# Supplementary material for: Constitutive polysaccharide degradation and diet-dependent lipid metabolism reveal an adaptive feeding strategy in the pacific oyster Magallana gigas
Source: PLoS One. 2026 Apr 29;21(4):e0347644. doi: 10.1371/journal.pone.0347644 (PMC13128122; doi:10.1371/journal.pone.0347644)
Supplement: S1 Table — (XLSX) [file pone.0347644.s004.xlsx]

## Sheet: TableS1
Sample name		Total sequences	Total bases	Sequence length	Sequences with poor quality	%GC
Fed with Phragmites australis	Replicate1	34428694	5.1 Gbs	50-150	0	43
	Replicate2	38408282	5.7 Gbs	50-150	0	43
	Replicate3	37160989	5.5 Gbs	50-150	0	43
Fed with Chaetoceros gracillis	Replicate1	36933487	5.4 Gbs	50-150	0	42
	Replicate2	37062186	5.5 Gbs	50-150	0	43
	Replicate3	38879255	5.7 Gbs	50-150	0	43
