# Supplementary material for: Constitutive polysaccharide degradation and diet-dependent lipid metabolism reveal an adaptive feeding strategy in the pacific oyster Magallana gigas
Source: PLoS One. 2026 Apr 29;21(4):e0347644. doi: 10.1371/journal.pone.0347644 (PMC13128122; doi:10.1371/journal.pone.0347644)
Supplement: S1 Appendix — (XLSX) [file pone.0347644.s005.xlsx]

## Sheet: Cellulase_isoform
gene_id	transcript_id	prot_id	prot_coords	BLASTP	Pfam	SignalP	GO_BLASTP	GO_Pfam	Glycoside Hydrolase Family	M. gigas Genome Alignment	TPM Diatom1	TPM Diatom2	TPM Diatom3	TPM Reed1	TPM Reed2	TPM Reed3
TRINITY_DN107_c0_g1	TRINITY_DN107_c0_g1_i1	TRINITY_DN107_c0_g1_i1.p1	22-1863[+]	GUNA_BACPU^GUNA_BACPU^Q:150-612,H:30-499^42.292%ID^E:1.98e-101^RecName: Full=Endoglucanase A;^Bacteria; Bacillota; Bacilli; Bacillales; Bacillaceae; Bacillus`GUN4_THEFU^GUN4_THEFU^Q:154-597,H:37-487^43.629%ID^E:2.89e-100^RecName: Full=Endoglucanase E-4;^Bacteria; Actinomycetota; Actinomycetes; Streptosporangiales; Nocardiopsaceae; Thermobifida`GUN4_BACS5^GUN4_BACS5^Q:167-612,H:28-476^43.319%ID^E:…	PF00759.23^Glyco_hydro_9^NULL^169-593^E:1.4e-137	sigP:1^16^0.854	GO:0005576^cellular_component^extracellular region`GO:0008810^molecular_function^cellulase activity`GO:0030248^molecular_function^cellulose binding`GO:0030245^biological_process^cellulose catabolic process	GO:0004553^molecular_function^hydrolase activity, hydrolyzing O-glycosyl compounds`GO:0005975^biological_process^carbohydrate metabolic process	9	aligned	96.3	85.79	78.44	110.62	130.6	46.43
TRINITY_DN107_c0_g1	TRINITY_DN107_c0_g1_i10	TRINITY_DN107_c0_g1_i10.p1	1384-908[-]	GUNA_BACPU^GUNA_BACPU^Q:2-155,H:254-421^41.667%ID^E:1.15e-29^RecName: Full=Endoglucanase A;^Bacteria; Bacillota; Bacilli; Bacillales; Bacillaceae; Bacillus`GUN4_BACS5^GUN4_BACS5^Q:2-155,H:235-402^40.351%ID^E:3.65e-29^RecName: Full=Endoglucanase 4;^Bacteria; Bacillota; Bacilli; Bacillales; Bacillaceae; Bacillus`GUN6_DICDI^GUN6_DICDI^Q:2-155,H:238-392^40.373%ID^E:1.5e-27^RecName: Full=Endoglucanase…	PF00759.23^Glyco_hydro_9^NULL^2-156^E:1.8e-40	.	GO:0005576^cellular_component^extracellular region`GO:0008810^molecular_function^cellulase activity`GO:0030248^molecular_function^cellulose binding`GO:0030245^biological_process^cellulose catabolic process	GO:0004553^molecular_function^hydrolase activity, hydrolyzing O-glycosyl compounds`GO:0005975^biological_process^carbohydrate metabolic process	9	aligned	0.34	0.24	0.61	1.4	0.05	0.69
TRINITY_DN107_c0_g1	TRINITY_DN107_c0_g1_i13	TRINITY_DN107_c0_g1_i13.p1	22-1620[+]	GUN4_BACS5^GUN4_BACS5^Q:167-529,H:28-402^44.619%ID^E:3.3e-85^RecName: Full=Endoglucanase 4;^Bacteria; Bacillota; Bacilli; Bacillales; Bacillaceae; Bacillus`GUNA_BACPU^GUNA_BACPU^Q:150-529,H:30-421^43.038%ID^E:4.94e-85^RecName: Full=Endoglucanase A;^Bacteria; Bacillota; Bacilli; Bacillales; Bacillaceae; Bacillus`GUN4_THEFU^GUN4_THEFU^Q:154-529,H:37-424^43.147%ID^E:2.33e-83^RecName: Full=Endoglucan…	PF00759.23^Glyco_hydro_9^NULL^169-530^E:1e-114	sigP:1^16^0.854	GO:0005576^cellular_component^extracellular region`GO:0008810^molecular_function^cellulase activity`GO:0030248^molecular_function^cellulose binding`GO:0030245^biological_process^cellulose catabolic process	GO:0004553^molecular_function^hydrolase activity, hydrolyzing O-glycosyl compounds`GO:0005975^biological_process^carbohydrate metabolic process	9	aligned	397.79	418.7	327.98	604.81	656.89	240.2
TRINITY_DN107_c0_g1	TRINITY_DN107_c0_g1_i14	TRINITY_DN107_c0_g1_i14.p1	1381-905[-]	GUNA_BACPU^GUNA_BACPU^Q:2-155,H:254-421^41.667%ID^E:1.15e-29^RecName: Full=Endoglucanase A;^Bacteria; Bacillota; Bacilli; Bacillales; Bacillaceae; Bacillus`GUN4_BACS5^GUN4_BACS5^Q:2-155,H:235-402^40.351%ID^E:3.65e-29^RecName: Full=Endoglucanase 4;^Bacteria; Bacillota; Bacilli; Bacillales; Bacillaceae; Bacillus`GUN6_DICDI^GUN6_DICDI^Q:2-155,H:238-392^40.373%ID^E:1.5e-27^RecName: Full=Endoglucanase…	PF00759.23^Glyco_hydro_9^NULL^2-156^E:1.8e-40	.	GO:0005576^cellular_component^extracellular region`GO:0008810^molecular_function^cellulase activity`GO:0030248^molecular_function^cellulose binding`GO:0030245^biological_process^cellulose catabolic process	GO:0004553^molecular_function^hydrolase activity, hydrolyzing O-glycosyl compounds`GO:0005975^biological_process^carbohydrate metabolic process	9	aligned	0.06	0.06	0.19	0.27	0	0.03
TRINITY_DN107_c0_g1	TRINITY_DN107_c0_g1_i36	TRINITY_DN107_c0_g1_i36.p1	3885-5702[+]	GUNI_ACET2^GUNI_ACET2^Q:146-582,H:69-514^40.517%ID^E:9.55e-87^RecName: Full=Endoglucanase 1;^Bacteria; Bacillota; Clostridia; Eubacteriales; Oscillospiraceae; Acetivibrio`GUNA_BACPU^GUNA_BACPU^Q:153-590,H:47-495^39.957%ID^E:1.43e-86^RecName: Full=Endoglucanase A;^Bacteria; Bacillota; Bacilli; Bacillales; Bacillaceae; Bacillus`GUN4_BACS5^GUN4_BACS5^Q:152-590,H:27-472^40.909%ID^E:7.65e-86^RecName: …	PF00759.23^Glyco_hydro_9^NULL^155-575^E:1.1e-123	sigP:1^23^0.917	GO:0008810^molecular_function^cellulase activity`GO:0030248^molecular_function^cellulose binding`GO:0042802^molecular_function^identical protein binding`GO:0030245^biological_process^cellulose catabolic process	GO:0004553^molecular_function^hydrolase activity, hydrolyzing O-glycosyl compounds`GO:0005975^biological_process^carbohydrate metabolic process	9	aligned	2.32	1.2	3.34	9.18	0.64	0.84
TRINITY_DN107_c0_g1	TRINITY_DN107_c0_g1_i37	TRINITY_DN107_c0_g1_i37.p1	1161-685[-]	GUNA_BACPU^GUNA_BACPU^Q:2-155,H:254-421^41.667%ID^E:1.15e-29^RecName: Full=Endoglucanase A;^Bacteria; Bacillota; Bacilli; Bacillales; Bacillaceae; Bacillus`GUN4_BACS5^GUN4_BACS5^Q:2-155,H:235-402^40.351%ID^E:3.65e-29^RecName: Full=Endoglucanase 4;^Bacteria; Bacillota; Bacilli; Bacillales; Bacillaceae; Bacillus`GUN6_DICDI^GUN6_DICDI^Q:2-155,H:238-392^40.373%ID^E:1.5e-27^RecName: Full=Endoglucanase…	PF00759.23^Glyco_hydro_9^NULL^2-156^E:1.8e-40	.	GO:0005576^cellular_component^extracellular region`GO:0008810^molecular_function^cellulase activity`GO:0030248^molecular_function^cellulose binding`GO:0030245^biological_process^cellulose catabolic process	GO:0004553^molecular_function^hydrolase activity, hydrolyzing O-glycosyl compounds`GO:0005975^biological_process^carbohydrate metabolic process	9	aligned	3.65	0	0.58	17.95	0.29	0.46
TRINITY_DN107_c0_g1	TRINITY_DN107_c0_g1_i40	TRINITY_DN107_c0_g1_i40.p1	22-1863[+]	GUNA_BACPU^GUNA_BACPU^Q:150-612,H:30-499^42.292%ID^E:1.98e-101^RecName: Full=Endoglucanase A;^Bacteria; Bacillota; Bacilli; Bacillales; Bacillaceae; Bacillus`GUN4_THEFU^GUN4_THEFU^Q:154-597,H:37-487^43.629%ID^E:2.89e-100^RecName: Full=Endoglucanase E-4;^Bacteria; Actinomycetota; Actinomycetes; Streptosporangiales; Nocardiopsaceae; Thermobifida`GUN4_BACS5^GUN4_BACS5^Q:167-612,H:28-476^43.319%ID^E:…	PF00759.23^Glyco_hydro_9^NULL^169-593^E:1.4e-137	sigP:1^16^0.854	GO:0005576^cellular_component^extracellular region`GO:0008810^molecular_function^cellulase activity`GO:0030248^molecular_function^cellulose binding`GO:0030245^biological_process^cellulose catabolic process	GO:0004553^molecular_function^hydrolase activity, hydrolyzing O-glycosyl compounds`GO:0005975^biological_process^carbohydrate metabolic process	9	aligned	3.77	2.02	2.46	9.57	13.34	10.03
TRINITY_DN107_c0_g1	TRINITY_DN107_c0_g1_i51	TRINITY_DN107_c0_g1_i51.p1	22-1620[+]	GUN4_BACS5^GUN4_BACS5^Q:167-529,H:28-402^44.619%ID^E:3.3e-85^RecName: Full=Endoglucanase 4;^Bacteria; Bacillota; Bacilli; Bacillales; Bacillaceae; Bacillus`GUNA_BACPU^GUNA_BACPU^Q:150-529,H:30-421^43.038%ID^E:4.94e-85^RecName: Full=Endoglucanase A;^Bacteria; Bacillota; Bacilli; Bacillales; Bacillaceae; Bacillus`GUN4_THEFU^GUN4_THEFU^Q:154-529,H:37-424^43.147%ID^E:2.33e-83^RecName: Full=Endoglucan…	PF00759.23^Glyco_hydro_9^NULL^169-530^E:1e-114	sigP:1^16^0.854	GO:0005576^cellular_component^extracellular region`GO:0008810^molecular_function^cellulase activity`GO:0030248^molecular_function^cellulose binding`GO:0030245^biological_process^cellulose catabolic process	GO:0004553^molecular_function^hydrolase activity, hydrolyzing O-glycosyl compounds`GO:0005975^biological_process^carbohydrate metabolic process	9	aligned	13.09	8.22	18.81	36.06	22.47	6.45
TRINITY_DN107_c0_g2	TRINITY_DN107_c0_g2_i4	TRINITY_DN107_c0_g2_i4.p1	1809-181[-]	GUN4_BACS5^GUN4_BACS5^Q:152-520,H:27-404^42.969%ID^E:7.71e-78^RecName: Full=Endoglucanase 4;^Bacteria; Bacillota; Bacilli; Bacillales; Bacillaceae; Bacillus`GUNI_ACET2^GUNI_ACET2^Q:146-526,H:69-464^40.64%ID^E:4.5e-75^RecName: Full=Endoglucanase 1;^Bacteria; Bacillota; Clostridia; Eubacteriales; Oscillospiraceae; Acetivibrio`GUNA_BACPU^GUNA_BACPU^Q:153-520,H:47-423^41.514%ID^E:7.38e-75^RecName: Fu…	PF00759.23^Glyco_hydro_9^NULL^155-526^E:3.1e-113	sigP:1^23^0.917	GO:0005576^cellular_component^extracellular region`GO:0008810^molecular_function^cellulase activity`GO:0030248^molecular_function^cellulose binding`GO:0030245^biological_process^cellulose catabolic process	GO:0004553^molecular_function^hydrolase activity, hydrolyzing O-glycosyl compounds`GO:0005975^biological_process^carbohydrate metabolic process	9	aligned	0	0	0	0	0	0
TRINITY_DN107_c0_g2	TRINITY_DN107_c0_g2_i6	TRINITY_DN107_c0_g2_i6.p1	1424-153[-]	GUNI_ACET2^GUNI_ACET2^Q:146-408,H:69-334^45.985%ID^E:1.29e-62^RecName: Full=Endoglucanase 1;^Bacteria; Bacillota; Clostridia; Eubacteriales; Oscillospiraceae; Acetivibrio`GUN4_BACS5^GUN4_BACS5^Q:152-408,H:27-282^47.71%ID^E:1.57e-56^RecName: Full=Endoglucanase 4;^Bacteria; Bacillota; Bacilli; Bacillales; Bacillaceae; Bacillus`GUNB_CELFI^GUNB_CELFI^Q:153-410,H:37-298^45.896%ID^E:1.71e-55^RecName: F…	PF00759.23^Glyco_hydro_9^NULL^155-413^E:1.5e-83	sigP:1^23^0.917	GO:0008810^molecular_function^cellulase activity`GO:0030248^molecular_function^cellulose binding`GO:0042802^molecular_function^identical protein binding`GO:0030245^biological_process^cellulose catabolic process	GO:0004553^molecular_function^hydrolase activity, hydrolyzing O-glycosyl compounds`GO:0005975^biological_process^carbohydrate metabolic process	9	aligned	0.5	0.48	1.43	19.54	6.64	2.45
TRINITY_DN11295_c0_g1	TRINITY_DN11295_c0_g1_i1	TRINITY_DN11295_c0_g1_i1.p1	1744-32[-]	GUN4_THEFU^GUN4_THEFU^Q:138-560,H:50-486^49.775%ID^E:2.83e-122^RecName: Full=Endoglucanase E-4;^Bacteria; Actinomycetota; Actinomycetes; Streptosporangiales; Nocardiopsaceae; Thermobifida`GUNF_ACET2^GUNF_ACET2^Q:128-560,H:20-463^47.577%ID^E:4.52e-118^RecName: Full=Endoglucanase F;^Bacteria; Bacillota; Clostridia; Eubacteriales; Oscillospiraceae; Acetivibrio`GUNB_CELFI^GUNB_CELFI^Q:138-560,H:37-47…	PF00759.23^Glyco_hydro_9^NULL^140-556^E:7.1e-145	sigP:1^18^0.839	GO:0008810^molecular_function^cellulase activity`GO:0030248^molecular_function^cellulose binding`GO:0030245^biological_process^cellulose catabolic process	GO:0004553^molecular_function^hydrolase activity, hydrolyzing O-glycosyl compounds`GO:0005975^biological_process^carbohydrate metabolic process	9	aligned	71.78	42.67	17.88	55.05	54.81	14.46
TRINITY_DN11295_c0_g1	TRINITY_DN11295_c0_g1_i2	TRINITY_DN11295_c0_g1_i2.p1	1744-32[-]	GUN4_THEFU^GUN4_THEFU^Q:138-560,H:50-486^49.775%ID^E:2.83e-122^RecName: Full=Endoglucanase E-4;^Bacteria; Actinomycetota; Actinomycetes; Streptosporangiales; Nocardiopsaceae; Thermobifida`GUNF_ACET2^GUNF_ACET2^Q:128-560,H:20-463^47.577%ID^E:4.52e-118^RecName: Full=Endoglucanase F;^Bacteria; Bacillota; Clostridia; Eubacteriales; Oscillospiraceae; Acetivibrio`GUNB_CELFI^GUNB_CELFI^Q:138-560,H:37-47…	PF00759.23^Glyco_hydro_9^NULL^140-556^E:7.1e-145	sigP:1^18^0.839	GO:0008810^molecular_function^cellulase activity`GO:0030248^molecular_function^cellulose binding`GO:0030245^biological_process^cellulose catabolic process	GO:0004553^molecular_function^hydrolase activity, hydrolyzing O-glycosyl compounds`GO:0005975^biological_process^carbohydrate metabolic process	9	aligned	7.28	28.83	4.91	0	4.87	25.59
TRINITY_DN11295_c0_g1	TRINITY_DN11295_c0_g1_i4	TRINITY_DN11295_c0_g1_i4.p1	1744-32[-]	GUN4_THEFU^GUN4_THEFU^Q:138-560,H:50-486^49.775%ID^E:2.83e-122^RecName: Full=Endoglucanase E-4;^Bacteria; Actinomycetota; Actinomycetes; Streptosporangiales; Nocardiopsaceae; Thermobifida`GUNF_ACET2^GUNF_ACET2^Q:128-560,H:20-463^47.577%ID^E:4.52e-118^RecName: Full=Endoglucanase F;^Bacteria; Bacillota; Clostridia; Eubacteriales; Oscillospiraceae; Acetivibrio`GUNB_CELFI^GUNB_CELFI^Q:138-560,H:37-47…	PF00759.23^Glyco_hydro_9^NULL^140-556^E:7.1e-145	sigP:1^18^0.839	GO:0008810^molecular_function^cellulase activity`GO:0030248^molecular_function^cellulose binding`GO:0030245^biological_process^cellulose catabolic process	GO:0004553^molecular_function^hydrolase activity, hydrolyzing O-glycosyl compounds`GO:0005975^biological_process^carbohydrate metabolic process	9	aligned	0	0	29.06	40.56	0	0
TRINITY_DN11295_c0_g1	TRINITY_DN11295_c0_g1_i6	TRINITY_DN11295_c0_g1_i6.p1	1636-2[-]	GUN4_THEFU^GUN4_THEFU^Q:138-545,H:50-471^48.951%ID^E:6.83e-115^RecName: Full=Endoglucanase E-4;^Bacteria; Actinomycetota; Actinomycetes; Streptosporangiales; Nocardiopsaceae; Thermobifida`GUNF_ACET2^GUNF_ACET2^Q:128-545,H:20-448^47.153%ID^E:4.76e-112^RecName: Full=Endoglucanase F;^Bacteria; Bacillota; Clostridia; Eubacteriales; Oscillospiraceae; Acetivibrio`GUNB_CELFI^GUNB_CELFI^Q:138-545,H:37-45…	PF00759.23^Glyco_hydro_9^NULL^140-545^E:1.8e-139	sigP:1^18^0.839	GO:0008810^molecular_function^cellulase activity`GO:0030248^molecular_function^cellulose binding`GO:0030245^biological_process^cellulose catabolic process	GO:0004553^molecular_function^hydrolase activity, hydrolyzing O-glycosyl compounds`GO:0005975^biological_process^carbohydrate metabolic process	9	aligned	0	0	0	0.68	0	0
TRINITY_DN3814_c0_g1	TRINITY_DN3814_c0_g1_i10	TRINITY_DN3814_c0_g1_i10.p1	1137-1[-]	GUNB_CELFI^GUNB_CELFI^Q:154-379,H:37-263^56.828%ID^E:1.86e-77^RecName: Full=Endoglucanase B;^Bacteria; Actinomycetota; Actinomycetes; Micrococcales; Cellulomonadaceae; Cellulomonas`GUN4_BACS5^GUN4_BACS5^Q:152-379,H:26-254^57.642%ID^E:1.72e-75^RecName: Full=Endoglucanase 4;^Bacteria; Bacillota; Bacilli; Bacillales; Bacillaceae; Bacillus`GUN4_THEFU^GUN4_THEFU^Q:154-379,H:50-275^54.425%ID^E:1.17e-73…	PF00759.23^Glyco_hydro_9^NULL^156-379^E:2.7e-91	sigP:1^32^0.765	GO:0008810^molecular_function^cellulase activity`GO:0030248^molecular_function^cellulose binding`GO:0030245^biological_process^cellulose catabolic process	GO:0004553^molecular_function^hydrolase activity, hydrolyzing O-glycosyl compounds`GO:0005975^biological_process^carbohydrate metabolic process	9	aligned	19	0	0	0	0	19.38
TRINITY_DN3814_c0_g1	TRINITY_DN3814_c0_g1_i13	TRINITY_DN3814_c0_g1_i13.p1	836-225[-]	GUNA_CALSA^GUNA_CALSA^Q:12-201,H:272-462^50.505%ID^E:1.84e-52^RecName: Full=Endoglucanase A;^Bacteria; Bacillota; Clostridia; Caldicellulosiruptorales; Caldicellulosiruptoraceae; Caldicellulosiruptor`GUNG_RUMCH^GUNG_RUMCH^Q:5-200,H:275-474^47.826%ID^E:1.45e-49^RecName: Full=Endoglucanase G;^Bacteria; Bacillota; Clostridia; Eubacteriales; Oscillospiraceae; Ruminiclostridium`GUNZ_THEST^GUNZ_THEST^Q…	PF00759.23^Glyco_hydro_9^NULL^3-194^E:1.7e-54	.	GO:0008810^molecular_function^cellulase activity`GO:0030248^molecular_function^cellulose binding`GO:0030245^biological_process^cellulose catabolic process	GO:0004553^molecular_function^hydrolase activity, hydrolyzing O-glycosyl compounds`GO:0005975^biological_process^carbohydrate metabolic process	9	aligned	7.55	0	0	24.38	0	0.25
TRINITY_DN3814_c0_g1	TRINITY_DN3814_c0_g1_i3	TRINITY_DN3814_c0_g1_i3.p1	1973-225[-]	GUN4_THEFU^GUN4_THEFU^Q:154-577,H:50-486^50.113%ID^E:9.07e-127^RecName: Full=Endoglucanase E-4;^Bacteria; Actinomycetota; Actinomycetes; Streptosporangiales; Nocardiopsaceae; Thermobifida`GUNF_ACET2^GUNF_ACET2^Q:143-577,H:19-463^47.162%ID^E:1.82e-126^RecName: Full=Endoglucanase F;^Bacteria; Bacillota; Clostridia; Eubacteriales; Oscillospiraceae; Acetivibrio`GUN4_BACS5^GUN4_BACS5^Q:152-570,H:26-45…	PF00759.23^Glyco_hydro_9^NULL^156-573^E:8.4e-152	sigP:1^32^0.765	GO:0008810^molecular_function^cellulase activity`GO:0030248^molecular_function^cellulose binding`GO:0030245^biological_process^cellulose catabolic process	GO:0004553^molecular_function^hydrolase activity, hydrolyzing O-glycosyl compounds`GO:0005975^biological_process^carbohydrate metabolic process	9	aligned	17.53	43.39	54.63	52.02	27.84	0
TRINITY_DN3814_c0_g1	TRINITY_DN3814_c0_g1_i4	TRINITY_DN3814_c0_g1_i4.p1	506-3[-]	GUNA_CALSA^GUNA_CALSA^Q:1-168,H:287-455^53.409%ID^E:2.55e-49^RecName: Full=Endoglucanase A;^Bacteria; Bacillota; Clostridia; Caldicellulosiruptorales; Caldicellulosiruptoraceae; Caldicellulosiruptor`GUNG_RUMCH^GUNG_RUMCH^Q:1-168,H:299-467^48.864%ID^E:3.57e-43^RecName: Full=Endoglucanase G;^Bacteria; Bacillota; Clostridia; Eubacteriales; Oscillospiraceae; Ruminiclostridium`GUNZ_THEST^GUNZ_THEST^Q:…	PF00759.23^Glyco_hydro_9^NULL^12-167^E:1.1e-50	.	GO:0008810^molecular_function^cellulase activity`GO:0030248^molecular_function^cellulose binding`GO:0030245^biological_process^cellulose catabolic process	GO:0004553^molecular_function^hydrolase activity, hydrolyzing O-glycosyl compounds`GO:0005975^biological_process^carbohydrate metabolic process	9	aligned	13.16	0	5.12	0	20.51	0
TRINITY_DN3814_c0_g1	TRINITY_DN3814_c0_g1_i5	TRINITY_DN3814_c0_g1_i5.p1	868-227[-]	GUNA_CALSA^GUNA_CALSA^Q:1-211,H:241-462^48.908%ID^E:8.68e-57^RecName: Full=Endoglucanase A;^Bacteria; Bacillota; Clostridia; Caldicellulosiruptorales; Caldicellulosiruptoraceae; Caldicellulosiruptor`GUNG_RUMCH^GUNG_RUMCH^Q:1-210,H:253-474^46.725%ID^E:3.97e-54^RecName: Full=Endoglucanase G;^Bacteria; Bacillota; Clostridia; Eubacteriales; Oscillospiraceae; Ruminiclostridium`GUNZ_THEST^GUNZ_THEST^Q:…	PF00759.23^Glyco_hydro_9^NULL^1-204^E:2.2e-59	.	GO:0008810^molecular_function^cellulase activity`GO:0030248^molecular_function^cellulose binding`GO:0030245^biological_process^cellulose catabolic process	GO:0004553^molecular_function^hydrolase activity, hydrolyzing O-glycosyl compounds`GO:0005975^biological_process^carbohydrate metabolic process	9	aligned	0.74	15.71	33.99	22.64	17.86	5.76
TRINITY_DN3814_c0_g1	TRINITY_DN3814_c0_g1_i7	TRINITY_DN3814_c0_g1_i7.p1	1973-225[-]	GUN4_THEFU^GUN4_THEFU^Q:154-577,H:50-486^50.113%ID^E:9.07e-127^RecName: Full=Endoglucanase E-4;^Bacteria; Actinomycetota; Actinomycetes; Streptosporangiales; Nocardiopsaceae; Thermobifida`GUNF_ACET2^GUNF_ACET2^Q:143-577,H:19-463^47.162%ID^E:1.82e-126^RecName: Full=Endoglucanase F;^Bacteria; Bacillota; Clostridia; Eubacteriales; Oscillospiraceae; Acetivibrio`GUN4_BACS5^GUN4_BACS5^Q:152-570,H:26-45…	PF00759.23^Glyco_hydro_9^NULL^156-573^E:8.4e-152	sigP:1^32^0.765	GO:0008810^molecular_function^cellulase activity`GO:0030248^molecular_function^cellulose binding`GO:0030245^biological_process^cellulose catabolic process	GO:0004553^molecular_function^hydrolase activity, hydrolyzing O-glycosyl compounds`GO:0005975^biological_process^carbohydrate metabolic process	9	aligned	0	0	0	0	0	9.07
TRINITY_DN3814_c0_g1	TRINITY_DN3814_c0_g1_i8	TRINITY_DN3814_c0_g1_i8.p1	1493-225[-]	GUN4_THEFU^GUN4_THEFU^Q:2-417,H:58-486^50.345%ID^E:1.97e-124^RecName: Full=Endoglucanase E-4;^Bacteria; Actinomycetota; Actinomycetes; Streptosporangiales; Nocardiopsaceae; Thermobifida`GUNF_ACET2^GUNF_ACET2^Q:2-417,H:38-463^47.836%ID^E:2.88e-123^RecName: Full=Endoglucanase F;^Bacteria; Bacillota; Clostridia; Eubacteriales; Oscillospiraceae; Acetivibrio`GUNG_RUMCH^GUNG_RUMCH^Q:2-419,H:47-474^47.5…	PF00759.23^Glyco_hydro_9^NULL^2-413^E:3.4e-150	.	GO:0008810^molecular_function^cellulase activity`GO:0030248^molecular_function^cellulose binding`GO:0030245^biological_process^cellulose catabolic process	GO:0004553^molecular_function^hydrolase activity, hydrolyzing O-glycosyl compounds`GO:0005975^biological_process^carbohydrate metabolic process	9	aligned	29.83	29.88	21.81	59.02	0.28	37.86
TRINITY_DN8647_c0_g1	TRINITY_DN8647_c0_g1_i12	TRINITY_DN8647_c0_g1_i12.p2	2-649[+]	GUN_MYTED^GUN_MYTED^Q:23-198,H:2-180^67.956%ID^E:2.48e-87^RecName: Full=Endoglucanase;^Eukaryota; Metazoa; Spiralia; Lophotrochozoa; Mollusca; Bivalvia; Autobranchia; Pteriomorphia; Mytilida; Mytiloidea; Mytilidae; Mytilinae; Mytilus`GUN5_HYPJE^GUN5_HYPJE^Q:38-182,H:20-157^42.384%ID^E:7.74e-20^RecName: Full=Endoglucanase-5;^Eukaryota; Fungi; Dikarya; Ascomycota; Pezizomycotina; Sordariomycetes; H…	.	sigP:1^21^0.819	GO:0008810^molecular_function^cellulase activity`GO:0030245^biological_process^cellulose catabolic process	.	45	aligned	0.04	1.98	0.3	0.88	0.25	0.11
TRINITY_DN8647_c0_g1	TRINITY_DN8647_c0_g1_i13	TRINITY_DN8647_c0_g1_i13.p1	2-649[+]	GUN_MYTED^GUN_MYTED^Q:23-199,H:2-181^63.187%ID^E:1.15e-80^RecName: Full=Endoglucanase;^Eukaryota; Metazoa; Spiralia; Lophotrochozoa; Mollusca; Bivalvia; Autobranchia; Pteriomorphia; Mytilida; Mytiloidea; Mytilidae; Mytilinae; Mytilus`GUN5_HYPJE^GUN5_HYPJE^Q:38-182,H:20-157^41.722%ID^E:2.97e-20^RecName: Full=Endoglucanase-5;^Eukaryota; Fungi; Dikarya; Ascomycota; Pezizomycotina; Sordariomycetes; H…	.	sigP:1^21^0.819	GO:0008810^molecular_function^cellulase activity`GO:0030245^biological_process^cellulose catabolic process	.	45	aligned	0	0.1	0.05	0.39	22.35	0.1
TRINITY_DN8647_c0_g1	TRINITY_DN8647_c0_g1_i15	TRINITY_DN8647_c0_g1_i15.p1	2-634[+]	GUN_MYTED^GUN_MYTED^Q:23-198,H:2-180^66.298%ID^E:1.87e-86^RecName: Full=Endoglucanase;^Eukaryota; Metazoa; Spiralia; Lophotrochozoa; Mollusca; Bivalvia; Autobranchia; Pteriomorphia; Mytilida; Mytiloidea; Mytilidae; Mytilinae; Mytilus`GUN5_HYPJE^GUN5_HYPJE^Q:38-182,H:20-157^41.722%ID^E:3.18e-19^RecName: Full=Endoglucanase-5;^Eukaryota; Fungi; Dikarya; Ascomycota; Pezizomycotina; Sordariomycetes; H…	.	sigP:1^21^0.819	GO:0008810^molecular_function^cellulase activity`GO:0030245^biological_process^cellulose catabolic process	.	45	aligned	169.52	0	0.19	956.68	0.52	397.03
TRINITY_DN8647_c0_g1	TRINITY_DN8647_c0_g1_i16	TRINITY_DN8647_c0_g1_i16.p1	2-481[+]	GUN_MYTED^GUN_MYTED^Q:23-159,H:2-136^69.343%ID^E:3.09e-67^RecName: Full=Endoglucanase;^Eukaryota; Metazoa; Spiralia; Lophotrochozoa; Mollusca; Bivalvia; Autobranchia; Pteriomorphia; Mytilida; Mytiloidea; Mytilidae; Mytilinae; Mytilus`GUN5_HYPJE^GUN5_HYPJE^Q:38-156,H:20-135^44.8%ID^E:2.04e-19^RecName: Full=Endoglucanase-5;^Eukaryota; Fungi; Dikarya; Ascomycota; Pezizomycotina; Sordariomycetes; Hyp…	.	sigP:1^21^0.821	GO:0008810^molecular_function^cellulase activity`GO:0030245^biological_process^cellulose catabolic process	.	45	aligned	411.12	0.1	0.3	0	0	0
TRINITY_DN8647_c0_g1	TRINITY_DN8647_c0_g1_i2	TRINITY_DN8647_c0_g1_i2.p1	2-649[+]	GUN_MYTED^GUN_MYTED^Q:23-198,H:2-180^66.298%ID^E:2.5e-86^RecName: Full=Endoglucanase;^Eukaryota; Metazoa; Spiralia; Lophotrochozoa; Mollusca; Bivalvia; Autobranchia; Pteriomorphia; Mytilida; Mytiloidea; Mytilidae; Mytilinae; Mytilus`GUN5_HYPJE^GUN5_HYPJE^Q:38-182,H:20-157^41.722%ID^E:4.12e-19^RecName: Full=Endoglucanase-5;^Eukaryota; Fungi; Dikarya; Ascomycota; Pezizomycotina; Sordariomycetes; Hy…	.	sigP:1^21^0.819	GO:0008810^molecular_function^cellulase activity`GO:0030245^biological_process^cellulose catabolic process	.	45	aligned	228.04	0	0	0	1011.53	0.87
TRINITY_DN8647_c0_g1	TRINITY_DN8647_c0_g1_i5	TRINITY_DN8647_c0_g1_i5.p1	2-643[+]	GUN_MYTED^GUN_MYTED^Q:23-198,H:2-180^66.298%ID^E:2.32e-86^RecName: Full=Endoglucanase;^Eukaryota; Metazoa; Spiralia; Lophotrochozoa; Mollusca; Bivalvia; Autobranchia; Pteriomorphia; Mytilida; Mytiloidea; Mytilidae; Mytilinae; Mytilus`GUN5_HYPJE^GUN5_HYPJE^Q:38-182,H:20-157^41.722%ID^E:3.53e-19^RecName: Full=Endoglucanase-5;^Eukaryota; Fungi; Dikarya; Ascomycota; Pezizomycotina; Sordariomycetes; H…	.	sigP:1^21^0.819	GO:0008810^molecular_function^cellulase activity`GO:0030245^biological_process^cellulose catabolic process	.	45	aligned	138.42	1238.92	1311.46	892.26	1716.61	662.09
TRINITY_DN8647_c0_g1	TRINITY_DN8647_c0_g1_i7	TRINITY_DN8647_c0_g1_i7.p1	2-367[+]	GUN_MYTED^GUN_MYTED^Q:22-100,H:1-79^69.62%ID^E:3.01e-35^RecName: Full=Endoglucanase;^Eukaryota; Metazoa; Spiralia; Lophotrochozoa; Mollusca; Bivalvia; Autobranchia; Pteriomorphia; Mytilida; Mytiloidea; Mytilidae; Mytilinae; Mytilus`GUN5_HYPJE^GUN5_HYPJE^Q:38-99,H:20-83^45.455%ID^E:1.94e-09^RecName: Full=Endoglucanase-5;^Eukaryota; Fungi; Dikarya; Ascomycota; Pezizomycotina; Sordariomycetes; Hypoc…	.	sigP:1^21^0.819	GO:0008810^molecular_function^cellulase activity`GO:0030245^biological_process^cellulose catabolic process	.	45	aligned	0	0.4	17.22	0	0	0
TRINITY_DN20424_c0_g1	TRINITY_DN20424_c0_g1_i1	TRINITY_DN20424_c0_g1_i1.p1	145-1872[+]	GUN4_BACS5^GUN4_BACS5^Q:107-529,H:28-456^43.936%ID^E:1.41e-98^RecName: Full=Endoglucanase 4;^Bacteria; Bacillota; Bacilli; Bacillales; Bacillaceae; Bacillus`GUNA_BACPU^GUNA_BACPU^Q:106-534,H:46-480^43.567%ID^E:3.08e-98^RecName: Full=Endoglucanase A;^Bacteria; Bacillota; Bacilli; Bacillales; Bacillaceae; Bacillus`GUNI_ACET2^GUNI_ACET2^Q:102-534,H:71-509^43.111%ID^E:1.68e-97^RecName: Full=Endogluca…	PF00759.23^Glyco_hydro_9^NULL^109-532^E:1.4e-134	.	GO:0005576^cellular_component^extracellular region`GO:0008810^molecular_function^cellulase activity`GO:0030248^molecular_function^cellulose binding`GO:0030245^biological_process^cellulose catabolic process	GO:0004553^molecular_function^hydrolase activity, hydrolyzing O-glycosyl compounds`GO:0005975^biological_process^carbohydrate metabolic process	9	aligned	0	0.25	0.01	0.2	0.27	0
TRINITY_DN20424_c0_g1	TRINITY_DN20424_c0_g1_i10	TRINITY_DN20424_c0_g1_i10.p1	145-1806[+]	GUNA_BACPU^GUNA_BACPU^Q:106-549,H:46-497^42.826%ID^E:1.44e-99^RecName: Full=Endoglucanase A;^Bacteria; Bacillota; Bacilli; Bacillales; Bacillaceae; Bacillus`GUN4_BACS5^GUN4_BACS5^Q:107-529,H:28-456^43.936%ID^E:5.92e-99^RecName: Full=Endoglucanase 4;^Bacteria; Bacillota; Bacilli; Bacillales; Bacillaceae; Bacillus`GUNI_ACET2^GUNI_ACET2^Q:102-536,H:71-511^42.92%ID^E:3.04e-98^RecName: Full=Endoglucan…	PF00759.23^Glyco_hydro_9^NULL^109-532^E:1.2e-134	.	GO:0005576^cellular_component^extracellular region`GO:0008810^molecular_function^cellulase activity`GO:0030248^molecular_function^cellulose binding`GO:0030245^biological_process^cellulose catabolic process	GO:0004553^molecular_function^hydrolase activity, hydrolyzing O-glycosyl compounds`GO:0005975^biological_process^carbohydrate metabolic process	9	aligned	0.09	0.72	0.21	0	0	0.47
TRINITY_DN20424_c0_g1	TRINITY_DN20424_c0_g1_i12	TRINITY_DN20424_c0_g1_i12.p1	90-2420[+]	GUNA_BACPU^GUNA_BACPU^Q:329-772,H:46-497^42.826%ID^E:3.47e-97^RecName: Full=Endoglucanase A;^Bacteria; Bacillota; Bacilli; Bacillales; Bacillaceae; Bacillus`GUN4_BACS5^GUN4_BACS5^Q:330-752,H:28-456^43.936%ID^E:2.2e-96^RecName: Full=Endoglucanase 4;^Bacteria; Bacillota; Bacilli; Bacillales; Bacillaceae; Bacillus`GUNI_ACET2^GUNI_ACET2^Q:325-759,H:71-511^42.572%ID^E:4.6e-96^RecName: Full=Endoglucana…	PF00759.23^Glyco_hydro_9^NULL^332-755^E:3.3e-134	sigP:1^19^0.835	GO:0005576^cellular_component^extracellular region`GO:0008810^molecular_function^cellulase activity`GO:0030248^molecular_function^cellulose binding`GO:0030245^biological_process^cellulose catabolic process	GO:0004553^molecular_function^hydrolase activity, hydrolyzing O-glycosyl compounds`GO:0005975^biological_process^carbohydrate metabolic process	9	aligned	0	0.06	0.02	0	0.11	0.52
TRINITY_DN20424_c0_g1	TRINITY_DN20424_c0_g1_i13	TRINITY_DN20424_c0_g1_i13.p1	90-2420[+]	GUNA_BACPU^GUNA_BACPU^Q:329-772,H:46-497^42.826%ID^E:3.47e-97^RecName: Full=Endoglucanase A;^Bacteria; Bacillota; Bacilli; Bacillales; Bacillaceae; Bacillus`GUN4_BACS5^GUN4_BACS5^Q:330-752,H:28-456^43.936%ID^E:2.2e-96^RecName: Full=Endoglucanase 4;^Bacteria; Bacillota; Bacilli; Bacillales; Bacillaceae; Bacillus`GUNI_ACET2^GUNI_ACET2^Q:325-759,H:71-511^42.572%ID^E:4.6e-96^RecName: Full=Endoglucana…	PF00759.23^Glyco_hydro_9^NULL^332-755^E:3.3e-134	sigP:1^19^0.835	GO:0005576^cellular_component^extracellular region`GO:0008810^molecular_function^cellulase activity`GO:0030248^molecular_function^cellulose binding`GO:0030245^biological_process^cellulose catabolic process	GO:0004553^molecular_function^hydrolase activity, hydrolyzing O-glycosyl compounds`GO:0005975^biological_process^carbohydrate metabolic process	9	aligned	0	0	0	0	0	0
TRINITY_DN20424_c0_g1	TRINITY_DN20424_c0_g1_i17	TRINITY_DN20424_c0_g1_i17.p1	90-1640[+]	GUNI_ACET2^GUNI_ACET2^Q:325-515,H:71-261^48.958%ID^E:6.65e-50^RecName: Full=Endoglucanase 1;^Bacteria; Bacillota; Clostridia; Eubacteriales; Oscillospiraceae; Acetivibrio`GUNF_ACET2^GUNF_ACET2^Q:331-515,H:31-214^50.27%ID^E:3.18e-45^RecName: Full=Endoglucanase F;^Bacteria; Bacillota; Clostridia; Eubacteriales; Oscillospiraceae; Acetivibrio`GUNG_RUMCH^GUNG_RUMCH^Q:330-513,H:39-221^50.543%ID^E:3.85e…	PF00759.23^Glyco_hydro_9^NULL^332-517^E:9.6e-64	sigP:1^19^0.833	GO:0008810^molecular_function^cellulase activity`GO:0030248^molecular_function^cellulose binding`GO:0042802^molecular_function^identical protein binding`GO:0030245^biological_process^cellulose catabolic process	GO:0004553^molecular_function^hydrolase activity, hydrolyzing O-glycosyl compounds`GO:0005975^biological_process^carbohydrate metabolic process	9	aligned	0	0	0	0.02	0.02	0.15
TRINITY_DN20424_c0_g1	TRINITY_DN20424_c0_g1_i19	TRINITY_DN20424_c0_g1_i19.p1	145-1827[+]	GUNA_BACPU^GUNA_BACPU^Q:113-556,H:46-497^42.826%ID^E:3.45e-99^RecName: Full=Endoglucanase A;^Bacteria; Bacillota; Bacilli; Bacillales; Bacillaceae; Bacillus`GUN4_BACS5^GUN4_BACS5^Q:114-536,H:28-456^43.936%ID^E:1.2e-98^RecName: Full=Endoglucanase 4;^Bacteria; Bacillota; Bacilli; Bacillales; Bacillaceae; Bacillus`GUNI_ACET2^GUNI_ACET2^Q:78-543,H:35-511^41.273%ID^E:3.9e-98^RecName: Full=Endoglucanas…	PF00759.23^Glyco_hydro_9^NULL^116-539^E:1.3e-134	.	GO:0005576^cellular_component^extracellular region`GO:0008810^molecular_function^cellulase activity`GO:0030248^molecular_function^cellulose binding`GO:0030245^biological_process^cellulose catabolic process	GO:0004553^molecular_function^hydrolase activity, hydrolyzing O-glycosyl compounds`GO:0005975^biological_process^carbohydrate metabolic process	9	aligned	0	0	0	0	0.12	0.28
TRINITY_DN20424_c0_g1	TRINITY_DN20424_c0_g1_i8	TRINITY_DN20424_c0_g1_i8.p1	90-2420[+]	GUNA_BACPU^GUNA_BACPU^Q:329-772,H:46-497^42.826%ID^E:3.47e-97^RecName: Full=Endoglucanase A;^Bacteria; Bacillota; Bacilli; Bacillales; Bacillaceae; Bacillus`GUN4_BACS5^GUN4_BACS5^Q:330-752,H:28-456^43.936%ID^E:2.2e-96^RecName: Full=Endoglucanase 4;^Bacteria; Bacillota; Bacilli; Bacillales; Bacillaceae; Bacillus`GUNI_ACET2^GUNI_ACET2^Q:325-759,H:71-511^42.572%ID^E:4.6e-96^RecName: Full=Endoglucana…	PF00759.23^Glyco_hydro_9^NULL^332-755^E:3.3e-134	sigP:1^19^0.835	GO:0005576^cellular_component^extracellular region`GO:0008810^molecular_function^cellulase activity`GO:0030248^molecular_function^cellulose binding`GO:0030245^biological_process^cellulose catabolic process	GO:0004553^molecular_function^hydrolase activity, hydrolyzing O-glycosyl compounds`GO:0005975^biological_process^carbohydrate metabolic process	9	aligned	0.06	0	2.09	0	0	0
TRINITY_DN29338_c0_g1	TRINITY_DN29338_c0_g1_i2	TRINITY_DN29338_c0_g1_i2.p1	703-2[-]	GUN4_BACS5^GUN4_BACS5^Q:1-232,H:142-383^38.462%ID^E:8.39e-33^RecName: Full=Endoglucanase 4;^Bacteria; Bacillota; Bacilli; Bacillales; Bacillaceae; Bacillus`GUNA_BACPU^GUNA_BACPU^Q:1-230,H:161-400^37.143%ID^E:2.46e-30^RecName: Full=Endoglucanase A;^Bacteria; Bacillota; Bacilli; Bacillales; Bacillaceae; Bacillus`GUNI_ACET2^GUNI_ACET2^Q:1-228,H:191-429^36.992%ID^E:3.76e-28^RecName: Full=Endoglucanas…	PF00759.23^Glyco_hydro_9^NULL^1-234^E:2.1e-54	.	GO:0005576^cellular_component^extracellular region`GO:0008810^molecular_function^cellulase activity`GO:0030248^molecular_function^cellulose binding`GO:0030245^biological_process^cellulose catabolic process	GO:0004553^molecular_function^hydrolase activity, hydrolyzing O-glycosyl compounds`GO:0005975^biological_process^carbohydrate metabolic process	9	aligned	0	0	0	0	6.12	0

## Sheet: Cellulase_gene
gene_id	prot_id	prot_coords	BLASTP	Pfam	SignalP	GO_BLASTP	GO_Pfam	Glycoside Hydrolase Family	M. gigas Genome Alignment	TPM Diatom1	TPM Diatom2	TPM Diatom3	TPM Reed1	TPM Reed2	TPM Reed3
TRINITY_DN107_c0_g1	TRINITY_DN107_c0_g1_i1.p1	22-1863[+]	GUNA_BACPU^GUNA_BACPU^Q:150-612,H:30-499^42.292%ID^E:1.98e-101^RecName: Full=Endoglucanase A;^Bacteria; Bacillota; Bacilli; Bacillales; Bacillaceae; Bacillus`GUN4_THEFU^GUN4_THEFU^Q:154-597,H:37-487^43.629%ID^E:2.89e-100^RecName: Full=Endoglucanase E-4;^Bacteria; Actinomycetota; Actinomycetes; Streptosporangiales; Nocardiopsaceae; Thermobifida`GUN4_BACS5^GUN4_BACS5^Q:167-612,H:28-476^43.319%ID^E:…	PF00759.23^Glyco_hydro_9^NULL^169-593^E:1.4e-137	sigP:1^16^0.854	GO:0005576^cellular_component^extracellular region`GO:0008810^molecular_function^cellulase activity`GO:0030248^molecular_function^cellulose binding`GO:0030245^biological_process^cellulose catabolic process	GO:0004553^molecular_function^hydrolase activity, hydrolyzing O-glycosyl compounds`GO:0005975^biological_process^carbohydrate metabolic process		Aligned	540.03	523.58	441.78	858.33	831.68	314.89
TRINITY_DN107_c0_g2	TRINITY_DN107_c0_g2_i4.p1	1809-181[-]	GUN4_BACS5^GUN4_BACS5^Q:152-520,H:27-404^42.969%ID^E:7.71e-78^RecName: Full=Endoglucanase 4;^Bacteria; Bacillota; Bacilli; Bacillales; Bacillaceae; Bacillus`GUNI_ACET2^GUNI_ACET2^Q:146-526,H:69-464^40.64%ID^E:4.5e-75^RecName: Full=Endoglucanase 1;^Bacteria; Bacillota; Clostridia; Eubacteriales; Oscillospiraceae; Acetivibrio`GUNA_BACPU^GUNA_BACPU^Q:153-520,H:47-423^41.514%ID^E:7.38e-75^RecName: Fu…	PF00759.23^Glyco_hydro_9^NULL^155-526^E:3.1e-113	sigP:1^23^0.917	GO:0005576^cellular_component^extracellular region`GO:0008810^molecular_function^cellulase activity`GO:0030248^molecular_function^cellulose binding`GO:0030245^biological_process^cellulose catabolic process	GO:0004553^molecular_function^hydrolase activity, hydrolyzing O-glycosyl compounds`GO:0005975^biological_process^carbohydrate metabolic process		Aligned	0.5	0.48	1.43	19.54	6.64	2.45
TRINITY_DN11295_c0_g1	TRINITY_DN11295_c0_g1_i1.p1	1744-32[-]	GUN4_THEFU^GUN4_THEFU^Q:138-560,H:50-486^49.775%ID^E:2.83e-122^RecName: Full=Endoglucanase E-4;^Bacteria; Actinomycetota; Actinomycetes; Streptosporangiales; Nocardiopsaceae; Thermobifida`GUNF_ACET2^GUNF_ACET2^Q:128-560,H:20-463^47.577%ID^E:4.52e-118^RecName: Full=Endoglucanase F;^Bacteria; Bacillota; Clostridia; Eubacteriales; Oscillospiraceae; Acetivibrio`GUNB_CELFI^GUNB_CELFI^Q:138-560,H:37-47…	PF00759.23^Glyco_hydro_9^NULL^140-556^E:7.1e-145	sigP:1^18^0.839	GO:0008810^molecular_function^cellulase activity`GO:0030248^molecular_function^cellulose binding`GO:0030245^biological_process^cellulose catabolic process	GO:0004553^molecular_function^hydrolase activity, hydrolyzing O-glycosyl compounds`GO:0005975^biological_process^carbohydrate metabolic process		Aligned	79.06	71.5	51.85	96.29	59.68	40.05
TRINITY_DN3814_c0_g1	TRINITY_DN3814_c0_g1_i10.p1	1137-1[-]	GUNB_CELFI^GUNB_CELFI^Q:154-379,H:37-263^56.828%ID^E:1.86e-77^RecName: Full=Endoglucanase B;^Bacteria; Actinomycetota; Actinomycetes; Micrococcales; Cellulomonadaceae; Cellulomonas`GUN4_BACS5^GUN4_BACS5^Q:152-379,H:26-254^57.642%ID^E:1.72e-75^RecName: Full=Endoglucanase 4;^Bacteria; Bacillota; Bacilli; Bacillales; Bacillaceae; Bacillus`GUN4_THEFU^GUN4_THEFU^Q:154-379,H:50-275^54.425%ID^E:1.17e-73…	PF00759.23^Glyco_hydro_9^NULL^156-379^E:2.7e-91	sigP:1^32^0.765	GO:0008810^molecular_function^cellulase activity`GO:0030248^molecular_function^cellulose binding`GO:0030245^biological_process^cellulose catabolic process	GO:0004553^molecular_function^hydrolase activity, hydrolyzing O-glycosyl compounds`GO:0005975^biological_process^carbohydrate metabolic process		Aligned	87.81	88.98	115.55	158.06	66.49	72.32
TRINITY_DN8647_c0_g1	TRINITY_DN8647_c0_g1_i12.p2	2-649[+]	GUN_MYTED^GUN_MYTED^Q:23-198,H:2-180^67.956%ID^E:2.48e-87^RecName: Full=Endoglucanase;^Eukaryota; Metazoa; Spiralia; Lophotrochozoa; Mollusca; Bivalvia; Autobranchia; Pteriomorphia; Mytilida; Mytiloidea; Mytilidae; Mytilinae; Mytilus`GUN5_HYPJE^GUN5_HYPJE^Q:38-182,H:20-157^42.384%ID^E:7.74e-20^RecName: Full=Endoglucanase-5;^Eukaryota; Fungi; Dikarya; Ascomycota; Pezizomycotina; Sordariomycetes; H…	.	sigP:1^21^0.819	GO:0008810^molecular_function^cellulase activity`GO:0030245^biological_process^cellulose catabolic process	.		Aligned	947.14	1241.5	1329.52	1850.21	2751.26	1060.2
TRINITY_DN20424_c0_g1	TRINITY_DN20424_c0_g1_i1.p1	145-1872[+]	GUN4_BACS5^GUN4_BACS5^Q:107-529,H:28-456^43.936%ID^E:1.41e-98^RecName: Full=Endoglucanase 4;^Bacteria; Bacillota; Bacilli; Bacillales; Bacillaceae; Bacillus`GUNA_BACPU^GUNA_BACPU^Q:106-534,H:46-480^43.567%ID^E:3.08e-98^RecName: Full=Endoglucanase A;^Bacteria; Bacillota; Bacilli; Bacillales; Bacillaceae; Bacillus`GUNI_ACET2^GUNI_ACET2^Q:102-534,H:71-509^43.111%ID^E:1.68e-97^RecName: Full=Endogluca…	PF00759.23^Glyco_hydro_9^NULL^109-532^E:1.4e-134		GO:0005576^cellular_component^extracellular region`GO:0008810^molecular_function^cellulase activity`GO:0030248^molecular_function^cellulose binding`GO:0030245^biological_process^cellulose catabolic process	GO:0004553^molecular_function^hydrolase activity, hydrolyzing O-glycosyl compounds`GO:0005975^biological_process^carbohydrate metabolic process		Aligned	0.15	1.03	2.33	0.22	0.52	1.42

## Sheet: Xylanase_isoform
gene_id	transcript_id	prot_id	prot_coords	BLASTP	Pfam	SignalP	GO_BLASTP	GO_Pfam	Glycoside Hydrolase Family	M. gigas Genome Alignment	TPM Diatom1	TPM Diatom2	TPM Diatom3	TPM Reed1	TPM Reed2	TPM Reed3
TRINITY_DN122563_c0_g1	TRINITY_DN122563_c0_g1_i1	TRINITY_DN122563_c0_g1_i1.p2	575-3[-]	XYNB_NEOPA^XYNB_NEOPA^Q:11-191,H:483-663^26.519%ID^E:1.89e-13^RecName: Full=Endo-1,4-beta-xylanase B;^Eukaryota; Fungi; Fungi incertae sedis; Chytridiomycota; Chytridiomycota incertae sedis; Neocallimastigomycetes; Neocallimastigales; Neocallimastigaceae; Neocallimastix`XYNB_NEOPA^XYNB_NEOPA^Q:3-191,H:491-679^26.455%ID^E:1.9e-13^RecName: Full=Endo-1,4-beta-xylanase B;^Eukaryota; Fungi; Fungi ince…	.	.	GO:0005576^cellular_component^extracellular region`GO:0030248^molecular_function^cellulose binding`GO:0031176^molecular_function^endo-1,4-beta-xylanase activity`GO:0045493^biological_process^xylan catabolic process	.	?	Aligned	0	0	0.63	0.07	0	0
TRINITY_DN42774_c0_g1	TRINITY_DN42774_c0_g1_i1	TRINITY_DN42774_c0_g1_i1.p1	1-324[+]	FA5_PIG^FA5_PIG^Q:1-107,H:1215-1321^40.187%ID^E:1.48e-13^RecName: Full=Coagulation factor V;^Eukaryota; Metazoa; Chordata; Craniata; Vertebrata; Euteleostomi; Mammalia; Eutheria; Laurasiatheria; Artiodactyla; Suina; Suidae; Sus`FA5_PIG^FA5_PIG^Q:1-107,H:1197-1303^39.252%ID^E:1.3e-12^RecName: Full=Coagulation factor V;^Eukaryota; Metazoa; Chordata; Craniata; Vertebrata; Euteleostomi; Mammalia; Eut…	.	.	GO:0005576^cellular_component^extracellular region`GO:0031091^cellular_component^platelet alpha granule`GO:0005507^molecular_function^copper ion binding`GO:0008015^biological_process^blood circulation`GO:0007596^biological_process^blood coagulation	.	11	Aligned	0.33	0	0	0	0	0.64
TRINITY_DN42774_c0_g1	TRINITY_DN42774_c0_g1_i10	TRINITY_DN42774_c0_g1_i10.p1	1-351[+]	FA5_PIG^FA5_PIG^Q:1-116,H:1188-1303^41.379%ID^E:5.72e-16^RecName: Full=Coagulation factor V;^Eukaryota; Metazoa; Chordata; Craniata; Vertebrata; Euteleostomi; Mammalia; Eutheria; Laurasiatheria; Artiodactyla; Suina; Suidae; Sus`FA5_PIG^FA5_PIG^Q:1-116,H:1206-1321^41.379%ID^E:8.78e-16^RecName: Full=Coagulation factor V;^Eukaryota; Metazoa; Chordata; Craniata; Vertebrata; Euteleostomi; Mammalia; Eu…	.	.	GO:0005576^cellular_component^extracellular region`GO:0031091^cellular_component^platelet alpha granule`GO:0005507^molecular_function^copper ion binding`GO:0008015^biological_process^blood circulation`GO:0007596^biological_process^blood coagulation	.	11	Aligned	0	0	0	0.93	0	0
TRINITY_DN42774_c0_g1	TRINITY_DN42774_c0_g1_i3	TRINITY_DN42774_c0_g1_i3.p1	1-306[+]	FA5_PIG^FA5_PIG^Q:1-101,H:1206-1306^39.604%ID^E:4.26e-12^RecName: Full=Coagulation factor V;^Eukaryota; Metazoa; Chordata; Craniata; Vertebrata; Euteleostomi; Mammalia; Eutheria; Laurasiatheria; Artiodactyla; Suina; Suidae; Sus`FA5_PIG^FA5_PIG^Q:1-101,H:1215-1315^39.604%ID^E:1.05e-11^RecName: Full=Coagulation factor V;^Eukaryota; Metazoa; Chordata; Craniata; Vertebrata; Euteleostomi; Mammalia; Eu…	.	.	GO:0005576^cellular_component^extracellular region`GO:0031091^cellular_component^platelet alpha granule`GO:0005507^molecular_function^copper ion binding`GO:0008015^biological_process^blood circulation`GO:0007596^biological_process^blood coagulation	.	11	Aligned	1.25	0	0	0	0	1.27
TRINITY_DN42774_c0_g1	TRINITY_DN42774_c0_g1_i5	TRINITY_DN42774_c0_g1_i5.p1	1-621[+]	FA5_PIG^FA5_PIG^Q:1-206,H:1215-1420^39.32%ID^E:2.47e-29^RecName: Full=Coagulation factor V;^Eukaryota; Metazoa; Chordata; Craniata; Vertebrata; Euteleostomi; Mammalia; Eutheria; Laurasiatheria; Artiodactyla; Suina; Suidae; Sus`FA5_PIG^FA5_PIG^Q:1-206,H:1206-1411^38.835%ID^E:1.19e-28^RecName: Full=Coagulation factor V;^Eukaryota; Metazoa; Chordata; Craniata; Vertebrata; Euteleostomi; Mammalia; Eut…	.	.	GO:0005576^cellular_component^extracellular region`GO:0031091^cellular_component^platelet alpha granule`GO:0005507^molecular_function^copper ion binding`GO:0008015^biological_process^blood circulation`GO:0007596^biological_process^blood coagulation	.	11	Aligned	0.07	0.15	0.3	0.45	0	0
TRINITY_DN42774_c0_g1	TRINITY_DN42774_c0_g1_i8	TRINITY_DN42774_c0_g1_i8.p1	1-405[+]	FA5_PIG^FA5_PIG^Q:1-134,H:1215-1348^40.299%ID^E:7.25e-18^RecName: Full=Coagulation factor V;^Eukaryota; Metazoa; Chordata; Craniata; Vertebrata; Euteleostomi; Mammalia; Eutheria; Laurasiatheria; Artiodactyla; Suina; Suidae; Sus`FA5_PIG^FA5_PIG^Q:1-134,H:1260-1393^41.045%ID^E:7.83e-18^RecName: Full=Coagulation factor V;^Eukaryota; Metazoa; Chordata; Craniata; Vertebrata; Euteleostomi; Mammalia; Eu…	.	.	GO:0005576^cellular_component^extracellular region`GO:0031091^cellular_component^platelet alpha granule`GO:0005507^molecular_function^copper ion binding`GO:0008015^biological_process^blood circulation`GO:0007596^biological_process^blood coagulation	.	11	Aligned	0	0.41	0	0	0	0
TRINITY_DN3158_c0_g1	TRINITY_DN3158_c0_g1_i20	TRINITY_DN3158_c0_g1_i20.p2	2430-1882[-]	XYNB_NEOPA^XYNB_NEOPA^Q:23-106,H:462-545^40.476%ID^E:1.35e-09^RecName: Full=Endo-1,4-beta-xylanase B;^Eukaryota; Fungi; Fungi incertae sedis; Chytridiomycota; Chytridiomycota incertae sedis; Neocallimastigomycetes; Neocallimastigales; Neocallimastigaceae; Neocallimastix`XYNB_NEOPA^XYNB_NEOPA^Q:23-106,H:486-569^40.476%ID^E:1.35e-09^RecName: Full=Endo-1,4-beta-xylanase B;^Eukaryota; Fungi; Fungi in…	.	.	GO:0005576^cellular_component^extracellular region`GO:0030248^molecular_function^cellulose binding`GO:0031176^molecular_function^endo-1,4-beta-xylanase activity`GO:0045493^biological_process^xylan catabolic process	.	?	Aligned	0	1.02	0	0	0	0
TRINITY_DN3158_c0_g1	TRINITY_DN3158_c0_g1_i41	TRINITY_DN3158_c0_g1_i41.p2	2691-1828[-]	XYNB_NEOPA^XYNB_NEOPA^Q:23-106,H:462-545^40.476%ID^E:1.4e-08^RecName: Full=Endo-1,4-beta-xylanase B;^Eukaryota; Fungi; Fungi incertae sedis; Chytridiomycota; Chytridiomycota incertae sedis; Neocallimastigomycetes; Neocallimastigales; Neocallimastigaceae; Neocallimastix`XYNB_NEOPA^XYNB_NEOPA^Q:23-106,H:486-569^40.476%ID^E:1.4e-08^RecName: Full=Endo-1,4-beta-xylanase B;^Eukaryota; Fungi; Fungi ince…	.	.	GO:0005576^cellular_component^extracellular region`GO:0030248^molecular_function^cellulose binding`GO:0031176^molecular_function^endo-1,4-beta-xylanase activity`GO:0045493^biological_process^xylan catabolic process	.	?	Aligned	0	0.26	0	0.02	0	0.65
TRINITY_DN3158_c0_g1	TRINITY_DN3158_c0_g1_i43	TRINITY_DN3158_c0_g1_i43.p2	2436-1573[-]	XYNB_NEOPA^XYNB_NEOPA^Q:23-106,H:462-545^40.476%ID^E:1.4e-08^RecName: Full=Endo-1,4-beta-xylanase B;^Eukaryota; Fungi; Fungi incertae sedis; Chytridiomycota; Chytridiomycota incertae sedis; Neocallimastigomycetes; Neocallimastigales; Neocallimastigaceae; Neocallimastix`XYNB_NEOPA^XYNB_NEOPA^Q:23-106,H:486-569^40.476%ID^E:1.4e-08^RecName: Full=Endo-1,4-beta-xylanase B;^Eukaryota; Fungi; Fungi ince…	.	.	GO:0005576^cellular_component^extracellular region`GO:0030248^molecular_function^cellulose binding`GO:0031176^molecular_function^endo-1,4-beta-xylanase activity`GO:0045493^biological_process^xylan catabolic process	.	?	Aligned	0	8.43	0.04	0	0.03	0
TRINITY_DN1363_c0_g1	TRINITY_DN1363_c0_g1_i4	TRINITY_DN1363_c0_g1_i4.p1	235-1296[+]	GBA1_MOUSE^GBA1_MOUSE^Q:1-344,H:142-482^55.362%ID^E:5.64e-134^RecName: Full=Lysosomal acid glucosylceramidase {ECO:0000305};^Eukaryota; Metazoa; Chordata; Craniata; Vertebrata; Euteleostomi; Mammalia; Eutheria; Euarchontoglires; Glires; Rodentia; Myomorpha; Muroidea; Muridae; Murinae; Mus; Mus`GBA1_BOVIN^GBA1_BOVIN^Q:1-346,H:162-505^54.179%ID^E:3.02e-132^RecName: Full=Lysosomal acid glucosylceram…	PF02055.20^Glyco_hydro_30^NULL^1-305^E:1.4e-129	.	GO:0005783^cellular_component^endoplasmic reticulum`GO:0005615^cellular_component^extracellular space`GO:0005794^cellular_component^Golgi apparatus`GO:0043202^cellular_component^lysosomal lumen`GO:0005765^cellular_component^lysosomal membrane`GO:0005764^cellular_component^lysosome`GO:0005802^cellular_component^trans-Golgi network`GO:0008422^molecular_function^beta-glucosidase activity`GO:0004336^…	.	30	Aligned	0	0.05	0.2	0.25	0.04	0.32
TRINITY_DN1363_c0_g1	TRINITY_DN1363_c0_g1_i5	TRINITY_DN1363_c0_g1_i5.p1	1-1620[+]	GBA1_MOUSE^GBA1_MOUSE^Q:40-536,H:19-512^51.697%ID^E:0^RecName: Full=Lysosomal acid glucosylceramidase {ECO:0000305};^Eukaryota; Metazoa; Chordata; Craniata; Vertebrata; Euteleostomi; Mammalia; Eutheria; Euarchontoglires; Glires; Rodentia; Myomorpha; Muroidea; Muridae; Murinae; Mus; Mus`GBA1_BOVIN^GBA1_BOVIN^Q:40-536,H:39-533^50.299%ID^E:4.64e-178^RecName: Full=Lysosomal acid glucosylceramidase {E…	PF02055.20^Glyco_hydro_30^NULL^118-467^E:1.3e-148`PF17189.8^Glyco_hydro_30C^NULL^471-534^E:3.7e-11	.	GO:0005783^cellular_component^endoplasmic reticulum`GO:0005615^cellular_component^extracellular space`GO:0005794^cellular_component^Golgi apparatus`GO:0043202^cellular_component^lysosomal lumen`GO:0005765^cellular_component^lysosomal membrane`GO:0005764^cellular_component^lysosome`GO:0005802^cellular_component^trans-Golgi network`GO:0008422^molecular_function^beta-glucosidase activity`GO:0004336^…	.	30	Aligned	14.12	8.62	18.22	16.47	14.53	11.23
TRINITY_DN1363_c0_g1	TRINITY_DN1363_c0_g1_i7	TRINITY_DN1363_c0_g1_i7.p1	465-1598[+]	GBA1_MOUSE^GBA1_MOUSE^Q:1-374,H:142-512^54.133%ID^E:3.58e-143^RecName: Full=Lysosomal acid glucosylceramidase {ECO:0000305};^Eukaryota; Metazoa; Chordata; Craniata; Vertebrata; Euteleostomi; Mammalia; Eutheria; Euarchontoglires; Glires; Rodentia; Myomorpha; Muroidea; Muridae; Murinae; Mus; Mus`GBA1_BOVIN^GBA1_BOVIN^Q:1-374,H:162-533^52.8%ID^E:1.87e-141^RecName: Full=Lysosomal acid glucosylceramid…	PF02055.20^Glyco_hydro_30^NULL^1-305^E:1.7e-129`PF17189.8^Glyco_hydro_30C^NULL^309-372^E:2.2e-11	.	GO:0005783^cellular_component^endoplasmic reticulum`GO:0005615^cellular_component^extracellular space`GO:0005794^cellular_component^Golgi apparatus`GO:0043202^cellular_component^lysosomal lumen`GO:0005765^cellular_component^lysosomal membrane`GO:0005764^cellular_component^lysosome`GO:0005802^cellular_component^trans-Golgi network`GO:0008422^molecular_function^beta-glucosidase activity`GO:0004336^…	.	30	Aligned	0.27	0.22	1.22	0	0.26	0
TRINITY_DN5668_c0_g1	TRINITY_DN5668_c0_g1_i1	TRINITY_DN5668_c0_g1_i1.p1	4125-2710[-]	GUN16_TRIHA^GUN16_TRIHA^Q:26-468,H:30-486^33.262%ID^E:5.96e-71^RecName: Full=Endo-1,6-beta-D-glucanase BGN16.3;^Eukaryota; Fungi; Dikarya; Ascomycota; Pezizomycotina; Sordariomycetes; Hypocreomycetidae; Hypocreales; Hypocreaceae; Trichoderma`NEG1_ASPFU^NEG1_ASPFU^Q:4-468,H:2-484^32.525%ID^E:1.88e-67^RecName: Full=Endo-1,6-beta-D-glucanase neg1;^Eukaryota; Fungi; Dikarya; Ascomycota; Pezizomycotin…	PF02055.20^Glyco_hydro_30^NULL^69-402^E:4.2e-53`PF02057.19^Glyco_hydro_59^NULL^71-321^E:5.2e-14`PF17189.8^Glyco_hydro_30C^NULL^406-467^E:5.2e-13	sigP:1^24^0.705	GO:0005576^cellular_component^extracellular region`GO:0052859^molecular_function^obsolete glucan endo-1,4-beta-glucosidase activity`GO:0046557^molecular_function^glucan endo-1,6-beta-glucosidase activity`GO:0004348^molecular_function^glucosylceramidase activity`GO:0016798^molecular_function^hydrolase activity, acting on glycosyl bonds`GO:0005976^biological_process^polysaccharide metabolic process…	.	30	Aligned	0	0	0	0	1.2	0.36
TRINITY_DN5668_c0_g1	TRINITY_DN5668_c0_g1_i3	TRINITY_DN5668_c0_g1_i3.p1	4074-2659[-]	GUN16_TRIHA^GUN16_TRIHA^Q:26-468,H:30-486^33.262%ID^E:5.96e-71^RecName: Full=Endo-1,6-beta-D-glucanase BGN16.3;^Eukaryota; Fungi; Dikarya; Ascomycota; Pezizomycotina; Sordariomycetes; Hypocreomycetidae; Hypocreales; Hypocreaceae; Trichoderma`NEG1_ASPFU^NEG1_ASPFU^Q:4-468,H:2-484^32.525%ID^E:1.88e-67^RecName: Full=Endo-1,6-beta-D-glucanase neg1;^Eukaryota; Fungi; Dikarya; Ascomycota; Pezizomycotin…	PF02055.20^Glyco_hydro_30^NULL^69-402^E:4.2e-53`PF02057.19^Glyco_hydro_59^NULL^71-321^E:5.2e-14`PF17189.8^Glyco_hydro_30C^NULL^406-467^E:5.2e-13	sigP:1^24^0.705	GO:0005576^cellular_component^extracellular region`GO:0052859^molecular_function^obsolete glucan endo-1,4-beta-glucosidase activity`GO:0046557^molecular_function^glucan endo-1,6-beta-glucosidase activity`GO:0004348^molecular_function^glucosylceramidase activity`GO:0016798^molecular_function^hydrolase activity, acting on glycosyl bonds`GO:0005976^biological_process^polysaccharide metabolic process…	.	30	Aligned	17.65	10.72	27.29	5.68	3.36	7.47
TRINITY_DN5668_c0_g1	TRINITY_DN5668_c0_g1_i4	TRINITY_DN5668_c0_g1_i4.p1	4083-2668[-]	GUN16_TRIHA^GUN16_TRIHA^Q:26-468,H:30-486^33.262%ID^E:5.96e-71^RecName: Full=Endo-1,6-beta-D-glucanase BGN16.3;^Eukaryota; Fungi; Dikarya; Ascomycota; Pezizomycotina; Sordariomycetes; Hypocreomycetidae; Hypocreales; Hypocreaceae; Trichoderma`NEG1_ASPFU^NEG1_ASPFU^Q:4-468,H:2-484^32.525%ID^E:1.88e-67^RecName: Full=Endo-1,6-beta-D-glucanase neg1;^Eukaryota; Fungi; Dikarya; Ascomycota; Pezizomycotin…	PF02055.20^Glyco_hydro_30^NULL^69-402^E:4.2e-53`PF02057.19^Glyco_hydro_59^NULL^71-321^E:5.2e-14`PF17189.8^Glyco_hydro_30C^NULL^406-467^E:5.2e-13	sigP:1^24^0.705	GO:0005576^cellular_component^extracellular region`GO:0052859^molecular_function^obsolete glucan endo-1,4-beta-glucosidase activity`GO:0046557^molecular_function^glucan endo-1,6-beta-glucosidase activity`GO:0004348^molecular_function^glucosylceramidase activity`GO:0016798^molecular_function^hydrolase activity, acting on glycosyl bonds`GO:0005976^biological_process^polysaccharide metabolic process…	.	30	Aligned	3.25	0	0	0.58	7.78	0
TRINITY_DN5668_c0_g1	TRINITY_DN5668_c0_g1_i7	TRINITY_DN5668_c0_g1_i7.p1	4078-2663[-]	GUN16_TRIHA^GUN16_TRIHA^Q:26-468,H:30-486^33.262%ID^E:5.96e-71^RecName: Full=Endo-1,6-beta-D-glucanase BGN16.3;^Eukaryota; Fungi; Dikarya; Ascomycota; Pezizomycotina; Sordariomycetes; Hypocreomycetidae; Hypocreales; Hypocreaceae; Trichoderma`NEG1_ASPFU^NEG1_ASPFU^Q:4-468,H:2-484^32.525%ID^E:1.88e-67^RecName: Full=Endo-1,6-beta-D-glucanase neg1;^Eukaryota; Fungi; Dikarya; Ascomycota; Pezizomycotin…	PF02055.20^Glyco_hydro_30^NULL^69-402^E:4.2e-53`PF02057.19^Glyco_hydro_59^NULL^71-321^E:5.2e-14`PF17189.8^Glyco_hydro_30C^NULL^406-467^E:5.2e-13	sigP:1^24^0.705	GO:0005576^cellular_component^extracellular region`GO:0052859^molecular_function^obsolete glucan endo-1,4-beta-glucosidase activity`GO:0046557^molecular_function^glucan endo-1,6-beta-glucosidase activity`GO:0004348^molecular_function^glucosylceramidase activity`GO:0016798^molecular_function^hydrolase activity, acting on glycosyl bonds`GO:0005976^biological_process^polysaccharide metabolic process…	.	30	Aligned	0	14.46	0	18.34	13.38	6.7
TRINITY_DN24903_c0_g1	TRINITY_DN24903_c0_g1_i4	TRINITY_DN24903_c0_g1_i4.p4	328-2[-]	SPRR3_RABIT^SPRR3_RABIT^Q:1-108,H:95-202^32.407%ID^E:1.22e-14^RecName: Full=Small proline-rich protein 3;^Eukaryota; Metazoa; Chordata; Craniata; Vertebrata; Euteleostomi; Mammalia; Eutheria; Euarchontoglires; Glires; Lagomorpha; Leporidae; Oryctolagus`SPRR3_RABIT^SPRR3_RABIT^Q:1-108,H:71-178^32.407%ID^E:2.12e-14^RecName: Full=Small proline-rich protein 3;^Eukaryota; Metazoa; Chordata; Craniata; …	.	.	GO:0005737^cellular_component^cytoplasm`GO:0031424^biological_process^keratinization	.	10	Aligned	0	0	0.28	0	1.34	0
TRINITY_DN24726_c0_g1	TRINITY_DN24726_c0_g1_i11	TRINITY_DN24726_c0_g1_i11.p1	519-1[-]	XYN3_ARATH^XYN3_ARATH^Q:3-100,H:420-517^27.551%ID^E:2.6e-10^RecName: Full=Endo-1,4-beta-xylanase 3 {ECO:0000303|PubMed:12154138};^Eukaryota; Viridiplantae; Streptophyta; Embryophyta; Tracheophyta; Spermatophyta; Magnoliopsida; eudicotyledons; Gunneridae; Pentapetalae; rosids; malvids; Brassicales; Brassicaceae; Camelineae; Arabidopsis`XYN2_ARATH^XYN2_ARATH^Q:7-100,H:738-831^28.723%ID^E:4.82e-09^R…	PF00331.24^Glyco_hydro_10^NULL^7-100^E:1.2e-13	.	GO:0110165^cellular_component^cellular anatomical entity`GO:0031176^molecular_function^endo-1,4-beta-xylanase activity`GO:0045493^biological_process^xylan catabolic process	GO:0004553^molecular_function^hydrolase activity, hydrolyzing O-glycosyl compounds`GO:0005975^biological_process^carbohydrate metabolic process	10	Aligned	0	0	0.65	0	0	0
TRINITY_DN24726_c0_g1	TRINITY_DN24726_c0_g1_i12	TRINITY_DN24726_c0_g1_i12.p1	408-1[-]	RSGI6_ACET2^RSGI6_ACET2^Q:8-128,H:480-653^24.571%ID^E:1.19e-07^RecName: Full=Anti-sigma-I factor RsgI6 {ECO:0000305};^Bacteria; Bacillota; Clostridia; Eubacteriales; Oscillospiraceae; Acetivibrio	PF00331.24^Glyco_hydro_10^NULL^4-57^E:3.8e-07`PF00331.24^Glyco_hydro_10^NULL^65-126^E:8.3e-07	.	GO:0005886^cellular_component^plasma membrane`GO:0031176^molecular_function^endo-1,4-beta-xylanase activity`GO:0045493^biological_process^xylan catabolic process	GO:0004553^molecular_function^hydrolase activity, hydrolyzing O-glycosyl compounds`GO:0005975^biological_process^carbohydrate metabolic process	10	Aligned	0.14	0	2.91	0	0	0
TRINITY_DN3474_c1_g1	TRINITY_DN3474_c1_g1_i10	TRINITY_DN3474_c1_g1_i10.p1	2-1468[+]	GBA1_BOVIN^GBA1_BOVIN^Q:1-481,H:47-530^47.119%ID^E:7.37e-174^RecName: Full=Lysosomal acid glucosylceramidase {ECO:0000305};^Eukaryota; Metazoa; Chordata; Craniata; Vertebrata; Euteleostomi; Mammalia; Eutheria; Laurasiatheria; Artiodactyla; Ruminantia; Pecora; Bovidae; Bovinae; Bos`GBA1_PIG^GBA1_PIG^Q:1-483,H:47-532^46.107%ID^E:9.13e-171^RecName: Full=Lysosomal acid glucosylceramidase {ECO:0000305…	PF02055.20^Glyco_hydro_30^NULL^71-415^E:2e-141`PF17189.8^Glyco_hydro_30C^NULL^418-482^E:7.2e-11	.	GO:0005783^cellular_component^endoplasmic reticulum`GO:0005794^cellular_component^Golgi apparatus`GO:0005765^cellular_component^lysosomal membrane`GO:0005764^cellular_component^lysosome`GO:0005802^cellular_component^trans-Golgi network`GO:0004336^molecular_function^galactosylceramidase activity`GO:0004348^molecular_function^glucosylceramidase activity`GO:0046527^molecular_function^glucosyltransfe…	.	30	Aligned	0.27	0	0.12	0	9.84	0
TRINITY_DN3474_c1_g1	TRINITY_DN3474_c1_g1_i2	TRINITY_DN3474_c1_g1_i2.p1	1-1419[+]	GBA1_BOVIN^GBA1_BOVIN^Q:1-465,H:63-530^47.021%ID^E:1.27e-165^RecName: Full=Lysosomal acid glucosylceramidase {ECO:0000305};^Eukaryota; Metazoa; Chordata; Craniata; Vertebrata; Euteleostomi; Mammalia; Eutheria; Laurasiatheria; Artiodactyla; Ruminantia; Pecora; Bovidae; Bovinae; Bos`GBA1_PIG^GBA1_PIG^Q:1-467,H:63-532^45.763%ID^E:5.12e-162^RecName: Full=Lysosomal acid glucosylceramidase {ECO:0000305…	PF02055.20^Glyco_hydro_30^NULL^55-399^E:1.7e-142`PF17189.8^Glyco_hydro_30C^NULL^402-466^E:6.9e-11	.	GO:0005783^cellular_component^endoplasmic reticulum`GO:0005794^cellular_component^Golgi apparatus`GO:0005765^cellular_component^lysosomal membrane`GO:0005764^cellular_component^lysosome`GO:0005802^cellular_component^trans-Golgi network`GO:0004336^molecular_function^galactosylceramidase activity`GO:0004348^molecular_function^glucosylceramidase activity`GO:0046527^molecular_function^glucosyltransfe…	.	30	Aligned	3.37	1.82	2.05	1.02	0.31	1.6
TRINITY_DN3474_c1_g1	TRINITY_DN3474_c1_g1_i4	TRINITY_DN3474_c1_g1_i4.p1	703-2262[+]	GBA1_BOVIN^GBA1_BOVIN^Q:25-512,H:40-530^47.262%ID^E:2.42e-176^RecName: Full=Lysosomal acid glucosylceramidase {ECO:0000305};^Eukaryota; Metazoa; Chordata; Craniata; Vertebrata; Euteleostomi; Mammalia; Eutheria; Laurasiatheria; Artiodactyla; Ruminantia; Pecora; Bovidae; Bovinae; Bos`GBA1_PIG^GBA1_PIG^Q:5-514,H:26-532^45.631%ID^E:4.04e-174^RecName: Full=Lysosomal acid glucosylceramidase {ECO:000030…	PF02055.20^Glyco_hydro_30^NULL^102-446^E:2.5e-141`PF17189.8^Glyco_hydro_30C^NULL^449-513^E:7.9e-11	sigP:1^22^0.798	GO:0005783^cellular_component^endoplasmic reticulum`GO:0005794^cellular_component^Golgi apparatus`GO:0005765^cellular_component^lysosomal membrane`GO:0005764^cellular_component^lysosome`GO:0005802^cellular_component^trans-Golgi network`GO:0004336^molecular_function^galactosylceramidase activity`GO:0004348^molecular_function^glucosylceramidase activity`GO:0046527^molecular_function^glucosyltransfe…	.	30	Aligned	0	1.21	0	0.15	2.54	0.06
TRINITY_DN3474_c1_g1	TRINITY_DN3474_c1_g1_i9	TRINITY_DN3474_c1_g1_i9.p1	703-2262[+]	GBA1_BOVIN^GBA1_BOVIN^Q:25-512,H:40-530^47.262%ID^E:7.63e-177^RecName: Full=Lysosomal acid glucosylceramidase {ECO:0000305};^Eukaryota; Metazoa; Chordata; Craniata; Vertebrata; Euteleostomi; Mammalia; Eutheria; Laurasiatheria; Artiodactyla; Ruminantia; Pecora; Bovidae; Bovinae; Bos`GBA1_PIG^GBA1_PIG^Q:5-514,H:26-532^45.631%ID^E:1.33e-174^RecName: Full=Lysosomal acid glucosylceramidase {ECO:000030…	PF02055.20^Glyco_hydro_30^NULL^102-446^E:1e-141`PF17189.8^Glyco_hydro_30C^NULL^449-513^E:7.9e-11	sigP:1^22^0.798	GO:0005783^cellular_component^endoplasmic reticulum`GO:0005794^cellular_component^Golgi apparatus`GO:0005765^cellular_component^lysosomal membrane`GO:0005764^cellular_component^lysosome`GO:0005802^cellular_component^trans-Golgi network`GO:0004336^molecular_function^galactosylceramidase activity`GO:0004348^molecular_function^glucosylceramidase activity`GO:0046527^molecular_function^glucosyltransfe…	.	30	Aligned	0.83	0.12	0.44	0.07	0	0.47
TRINITY_DN74483_c0_g1	TRINITY_DN74483_c0_g1_i3	TRINITY_DN74483_c0_g1_i3.p1	1-423[+]	XYNB_NEOPA^XYNB_NEOPA^Q:1-135,H:378-516^23.741%ID^E:1.27e-07^RecName: Full=Endo-1,4-beta-xylanase B;^Eukaryota; Fungi; Fungi incertae sedis; Chytridiomycota; Chytridiomycota incertae sedis; Neocallimastigomycetes; Neocallimastigales; Neocallimastigaceae; Neocallimastix`XYNB_NEOPA^XYNB_NEOPA^Q:1-135,H:634-772^23.741%ID^E:2.59e-07^RecName: Full=Endo-1,4-beta-xylanase B;^Eukaryota; Fungi; Fungi ince…	.	.	GO:0005576^cellular_component^extracellular region`GO:0030248^molecular_function^cellulose binding`GO:0031176^molecular_function^endo-1,4-beta-xylanase activity`GO:0045493^biological_process^xylan catabolic process	.	10	Aligned	0	0	0	0	0	0.29
TRINITY_DN74483_c0_g1	TRINITY_DN74483_c0_g1_i5	TRINITY_DN74483_c0_g1_i5.p3	1-327[+]	XYNB_NEOPA^XYNB_NEOPA^Q:1-107,H:378-484^26.168%ID^E:5.52e-09^RecName: Full=Endo-1,4-beta-xylanase B;^Eukaryota; Fungi; Fungi incertae sedis; Chytridiomycota; Chytridiomycota incertae sedis; Neocallimastigomycetes; Neocallimastigales; Neocallimastigaceae; Neocallimastix`XYNB_NEOPA^XYNB_NEOPA^Q:1-107,H:682-788^27.103%ID^E:7.32e-09^RecName: Full=Endo-1,4-beta-xylanase B;^Eukaryota; Fungi; Fungi ince…	.	.	GO:0005576^cellular_component^extracellular region`GO:0030248^molecular_function^cellulose binding`GO:0031176^molecular_function^endo-1,4-beta-xylanase activity`GO:0045493^biological_process^xylan catabolic process	.	10	Aligned	0	0	0	0	0	1.18
TRINITY_DN2882_c1_g1	TRINITY_DN2882_c1_g1_i10	TRINITY_DN2882_c1_g1_i10.p1	1517-981[-]	RSGI6_ACET2^RSGI6_ACET2^Q:6-169,H:420-578^34.146%ID^E:2.82e-27^RecName: Full=Anti-sigma-I factor RsgI6 {ECO:0000305};^Bacteria; Bacillota; Clostridia; Eubacteriales; Oscillospiraceae; Acetivibrio`XYN1_ARATH^XYN1_ARATH^Q:1-167,H:595-757^29.341%ID^E:1.78e-23^RecName: Full=Endo-1,4-beta-xylanase 1 {ECO:0000303|PubMed:12154138};^Eukaryota; Viridiplantae; Streptophyta; Embryophyta; Tracheophyta; Sperm…	PF00331.24^Glyco_hydro_10^NULL^7-170^E:1.5e-23	.	GO:0005886^cellular_component^plasma membrane`GO:0031176^molecular_function^endo-1,4-beta-xylanase activity`GO:0045493^biological_process^xylan catabolic process	GO:0004553^molecular_function^hydrolase activity, hydrolyzing O-glycosyl compounds`GO:0005975^biological_process^carbohydrate metabolic process	10	Aligned	0.54	1.07	0	0.94	2.1	0.62
TRINITY_DN2882_c1_g1	TRINITY_DN2882_c1_g1_i14	TRINITY_DN2882_c1_g1_i14.p1	2058-340[-]	XYN1_ARATH^XYN1_ARATH^Q:59-562,H:449-944^27.885%ID^E:7.59e-53^RecName: Full=Endo-1,4-beta-xylanase 1 {ECO:0000303|PubMed:12154138};^Eukaryota; Viridiplantae; Streptophyta; Embryophyta; Tracheophyta; Spermatophyta; Magnoliopsida; eudicotyledons; Gunneridae; Pentapetalae; rosids; malvids; Brassicales; Brassicaceae; Camelineae; Arabidopsis`RSGI6_ACET2^RSGI6_ACET2^Q:172-540,H:375-737^31.2%ID^E:2.9e-4…	PF02018.21^CBM_4_9^NULL^22-155^E:1.9e-12`PF00331.24^Glyco_hydro_10^NULL^216-476^E:1.7e-40	sigP:1^19^0.717	GO:0005576^cellular_component^extracellular region`GO:0009505^cellular_component^plant-type cell wall`GO:0031176^molecular_function^endo-1,4-beta-xylanase activity`GO:0045493^biological_process^xylan catabolic process	GO:0016798^molecular_function^hydrolase activity, acting on glycosyl bonds`GO:0004553^molecular_function^hydrolase activity, hydrolyzing O-glycosyl compounds`GO:0005975^biological_process^carbohydrate metabolic process	10	Aligned	0.13	0	0	0	0.85	0
TRINITY_DN2882_c1_g1	TRINITY_DN2882_c1_g1_i22	TRINITY_DN2882_c1_g1_i22.p1	2058-340[-]	XYN1_ARATH^XYN1_ARATH^Q:59-562,H:449-944^27.885%ID^E:7.59e-53^RecName: Full=Endo-1,4-beta-xylanase 1 {ECO:0000303|PubMed:12154138};^Eukaryota; Viridiplantae; Streptophyta; Embryophyta; Tracheophyta; Spermatophyta; Magnoliopsida; eudicotyledons; Gunneridae; Pentapetalae; rosids; malvids; Brassicales; Brassicaceae; Camelineae; Arabidopsis`RSGI6_ACET2^RSGI6_ACET2^Q:172-540,H:375-737^31.2%ID^E:2.9e-4…	PF02018.21^CBM_4_9^NULL^22-155^E:1.9e-12`PF00331.24^Glyco_hydro_10^NULL^216-476^E:1.7e-40	sigP:1^19^0.717	GO:0005576^cellular_component^extracellular region`GO:0009505^cellular_component^plant-type cell wall`GO:0031176^molecular_function^endo-1,4-beta-xylanase activity`GO:0045493^biological_process^xylan catabolic process	GO:0016798^molecular_function^hydrolase activity, acting on glycosyl bonds`GO:0004553^molecular_function^hydrolase activity, hydrolyzing O-glycosyl compounds`GO:0005975^biological_process^carbohydrate metabolic process	10	Aligned	0.2	0.71	0.21	1.62	0.13	0
TRINITY_DN2882_c1_g1	TRINITY_DN2882_c1_g1_i4	TRINITY_DN2882_c1_g1_i4.p1	2881-1163[-]	XYN1_ARATH^XYN1_ARATH^Q:59-562,H:449-944^27.885%ID^E:7.59e-53^RecName: Full=Endo-1,4-beta-xylanase 1 {ECO:0000303|PubMed:12154138};^Eukaryota; Viridiplantae; Streptophyta; Embryophyta; Tracheophyta; Spermatophyta; Magnoliopsida; eudicotyledons; Gunneridae; Pentapetalae; rosids; malvids; Brassicales; Brassicaceae; Camelineae; Arabidopsis`RSGI6_ACET2^RSGI6_ACET2^Q:172-540,H:375-737^31.2%ID^E:2.9e-4…	PF02018.21^CBM_4_9^NULL^22-155^E:1.9e-12`PF00331.24^Glyco_hydro_10^NULL^216-476^E:1.7e-40	sigP:1^19^0.717	GO:0005576^cellular_component^extracellular region`GO:0009505^cellular_component^plant-type cell wall`GO:0031176^molecular_function^endo-1,4-beta-xylanase activity`GO:0045493^biological_process^xylan catabolic process	GO:0016798^molecular_function^hydrolase activity, acting on glycosyl bonds`GO:0004553^molecular_function^hydrolase activity, hydrolyzing O-glycosyl compounds`GO:0005975^biological_process^carbohydrate metabolic process	10	Aligned	0	0.65	0	0	0	0
TRINITY_DN2882_c1_g1	TRINITY_DN2882_c1_g1_i5	TRINITY_DN2882_c1_g1_i5.p1	2881-1163[-]	XYN1_ARATH^XYN1_ARATH^Q:59-562,H:449-944^27.885%ID^E:7.59e-53^RecName: Full=Endo-1,4-beta-xylanase 1 {ECO:0000303|PubMed:12154138};^Eukaryota; Viridiplantae; Streptophyta; Embryophyta; Tracheophyta; Spermatophyta; Magnoliopsida; eudicotyledons; Gunneridae; Pentapetalae; rosids; malvids; Brassicales; Brassicaceae; Camelineae; Arabidopsis`RSGI6_ACET2^RSGI6_ACET2^Q:172-540,H:375-737^31.2%ID^E:2.9e-4…	PF02018.21^CBM_4_9^NULL^22-155^E:1.9e-12`PF00331.24^Glyco_hydro_10^NULL^216-476^E:1.7e-40	sigP:1^19^0.717	GO:0005576^cellular_component^extracellular region`GO:0009505^cellular_component^plant-type cell wall`GO:0031176^molecular_function^endo-1,4-beta-xylanase activity`GO:0045493^biological_process^xylan catabolic process	GO:0016798^molecular_function^hydrolase activity, acting on glycosyl bonds`GO:0004553^molecular_function^hydrolase activity, hydrolyzing O-glycosyl compounds`GO:0005975^biological_process^carbohydrate metabolic process	10	Aligned	0.72	0.37	0.34	0.71	1.13	0.82
TRINITY_DN2882_c1_g1	TRINITY_DN2882_c1_g1_i7	TRINITY_DN2882_c1_g1_i7.p1	2203-1163[-]	XYN1_ARATH^XYN1_ARATH^Q:10-336,H:618-944^32.831%ID^E:1.23e-45^RecName: Full=Endo-1,4-beta-xylanase 1 {ECO:0000303|PubMed:12154138};^Eukaryota; Viridiplantae; Streptophyta; Embryophyta; Tracheophyta; Spermatophyta; Magnoliopsida; eudicotyledons; Gunneridae; Pentapetalae; rosids; malvids; Brassicales; Brassicaceae; Camelineae; Arabidopsis`RSGI6_ACET2^RSGI6_ACET2^Q:10-314,H:438-737^32.362%ID^E:3.98e…	PF00331.24^Glyco_hydro_10^NULL^8-250^E:1.1e-39	.	GO:0005576^cellular_component^extracellular region`GO:0009505^cellular_component^plant-type cell wall`GO:0031176^molecular_function^endo-1,4-beta-xylanase activity`GO:0045493^biological_process^xylan catabolic process	GO:0004553^molecular_function^hydrolase activity, hydrolyzing O-glycosyl compounds`GO:0005975^biological_process^carbohydrate metabolic process	10	Aligned	0.11	0	0.21	0	0.65	0.67
TRINITY_DN2882_c1_g1	TRINITY_DN2882_c1_g1_i8	TRINITY_DN2882_c1_g1_i8.p1	2058-340[-]	XYN1_ARATH^XYN1_ARATH^Q:59-562,H:449-944^27.885%ID^E:7.59e-53^RecName: Full=Endo-1,4-beta-xylanase 1 {ECO:0000303|PubMed:12154138};^Eukaryota; Viridiplantae; Streptophyta; Embryophyta; Tracheophyta; Spermatophyta; Magnoliopsida; eudicotyledons; Gunneridae; Pentapetalae; rosids; malvids; Brassicales; Brassicaceae; Camelineae; Arabidopsis`RSGI6_ACET2^RSGI6_ACET2^Q:172-540,H:375-737^31.2%ID^E:2.9e-4…	PF02018.21^CBM_4_9^NULL^22-155^E:1.9e-12`PF00331.24^Glyco_hydro_10^NULL^216-476^E:1.7e-40	sigP:1^19^0.717	GO:0005576^cellular_component^extracellular region`GO:0009505^cellular_component^plant-type cell wall`GO:0031176^molecular_function^endo-1,4-beta-xylanase activity`GO:0045493^biological_process^xylan catabolic process	GO:0016798^molecular_function^hydrolase activity, acting on glycosyl bonds`GO:0004553^molecular_function^hydrolase activity, hydrolyzing O-glycosyl compounds`GO:0005975^biological_process^carbohydrate metabolic process	10	Aligned	0	0	0	0	0.58	0
TRINITY_DN3098_c0_g1	TRINITY_DN3098_c0_g1_i11	TRINITY_DN3098_c0_g1_i11.p1	304-1500[+]	XYN2_ARATH^XYN2_ARATH^Q:39-376,H:550-879^27.988%ID^E:5.03e-36^RecName: Full=Endo-1,4-beta-xylanase 2 {ECO:0000303|PubMed:12154138};^Eukaryota; Viridiplantae; Streptophyta; Embryophyta; Tracheophyta; Spermatophyta; Magnoliopsida; eudicotyledons; Gunneridae; Pentapetalae; rosids; malvids; Brassicales; Brassicaceae; Camelineae; Arabidopsis`XYN1_ARATH^XYN1_ARATH^Q:56-376,H:446-757^27.108%ID^E:1.18e-3…	PF02018.21^CBM_4_9^NULL^22-156^E:2.9e-15`PF00331.24^Glyco_hydro_10^NULL^214-385^E:4.7e-27	sigP:1^19^0.773	GO:0110165^cellular_component^cellular anatomical entity`GO:0031176^molecular_function^endo-1,4-beta-xylanase activity`GO:0045493^biological_process^xylan catabolic process	GO:0016798^molecular_function^hydrolase activity, acting on glycosyl bonds`GO:0004553^molecular_function^hydrolase activity, hydrolyzing O-glycosyl compounds`GO:0005975^biological_process^carbohydrate metabolic process	10	Aligned	0.81	1.74	0.21	0.53	0.2	0.69
TRINITY_DN3098_c0_g1	TRINITY_DN3098_c0_g1_i12	TRINITY_DN3098_c0_g1_i12.p1	1-834[+]	XYN2_ARATH^XYN2_ARATH^Q:10-230,H:740-960^35.556%ID^E:5.81e-38^RecName: Full=Endo-1,4-beta-xylanase 2 {ECO:0000303|PubMed:12154138};^Eukaryota; Viridiplantae; Streptophyta; Embryophyta; Tracheophyta; Spermatophyta; Magnoliopsida; eudicotyledons; Gunneridae; Pentapetalae; rosids; malvids; Brassicales; Brassicaceae; Camelineae; Arabidopsis`XYN1_ARATH^XYN1_ARATH^Q:10-230,H:618-838^33.482%ID^E:1.08e-3…	PF00331.24^Glyco_hydro_10^NULL^8-233^E:4.8e-41	.	GO:0110165^cellular_component^cellular anatomical entity`GO:0031176^molecular_function^endo-1,4-beta-xylanase activity`GO:0045493^biological_process^xylan catabolic process	GO:0004553^molecular_function^hydrolase activity, hydrolyzing O-glycosyl compounds`GO:0005975^biological_process^carbohydrate metabolic process	10	Aligned	1.44	11.61	3.25	2.86	0	0
TRINITY_DN3098_c0_g1	TRINITY_DN3098_c0_g1_i14	TRINITY_DN3098_c0_g1_i14.p1	304-2025[+]	XYN2_ARATH^XYN2_ARATH^Q:35-560,H:546-1063^27.747%ID^E:1.34e-61^RecName: Full=Endo-1,4-beta-xylanase 2 {ECO:0000303|PubMed:12154138};^Eukaryota; Viridiplantae; Streptophyta; Embryophyta; Tracheophyta; Spermatophyta; Magnoliopsida; eudicotyledons; Gunneridae; Pentapetalae; rosids; malvids; Brassicales; Brassicaceae; Camelineae; Arabidopsis`XYN1_ARATH^XYN1_ARATH^Q:56-535,H:446-915^27.935%ID^E:1.86e-…	PF02018.21^CBM_4_9^NULL^22-156^E:5.7e-15`PF00331.24^Glyco_hydro_10^NULL^214-491^E:1.7e-48	sigP:1^19^0.773	GO:0110165^cellular_component^cellular anatomical entity`GO:0031176^molecular_function^endo-1,4-beta-xylanase activity`GO:0045493^biological_process^xylan catabolic process	GO:0016798^molecular_function^hydrolase activity, acting on glycosyl bonds`GO:0004553^molecular_function^hydrolase activity, hydrolyzing O-glycosyl compounds`GO:0005975^biological_process^carbohydrate metabolic process	10	Aligned	1.2	0.63	0.11	0	0.05	0.86
TRINITY_DN3098_c0_g1	TRINITY_DN3098_c0_g1_i16	TRINITY_DN3098_c0_g1_i16.p1	1087-1989[+]	XYN1_ARATH^XYN1_ARATH^Q:14-299,H:590-872^36.678%ID^E:1.75e-51^RecName: Full=Endo-1,4-beta-xylanase 1 {ECO:0000303|PubMed:12154138};^Eukaryota; Viridiplantae; Streptophyta; Embryophyta; Tracheophyta; Spermatophyta; Magnoliopsida; eudicotyledons; Gunneridae; Pentapetalae; rosids; malvids; Brassicales; Brassicaceae; Camelineae; Arabidopsis`XYN2_ARATH^XYN2_ARATH^Q:1-284,H:700-979^35.417%ID^E:1.6e-49^…	PF00331.24^Glyco_hydro_10^NULL^23-291^E:8.9e-45	.	GO:0005576^cellular_component^extracellular region`GO:0009505^cellular_component^plant-type cell wall`GO:0031176^molecular_function^endo-1,4-beta-xylanase activity`GO:0045493^biological_process^xylan catabolic process	GO:0004553^molecular_function^hydrolase activity, hydrolyzing O-glycosyl compounds`GO:0005975^biological_process^carbohydrate metabolic process	10	Aligned	1.09	0.72	1.45	0.95	1.38	1.14
TRINITY_DN3098_c0_g1	TRINITY_DN3098_c0_g1_i20	TRINITY_DN3098_c0_g1_i20.p1	4059-5486[+]	XYN1_ARATH^XYN1_ARATH^Q:34-464,H:516-944^34.169%ID^E:8.86e-64^RecName: Full=Endo-1,4-beta-xylanase 1 {ECO:0000303|PubMed:12154138};^Eukaryota; Viridiplantae; Streptophyta; Embryophyta; Tracheophyta; Spermatophyta; Magnoliopsida; eudicotyledons; Gunneridae; Pentapetalae; rosids; malvids; Brassicales; Brassicaceae; Camelineae; Arabidopsis`XYN3_ARATH^XYN3_ARATH^Q:34-462,H:321-747^29.773%ID^E:7.47e-5…	PF00331.24^Glyco_hydro_10^NULL^116-385^E:2.6e-44	.	GO:0005576^cellular_component^extracellular region`GO:0009505^cellular_component^plant-type cell wall`GO:0031176^molecular_function^endo-1,4-beta-xylanase activity`GO:0045493^biological_process^xylan catabolic process	GO:0004553^molecular_function^hydrolase activity, hydrolyzing O-glycosyl compounds`GO:0005975^biological_process^carbohydrate metabolic process	10	Aligned	0	0.06	0.06	0.07	0.77	0.25
TRINITY_DN3098_c0_g1	TRINITY_DN3098_c0_g1_i21	TRINITY_DN3098_c0_g1_i21.p1	304-2025[+]	XYN2_ARATH^XYN2_ARATH^Q:35-560,H:546-1063^27.747%ID^E:1.34e-61^RecName: Full=Endo-1,4-beta-xylanase 2 {ECO:0000303|PubMed:12154138};^Eukaryota; Viridiplantae; Streptophyta; Embryophyta; Tracheophyta; Spermatophyta; Magnoliopsida; eudicotyledons; Gunneridae; Pentapetalae; rosids; malvids; Brassicales; Brassicaceae; Camelineae; Arabidopsis`XYN1_ARATH^XYN1_ARATH^Q:56-535,H:446-915^27.935%ID^E:1.86e-…	PF02018.21^CBM_4_9^NULL^22-156^E:5.7e-15`PF00331.24^Glyco_hydro_10^NULL^214-491^E:1.7e-48	sigP:1^19^0.773	GO:0110165^cellular_component^cellular anatomical entity`GO:0031176^molecular_function^endo-1,4-beta-xylanase activity`GO:0045493^biological_process^xylan catabolic process	GO:0016798^molecular_function^hydrolase activity, acting on glycosyl bonds`GO:0004553^molecular_function^hydrolase activity, hydrolyzing O-glycosyl compounds`GO:0005975^biological_process^carbohydrate metabolic process	10	Aligned	7.16	5.1	6.35	3.31	0	3.9
TRINITY_DN3098_c0_g1	TRINITY_DN3098_c0_g1_i24	TRINITY_DN3098_c0_g1_i24.p1	304-2025[+]	XYN2_ARATH^XYN2_ARATH^Q:35-560,H:546-1063^27.747%ID^E:1.28e-61^RecName: Full=Endo-1,4-beta-xylanase 2 {ECO:0000303|PubMed:12154138};^Eukaryota; Viridiplantae; Streptophyta; Embryophyta; Tracheophyta; Spermatophyta; Magnoliopsida; eudicotyledons; Gunneridae; Pentapetalae; rosids; malvids; Brassicales; Brassicaceae; Camelineae; Arabidopsis`XYN1_ARATH^XYN1_ARATH^Q:56-535,H:446-915^27.935%ID^E:1.29e-…	PF02018.21^CBM_4_9^NULL^22-156^E:5.7e-15`PF00331.24^Glyco_hydro_10^NULL^213-491^E:1.5e-48	sigP:1^19^0.773	GO:0110165^cellular_component^cellular anatomical entity`GO:0031176^molecular_function^endo-1,4-beta-xylanase activity`GO:0045493^biological_process^xylan catabolic process	GO:0016798^molecular_function^hydrolase activity, acting on glycosyl bonds`GO:0004553^molecular_function^hydrolase activity, hydrolyzing O-glycosyl compounds`GO:0005975^biological_process^carbohydrate metabolic process	10	Aligned	0.42	11.9	0.56	13.4	11.9	9.45
TRINITY_DN3098_c0_g1	TRINITY_DN3098_c0_g1_i25	TRINITY_DN3098_c0_g1_i25.p1	1-744[+]	XYN2_ARATH^XYN2_ARATH^Q:10-247,H:740-977^37.603%ID^E:4.87e-47^RecName: Full=Endo-1,4-beta-xylanase 2 {ECO:0000303|PubMed:12154138};^Eukaryota; Viridiplantae; Streptophyta; Embryophyta; Tracheophyta; Spermatophyta; Magnoliopsida; eudicotyledons; Gunneridae; Pentapetalae; rosids; malvids; Brassicales; Brassicaceae; Camelineae; Arabidopsis`XYN1_ARATH^XYN1_ARATH^Q:10-247,H:618-855^36.1%ID^E:8.77e-44^…	PF00331.24^Glyco_hydro_10^NULL^7-247^E:6.9e-44	.	GO:0110165^cellular_component^cellular anatomical entity`GO:0031176^molecular_function^endo-1,4-beta-xylanase activity`GO:0045493^biological_process^xylan catabolic process	GO:0004553^molecular_function^hydrolase activity, hydrolyzing O-glycosyl compounds`GO:0005975^biological_process^carbohydrate metabolic process	10	Aligned	11.5	9.08	7.13	36.9	9.25	13.46
TRINITY_DN3098_c0_g1	TRINITY_DN3098_c0_g1_i27	TRINITY_DN3098_c0_g1_i27.p1	3812-5239[+]	XYN1_ARATH^XYN1_ARATH^Q:34-464,H:516-944^34.169%ID^E:8.86e-64^RecName: Full=Endo-1,4-beta-xylanase 1 {ECO:0000303|PubMed:12154138};^Eukaryota; Viridiplantae; Streptophyta; Embryophyta; Tracheophyta; Spermatophyta; Magnoliopsida; eudicotyledons; Gunneridae; Pentapetalae; rosids; malvids; Brassicales; Brassicaceae; Camelineae; Arabidopsis`XYN3_ARATH^XYN3_ARATH^Q:34-462,H:321-747^29.773%ID^E:7.47e-5…	PF00331.24^Glyco_hydro_10^NULL^116-385^E:2.6e-44	.	GO:0005576^cellular_component^extracellular region`GO:0009505^cellular_component^plant-type cell wall`GO:0031176^molecular_function^endo-1,4-beta-xylanase activity`GO:0045493^biological_process^xylan catabolic process	GO:0004553^molecular_function^hydrolase activity, hydrolyzing O-glycosyl compounds`GO:0005975^biological_process^carbohydrate metabolic process	10	Aligned	0	0	0	0	0.73	0
TRINITY_DN3098_c0_g1	TRINITY_DN3098_c0_g1_i7	TRINITY_DN3098_c0_g1_i7.p1	304-1500[+]	XYN2_ARATH^XYN2_ARATH^Q:48-376,H:559-879^27.844%ID^E:1.2e-34^RecName: Full=Endo-1,4-beta-xylanase 2 {ECO:0000303|PubMed:12154138};^Eukaryota; Viridiplantae; Streptophyta; Embryophyta; Tracheophyta; Spermatophyta; Magnoliopsida; eudicotyledons; Gunneridae; Pentapetalae; rosids; malvids; Brassicales; Brassicaceae; Camelineae; Arabidopsis`XYN1_ARATH^XYN1_ARATH^Q:132-376,H:516-757^29.839%ID^E:1.91e-3…	PF02018.21^CBM_4_9^NULL^22-156^E:2.1e-14`PF00331.24^Glyco_hydro_10^NULL^214-385^E:4.7e-27	sigP:1^19^0.772	GO:0110165^cellular_component^cellular anatomical entity`GO:0031176^molecular_function^endo-1,4-beta-xylanase activity`GO:0045493^biological_process^xylan catabolic process	GO:0016798^molecular_function^hydrolase activity, acting on glycosyl bonds`GO:0004553^molecular_function^hydrolase activity, hydrolyzing O-glycosyl compounds`GO:0005975^biological_process^carbohydrate metabolic process	10	Aligned	1.34	0	2.46	12.19	0	0

## Sheet: Xylanase_gene
gene_id	prot_id	prot_coords	BLASTP	Pfam	SignalP	GO_BLASTP	GO_Pfam	Glycoside Hydrolase Family	M. gigas Genome Alignment	TPM Diatom1	TPM Diatom2	TPM Diatom3	TPM Reed1	TPM Reed2	TPM Reed3
TRINITY_DN122563_c0_g1	TRINITY_DN122563_c0_g1_i1.p2	575-3[-]	XYNB_NEOPA^XYNB_NEOPA^Q:11-191,H:483-663^26.519%ID^E:1.89e-13^RecName: Full=Endo-1,4-beta-xylanase B;^Eukaryota; Fungi; Fungi incertae sedis; Chytridiomycota; Chytridiomycota incertae sedis; Neocallimastigomycetes; Neocallimastigales; Neocallimastigaceae; Neocallimastix`XYNB_NEOPA^XYNB_NEOPA^Q:3-191,H:491-679^26.455%ID^E:1.9e-13^RecName: Full=Endo-1,4-beta-xylanase B;^Eukaryota; Fungi; Fungi ince…	.	.	GO:0005576^cellular_component^extracellular region`GO:0030248^molecular_function^cellulose binding`GO:0031176^molecular_function^endo-1,4-beta-xylanase activity`GO:0045493^biological_process^xylan catabolic process	.		Aligned	0	0	0.63	0.07	0	0
TRINITY_DN42774_c0_g1	TRINITY_DN42774_c0_g1_i1.p1	1-324[+]	FA5_PIG^FA5_PIG^Q:1-107,H:1215-1321^40.187%ID^E:1.48e-13^RecName: Full=Coagulation factor V;^Eukaryota; Metazoa; Chordata; Craniata; Vertebrata; Euteleostomi; Mammalia; Eutheria; Laurasiatheria; Artiodactyla; Suina; Suidae; Sus`FA5_PIG^FA5_PIG^Q:1-107,H:1197-1303^39.252%ID^E:1.3e-12^RecName: Full=Coagulation factor V;^Eukaryota; Metazoa; Chordata; Craniata; Vertebrata; Euteleostomi; Mammalia; Eut…	.	.	GO:0005576^cellular_component^extracellular region`GO:0031091^cellular_component^platelet alpha granule`GO:0005507^molecular_function^copper ion binding`GO:0008015^biological_process^blood circulation`GO:0007596^biological_process^blood coagulation	.		Aligned	1.65	0.56	0.3	1.38	0	1.91
TRINITY_DN3158_c0_g1	TRINITY_DN3158_c0_g1_i20.p2	2430-1882[-]	XYNB_NEOPA^XYNB_NEOPA^Q:23-106,H:462-545^40.476%ID^E:1.35e-09^RecName: Full=Endo-1,4-beta-xylanase B;^Eukaryota; Fungi; Fungi incertae sedis; Chytridiomycota; Chytridiomycota incertae sedis; Neocallimastigomycetes; Neocallimastigales; Neocallimastigaceae; Neocallimastix`XYNB_NEOPA^XYNB_NEOPA^Q:23-106,H:486-569^40.476%ID^E:1.35e-09^RecName: Full=Endo-1,4-beta-xylanase B;^Eukaryota; Fungi; Fungi in…	.	.	GO:0005576^cellular_component^extracellular region`GO:0030248^molecular_function^cellulose binding`GO:0031176^molecular_function^endo-1,4-beta-xylanase activity`GO:0045493^biological_process^xylan catabolic process	.		Aligned	0.1	37.67	0.04	0.04	0.11	1.66
TRINITY_DN1363_c0_g1	TRINITY_DN1363_c0_g1_i4.p1	235-1296[+]	GBA1_MOUSE^GBA1_MOUSE^Q:1-344,H:142-482^55.362%ID^E:5.64e-134^RecName: Full=Lysosomal acid glucosylceramidase {ECO:0000305};^Eukaryota; Metazoa; Chordata; Craniata; Vertebrata; Euteleostomi; Mammalia; Eutheria; Euarchontoglires; Glires; Rodentia; Myomorpha; Muroidea; Muridae; Murinae; Mus; Mus`GBA1_BOVIN^GBA1_BOVIN^Q:1-346,H:162-505^54.179%ID^E:3.02e-132^RecName: Full=Lysosomal acid glucosylceram…	PF02055.20^Glyco_hydro_30^NULL^1-305^E:1.4e-129	.	GO:0005783^cellular_component^endoplasmic reticulum`GO:0005615^cellular_component^extracellular space`GO:0005794^cellular_component^Golgi apparatus`GO:0043202^cellular_component^lysosomal lumen`GO:0005765^cellular_component^lysosomal membrane`GO:0005764^cellular_component^lysosome`GO:0005802^cellular_component^trans-Golgi network`GO:0008422^molecular_function^beta-glucosidase activity`GO:0004336^…	.		Aligned	16.21	11.93	23.62	18.27	16.43	13.54
TRINITY_DN5668_c0_g1	TRINITY_DN5668_c0_g1_i1.p1	4125-2710[-]	GUN16_TRIHA^GUN16_TRIHA^Q:26-468,H:30-486^33.262%ID^E:5.96e-71^RecName: Full=Endo-1,6-beta-D-glucanase BGN16.3;^Eukaryota; Fungi; Dikarya; Ascomycota; Pezizomycotina; Sordariomycetes; Hypocreomycetidae; Hypocreales; Hypocreaceae; Trichoderma`NEG1_ASPFU^NEG1_ASPFU^Q:4-468,H:2-484^32.525%ID^E:1.88e-67^RecName: Full=Endo-1,6-beta-D-glucanase neg1;^Eukaryota; Fungi; Dikarya; Ascomycota; Pezizomycotin…	PF02055.20^Glyco_hydro_30^NULL^69-402^E:4.2e-53`PF02057.19^Glyco_hydro_59^NULL^71-321^E:5.2e-14`PF17189.8^Glyco_hydro_30C^NULL^406-467^E:5.2e-13	sigP:1^24^0.705	GO:0005576^cellular_component^extracellular region`GO:0052859^molecular_function^obsolete glucan endo-1,4-beta-glucosidase activity`GO:0046557^molecular_function^glucan endo-1,6-beta-glucosidase activity`GO:0004348^molecular_function^glucosylceramidase activity`GO:0016798^molecular_function^hydrolase activity, acting on glycosyl bonds`GO:0005976^biological_process^polysaccharide metabolic process…	.		Aligned	20.9	25.18	27.29	24.6	35.02	43.7
TRINITY_DN24903_c0_g1	TRINITY_DN24903_c0_g1_i4.p4	328-2[-]	SPRR3_RABIT^SPRR3_RABIT^Q:1-108,H:95-202^32.407%ID^E:1.22e-14^RecName: Full=Small proline-rich protein 3;^Eukaryota; Metazoa; Chordata; Craniata; Vertebrata; Euteleostomi; Mammalia; Eutheria; Euarchontoglires; Glires; Lagomorpha; Leporidae; Oryctolagus`SPRR3_RABIT^SPRR3_RABIT^Q:1-108,H:71-178^32.407%ID^E:2.12e-14^RecName: Full=Small proline-rich protein 3;^Eukaryota; Metazoa; Chordata; Craniata; …	.	.	GO:0005737^cellular_component^cytoplasm`GO:0031424^biological_process^keratinization	.		Aligned	0.12	0	1.01	2.11	32.11	0.06
TRINITY_DN24726_c0_g1	TRINITY_DN24726_c0_g1_i11.p1	519-1[-]	XYN3_ARATH^XYN3_ARATH^Q:3-100,H:420-517^27.551%ID^E:2.6e-10^RecName: Full=Endo-1,4-beta-xylanase 3 {ECO:0000303|PubMed:12154138};^Eukaryota; Viridiplantae; Streptophyta; Embryophyta; Tracheophyta; Spermatophyta; Magnoliopsida; eudicotyledons; Gunneridae; Pentapetalae; rosids; malvids; Brassicales; Brassicaceae; Camelineae; Arabidopsis`XYN2_ARATH^XYN2_ARATH^Q:7-100,H:738-831^28.723%ID^E:4.82e-09^R…	PF00331.24^Glyco_hydro_10^NULL^7-100^E:1.2e-13	.	GO:0110165^cellular_component^cellular anatomical entity`GO:0031176^molecular_function^endo-1,4-beta-xylanase activity`GO:0045493^biological_process^xylan catabolic process	GO:0004553^molecular_function^hydrolase activity, hydrolyzing O-glycosyl compounds`GO:0005975^biological_process^carbohydrate metabolic process		Aligned	3.79	1.49	7.59	1.33	0.63	1
TRINITY_DN3474_c1_g1	TRINITY_DN3474_c1_g1_i10.p1	2-1468[+]	GBA1_BOVIN^GBA1_BOVIN^Q:1-481,H:47-530^47.119%ID^E:7.37e-174^RecName: Full=Lysosomal acid glucosylceramidase {ECO:0000305};^Eukaryota; Metazoa; Chordata; Craniata; Vertebrata; Euteleostomi; Mammalia; Eutheria; Laurasiatheria; Artiodactyla; Ruminantia; Pecora; Bovidae; Bovinae; Bos`GBA1_PIG^GBA1_PIG^Q:1-483,H:47-532^46.107%ID^E:9.13e-171^RecName: Full=Lysosomal acid glucosylceramidase {ECO:0000305…	PF02055.20^Glyco_hydro_30^NULL^71-415^E:2e-141`PF17189.8^Glyco_hydro_30C^NULL^418-482^E:7.2e-11	.	GO:0005783^cellular_component^endoplasmic reticulum`GO:0005794^cellular_component^Golgi apparatus`GO:0005765^cellular_component^lysosomal membrane`GO:0005764^cellular_component^lysosome`GO:0005802^cellular_component^trans-Golgi network`GO:0004336^molecular_function^galactosylceramidase activity`GO:0004348^molecular_function^glucosylceramidase activity`GO:0046527^molecular_function^glucosyltransfe…	.		Aligned	5.5	13.21	2.81	1.91	18.25	9.24
TRINITY_DN74483_c0_g1	TRINITY_DN74483_c0_g1_i3.p1	1-423[+]	XYNB_NEOPA^XYNB_NEOPA^Q:1-135,H:378-516^23.741%ID^E:1.27e-07^RecName: Full=Endo-1,4-beta-xylanase B;^Eukaryota; Fungi; Fungi incertae sedis; Chytridiomycota; Chytridiomycota incertae sedis; Neocallimastigomycetes; Neocallimastigales; Neocallimastigaceae; Neocallimastix`XYNB_NEOPA^XYNB_NEOPA^Q:1-135,H:634-772^23.741%ID^E:2.59e-07^RecName: Full=Endo-1,4-beta-xylanase B;^Eukaryota; Fungi; Fungi ince…	.	.	GO:0005576^cellular_component^extracellular region`GO:0030248^molecular_function^cellulose binding`GO:0031176^molecular_function^endo-1,4-beta-xylanase activity`GO:0045493^biological_process^xylan catabolic process	.		Aligned	0	0	0	0	0	1.68
TRINITY_DN2882_c1_g1	TRINITY_DN2882_c1_g1_i10.p1	1517-981[-]	RSGI6_ACET2^RSGI6_ACET2^Q:6-169,H:420-578^34.146%ID^E:2.82e-27^RecName: Full=Anti-sigma-I factor RsgI6 {ECO:0000305};^Bacteria; Bacillota; Clostridia; Eubacteriales; Oscillospiraceae; Acetivibrio`XYN1_ARATH^XYN1_ARATH^Q:1-167,H:595-757^29.341%ID^E:1.78e-23^RecName: Full=Endo-1,4-beta-xylanase 1 {ECO:0000303|PubMed:12154138};^Eukaryota; Viridiplantae; Streptophyta; Embryophyta; Tracheophyta; Sperm…	PF00331.24^Glyco_hydro_10^NULL^7-170^E:1.5e-23	.	GO:0005886^cellular_component^plasma membrane`GO:0031176^molecular_function^endo-1,4-beta-xylanase activity`GO:0045493^biological_process^xylan catabolic process	GO:0004553^molecular_function^hydrolase activity, hydrolyzing O-glycosyl compounds`GO:0005975^biological_process^carbohydrate metabolic process		Aligned	10.25	18.42	11.37	24.25	17.6	27.04
TRINITY_DN3098_c0_g1	TRINITY_DN3098_c0_g1_i11.p1	304-1500[+]	XYN2_ARATH^XYN2_ARATH^Q:39-376,H:550-879^27.988%ID^E:5.03e-36^RecName: Full=Endo-1,4-beta-xylanase 2 {ECO:0000303|PubMed:12154138};^Eukaryota; Viridiplantae; Streptophyta; Embryophyta; Tracheophyta; Spermatophyta; Magnoliopsida; eudicotyledons; Gunneridae; Pentapetalae; rosids; malvids; Brassicales; Brassicaceae; Camelineae; Arabidopsis`XYN1_ARATH^XYN1_ARATH^Q:56-376,H:446-757^27.108%ID^E:1.18e-3…	PF02018.21^CBM_4_9^NULL^22-156^E:2.9e-15`PF00331.24^Glyco_hydro_10^NULL^214-385^E:4.7e-27	sigP:1^19^0.773	GO:0110165^cellular_component^cellular anatomical entity`GO:0031176^molecular_function^endo-1,4-beta-xylanase activity`GO:0045493^biological_process^xylan catabolic process	GO:0016798^molecular_function^hydrolase activity, acting on glycosyl bonds`GO:0004553^molecular_function^hydrolase activity, hydrolyzing O-glycosyl compounds`GO:0005975^biological_process^carbohydrate metabolic process		Aligned	24.96	40.84	21.58	70.21	24.28	29.75

## Sheet: Lipase_isoform
gene_id	transcript_id	prot_id	prot_coords	BLASTP	Pfam	SignalP	GO_BLASTP	GO_Pfam	M. gigas Genome Alignment	TPM Diatom1	TPM Diatom2	TPM Diatom3	TPM Reed1	TPM Reed2	TPM Reed3
TRINITY_DN221015_c0_g1	TRINITY_DN221015_c0_g1_i1	TRINITY_DN221015_c0_g1_i1.p1	2-370[+]	MGLL_MYCS2^MGLL_MYCS2^Q:19-122,H:149-253^30.476%ID^E:1.21e-09^RecName: Full=Monoacylglycerol lipase {ECO:0000303|PubMed:20601476};^Bacteria; Actinomycetota; Actinomycetes; Mycobacteriales; Mycobacteriaceae; Mycolicibacterium`MGLL_HUMAN^MGLL_HUMAN^Q:25-121,H:167-264^31.633%ID^E:1.75e-09^RecName: Full=Monoglyceride lipase {ECO:0000303|PubMed:11470505};^Eukaryota; Metazoa; Chordata; Craniata; Verteb…	PF12146.12^Hydrolase_4^NULL^21-122^E:5e-23	.	GO:0005576^cellular_component^extracellular region`GO:0005886^cellular_component^plasma membrane`GO:0047372^molecular_function^acylglycerol lipase activity`GO:0006633^biological_process^fatty acid biosynthetic process`GO:0016042^biological_process^lipid catabolic process	.	Aligned	0	0.52	0	0	0	0.19
TRINITY_DN243978_c0_g1	TRINITY_DN243978_c0_g1_i2	TRINITY_DN243978_c0_g1_i2.p1	1091-687[-]	MGLL_MYCS2^MGLL_MYCS2^Q:1-134,H:148-280^30.37%ID^E:4.04e-17^RecName: Full=Monoacylglycerol lipase {ECO:0000303|PubMed:20601476};^Bacteria; Actinomycetota; Actinomycetes; Mycobacteriales; Mycobacteriaceae; Mycolicibacterium`MGLL_RAT^MGLL_RAT^Q:4-134,H:159-294^33.088%ID^E:2.21e-16^RecName: Full=Monoglyceride lipase {ECO:0000305};^Eukaryota; Metazoa; Chordata; Craniata; Vertebrata; Euteleostomi; Mam…	PF12146.12^Hydrolase_4^NULL^3-115^E:5.6e-24	.	GO:0005576^cellular_component^extracellular region`GO:0005886^cellular_component^plasma membrane`GO:0047372^molecular_function^acylglycerol lipase activity`GO:0006633^biological_process^fatty acid biosynthetic process`GO:0016042^biological_process^lipid catabolic process	.	Aligned	0.03	0	0	0.15	0.03	0
TRINITY_DN164835_c0_g1	TRINITY_DN164835_c0_g1_i1	TRINITY_DN164835_c0_g1_i1.p1	669-2027[+]	ABH15_MOUSE^ABH15_MOUSE^Q:102-434,H:66-409^37.861%ID^E:4.77e-65^RecName: Full=Protein ABHD15 {ECO:0000305};^Eukaryota; Metazoa; Chordata; Craniata; Vertebrata; Euteleostomi; Mammalia; Eutheria; Euarchontoglires; Glires; Rodentia; Myomorpha; Muroidea; Muridae; Murinae; Mus; Mus`ABH15_HUMAN^ABH15_HUMAN^Q:102-441,H:75-425^36.827%ID^E:9.5e-63^RecName: Full=Protein ABHD15 {ECO:0000305};^Eukaryota; Met…	.	.	GO:0005576^cellular_component^extracellular region`GO:0047372^molecular_function^acylglycerol lipase activity`GO:0034338^molecular_function^short-chain carboxylesterase activity`GO:0060612^biological_process^adipose tissue development`GO:0044255^biological_process^cellular lipid metabolic process`GO:0016042^biological_process^lipid catabolic process	.	Aligned	0.16	0	0.18	0	0.07	0
TRINITY_DN164835_c0_g1	TRINITY_DN164835_c0_g1_i2	TRINITY_DN164835_c0_g1_i2.p1	669-2027[+]	ABH15_MOUSE^ABH15_MOUSE^Q:102-434,H:66-409^37.861%ID^E:2.02e-65^RecName: Full=Protein ABHD15 {ECO:0000305};^Eukaryota; Metazoa; Chordata; Craniata; Vertebrata; Euteleostomi; Mammalia; Eutheria; Euarchontoglires; Glires; Rodentia; Myomorpha; Muroidea; Muridae; Murinae; Mus; Mus`ABH15_HUMAN^ABH15_HUMAN^Q:102-441,H:75-425^37.006%ID^E:3.57e-63^RecName: Full=Protein ABHD15 {ECO:0000305};^Eukaryota; Me…	.	.	GO:0005576^cellular_component^extracellular region`GO:0047372^molecular_function^acylglycerol lipase activity`GO:0034338^molecular_function^short-chain carboxylesterase activity`GO:0060612^biological_process^adipose tissue development`GO:0044255^biological_process^cellular lipid metabolic process`GO:0016042^biological_process^lipid catabolic process	.	Aligned	0	0.52	0.18	0.1	0.07	0.46
TRINITY_DN169499_c0_g1	TRINITY_DN169499_c0_g1_i1	TRINITY_DN169499_c0_g1_i1.p1	145-1200[+]	PA2G3_MOUSE^PA2G3_MOUSE^Q:223-348,H:150-275^37.302%ID^E:4.89e-27^RecName: Full=Group 3 secretory phospholipase A2;^Eukaryota; Metazoa; Chordata; Craniata; Vertebrata; Euteleostomi; Mammalia; Eutheria; Euarchontoglires; Glires; Rodentia; Myomorpha; Muroidea; Muridae; Murinae; Mus; Mus`PA2G3_HUMAN^PA2G3_HUMAN^Q:126-348,H:74-279^29.596%ID^E:4.58e-26^RecName: Full=Group 3 secretory phospholipase A2;^…	PF05826.16^Phospholip_A2_2^NULL^222-315^E:4e-35	sigP:1^26^0.791	GO:0005814^cellular_component^centriole`GO:0005576^cellular_component^extracellular region`GO:0005886^cellular_component^plasma membrane`GO:0055037^cellular_component^recycling endosome`GO:0047498^molecular_function^calcium-dependent phospholipase A2 activity`GO:0046872^molecular_function^metal ion binding`GO:0004620^molecular_function^phospholipase activity`GO:0001675^biological_process^acrosome…	GO:0004623^molecular_function^phospholipase A2 activity`GO:0006644^biological_process^phospholipid metabolic process`GO:0050482^biological_process^arachidonic acid secretion	Aligned	0.02	0.02	0.45	0.31	0.08	0.24
TRINITY_DN178324_c0_g1	TRINITY_DN178324_c0_g1_i1	TRINITY_DN178324_c0_g1_i1.p1	1-342[+]	PLAT3_PONAB^PLAT3_PONAB^Q:4-87,H:51-135^35.294%ID^E:7.6e-11^RecName: Full=Phospholipase A and acyltransferase 3 {ECO:0000250|UniProtKB:P53816};^Eukaryota; Metazoa; Chordata; Craniata; Vertebrata; Euteleostomi; Mammalia; Eutheria; Euarchontoglires; Primates; Haplorrhini; Catarrhini; Hominidae; Pongo`PLAT3_HUMAN^PLAT3_HUMAN^Q:4-87,H:51-135^35.294%ID^E:7.85e-11^RecName: Full=Phospholipase A and acyl…	PF04970.17^LRAT^NULL^4-77^E:2.6e-19	.	GO:0005829^cellular_component^cytosol`GO:0005783^cellular_component^endoplasmic reticulum`GO:0005789^cellular_component^endoplasmic reticulum membrane`GO:0005765^cellular_component^lysosomal membrane`GO:0005764^cellular_component^lysosome`GO:0031966^cellular_component^mitochondrial membrane`GO:0005739^cellular_component^mitochondrion`GO:0005635^cellular_component^nuclear envelope`GO:0048471^cellu…	.	Aligned	0.2	0.17	0	0	0.61	0
TRINITY_DN158904_c0_g1	TRINITY_DN158904_c0_g1_i1	TRINITY_DN158904_c0_g1_i1.p1	3-623[+]	MGLL_MOUSE^MGLL_MOUSE^Q:19-204,H:25-203^38.172%ID^E:1.79e-39^RecName: Full=Monoglyceride lipase {ECO:0000312|MGI:MGI:1346042};^Eukaryota; Metazoa; Chordata; Craniata; Vertebrata; Euteleostomi; Mammalia; Eutheria; Euarchontoglires; Glires; Rodentia; Myomorpha; Muroidea; Muridae; Murinae; Mus; Mus`MGLL_RAT^MGLL_RAT^Q:19-207,H:25-207^36.316%ID^E:6.75e-37^RecName: Full=Monoglyceride lipase {ECO:00003…	PF12146.12^Hydrolase_4^NULL^42-206^E:3.1e-40`PF00561.24^Abhydrolase_1^NULL^45-161^E:6e-15	.	GO:0030424^cellular_component^axon`GO:0005829^cellular_component^cytosol`GO:0016020^cellular_component^membrane`GO:0045202^cellular_component^synapse`GO:0043196^cellular_component^varicosity`GO:0047372^molecular_function^acylglycerol lipase activity`GO:0016787^molecular_function^hydrolase activity`GO:0042803^molecular_function^protein homodimerization activity`GO:0046464^biological_process^acylgl…	.	Aligned	0	0.33	0.06	0	0	0
TRINITY_DN2154_c1_g1	TRINITY_DN2154_c1_g1_i11	TRINITY_DN2154_c1_g1_i11.p1	220-930[+]	LIPP_HUMAN^LIPP_HUMAN^Q:34-231,H:20-223^40.952%ID^E:4.63e-40^RecName: Full=Pancreatic triacylglycerol lipase {ECO:0000305};^Eukaryota; Metazoa; Chordata; Craniata; Vertebrata; Euteleostomi; Mammalia; Eutheria; Euarchontoglires; Primates; Haplorrhini; Catarrhini; Hominidae; Homo`LIPP_HORSE^LIPP_HORSE^Q:34-234,H:16-222^39.81%ID^E:1.1e-39^RecName: Full=Pancreatic triacylglycerol lipase {ECO:0000305}…	PF00151.23^Lipase^NULL^50-233^E:7.9e-50	sigP:1^25^0.884	GO:0005576^cellular_component^extracellular region`GO:0005615^cellular_component^extracellular space`GO:0047376^molecular_function^all-trans-retinyl-palmitate hydrolase, all-trans-retinol forming activity`GO:0016298^molecular_function^lipase activity`GO:0046872^molecular_function^metal ion binding`GO:0004806^molecular_function^triglyceride lipase activity`GO:0030299^biological_process^intestinal …	GO:0016298^molecular_function^lipase activity	Aligned	0	2.7	18.3	6.41	0	0
TRINITY_DN2154_c1_g1	TRINITY_DN2154_c1_g1_i14	TRINITY_DN2154_c1_g1_i14.p1	220-1314[+]	LIPR1_MOUSE^LIPR1_MOUSE^Q:15-339,H:1-330^38.776%ID^E:4.14e-70^RecName: Full=Inactive pancreatic lipase-related protein 1;^Eukaryota; Metazoa; Chordata; Craniata; Vertebrata; Euteleostomi; Mammalia; Eutheria; Euarchontoglires; Glires; Rodentia; Myomorpha; Muroidea; Muridae; Murinae; Mus; Mus`LIPR1_RAT^LIPR1_RAT^Q:34-344,H:21-335^38.415%ID^E:1.67e-69^RecName: Full=Inactive pancreatic lipase-related…	PF00151.23^Lipase^NULL^48-357^E:7.2e-87	sigP:1^25^0.884	GO:0005615^cellular_component^extracellular space`GO:0005509^molecular_function^calcium ion binding`GO:0016298^molecular_function^lipase activity`GO:0004806^molecular_function^triglyceride lipase activity`GO:0006629^biological_process^lipid metabolic process	GO:0016298^molecular_function^lipase activity	Aligned	0	31.03	19.68	27.32	0	0
TRINITY_DN2154_c1_g1	TRINITY_DN2154_c1_g1_i15	TRINITY_DN2154_c1_g1_i15.p1	220-1464[+]	LIPR1_RAT^LIPR1_RAT^Q:34-393,H:21-386^35.602%ID^E:9.61e-72^RecName: Full=Inactive pancreatic lipase-related protein 1;^Eukaryota; Metazoa; Chordata; Craniata; Vertebrata; Euteleostomi; Mammalia; Eutheria; Euarchontoglires; Glires; Rodentia; Myomorpha; Muroidea; Muridae; Murinae; Rattus`LIPR1_MOUSE^LIPR1_MOUSE^Q:15-339,H:1-330^38.776%ID^E:7.79e-70^RecName: Full=Inactive pancreatic lipase-related p…	PF00151.23^Lipase^NULL^48-357^E:1.1e-86	sigP:1^25^0.884	GO:0005615^cellular_component^extracellular space`GO:0005509^molecular_function^calcium ion binding`GO:0052689^molecular_function^carboxylic ester hydrolase activity`GO:0016298^molecular_function^lipase activity`GO:0006629^biological_process^lipid metabolic process`GO:0031016^biological_process^pancreas development`GO:0051384^biological_process^response to glucocorticoid`GO:0043434^biological_pro…	GO:0016298^molecular_function^lipase activity	Aligned	7.55	31.08	15.18	0	44.21	0.64
TRINITY_DN2154_c1_g1	TRINITY_DN2154_c1_g1_i2	TRINITY_DN2154_c1_g1_i2.p1	120-482[+]	LIPR1_MOUSE^LIPR1_MOUSE^Q:1-95,H:238-330^40%ID^E:6.45e-20^RecName: Full=Inactive pancreatic lipase-related protein 1;^Eukaryota; Metazoa; Chordata; Craniata; Vertebrata; Euteleostomi; Mammalia; Eutheria; Euarchontoglires; Glires; Rodentia; Myomorpha; Muroidea; Muridae; Murinae; Mus; Mus`LIPR1_RAT^LIPR1_RAT^Q:1-100,H:238-335^37%ID^E:4.22e-19^RecName: Full=Inactive pancreatic lipase-related protein…	PF00151.23^Lipase^NULL^2-113^E:4.8e-28	.	GO:0005615^cellular_component^extracellular space`GO:0005509^molecular_function^calcium ion binding`GO:0016298^molecular_function^lipase activity`GO:0004806^molecular_function^triglyceride lipase activity`GO:0006629^biological_process^lipid metabolic process	GO:0016298^molecular_function^lipase activity	Aligned	3.1	0	0	0	0	4.53
TRINITY_DN2154_c1_g1	TRINITY_DN2154_c1_g1_i5	TRINITY_DN2154_c1_g1_i5.p1	217-1311[+]	LIPR1_MOUSE^LIPR1_MOUSE^Q:15-339,H:1-330^38.776%ID^E:4.14e-70^RecName: Full=Inactive pancreatic lipase-related protein 1;^Eukaryota; Metazoa; Chordata; Craniata; Vertebrata; Euteleostomi; Mammalia; Eutheria; Euarchontoglires; Glires; Rodentia; Myomorpha; Muroidea; Muridae; Murinae; Mus; Mus`LIPR1_RAT^LIPR1_RAT^Q:34-344,H:21-335^38.415%ID^E:1.67e-69^RecName: Full=Inactive pancreatic lipase-related…	PF00151.23^Lipase^NULL^48-357^E:7.2e-87	sigP:1^25^0.884	GO:0005615^cellular_component^extracellular space`GO:0005509^molecular_function^calcium ion binding`GO:0016298^molecular_function^lipase activity`GO:0004806^molecular_function^triglyceride lipase activity`GO:0006629^biological_process^lipid metabolic process	GO:0016298^molecular_function^lipase activity	Aligned	39.36	2.73	2.39	2.89	2.29	4.08
TRINITY_DN2154_c1_g1	TRINITY_DN2154_c1_g1_i7	TRINITY_DN2154_c1_g1_i7.p1	220-1677[+]	LIPR1_RAT^LIPR1_RAT^Q:34-393,H:21-386^35.602%ID^E:5.34e-71^RecName: Full=Inactive pancreatic lipase-related protein 1;^Eukaryota; Metazoa; Chordata; Craniata; Vertebrata; Euteleostomi; Mammalia; Eutheria; Euarchontoglires; Glires; Rodentia; Myomorpha; Muroidea; Muridae; Murinae; Rattus`LIPP_HUMAN^LIPP_HUMAN^Q:34-426,H:20-416^35.61%ID^E:1.01e-70^RecName: Full=Pancreatic triacylglycerol lipase {ECO…	PF00151.23^Lipase^NULL^48-357^E:1.8e-86	sigP:1^25^0.884	GO:0005615^cellular_component^extracellular space`GO:0005509^molecular_function^calcium ion binding`GO:0052689^molecular_function^carboxylic ester hydrolase activity`GO:0016298^molecular_function^lipase activity`GO:0006629^biological_process^lipid metabolic process`GO:0031016^biological_process^pancreas development`GO:0051384^biological_process^response to glucocorticoid`GO:0043434^biological_pro…	GO:0016298^molecular_function^lipase activity	Aligned	17.17	13.7	13.35	12.24	9.58	32.8
TRINITY_DN5452_c0_g1	TRINITY_DN5452_c0_g1_i1	TRINITY_DN5452_c0_g1_i1.p1	24-722[+]	LYPL1_HUMAN^LYPL1_HUMAN^Q:2-230,H:3-230^51.739%ID^E:4.52e-79^RecName: Full=Lysophospholipase-like protein 1 {ECO:0000305};^Eukaryota; Metazoa; Chordata; Craniata; Vertebrata; Euteleostomi; Mammalia; Eutheria; Euarchontoglires; Primates; Haplorrhini; Catarrhini; Hominidae; Homo`LYPL1_PONAB^LYPL1_PONAB^Q:2-230,H:3-230^50.87%ID^E:7.07e-78^RecName: Full=Lysophospholipase-like protein 1 {ECO:0000250|U…	PF02230.20^Abhydrolase_2^NULL^12-225^E:1.7e-39	.	GO:0005737^cellular_component^cytoplasm`GO:0005829^cellular_component^cytosol`GO:0052689^molecular_function^carboxylic ester hydrolase activity`GO:0016788^molecular_function^hydrolase activity, acting on ester bonds`GO:0004622^molecular_function^lysophospholipase activity`GO:0008474^molecular_function^palmitoyl-(protein) hydrolase activity	GO:0016787^molecular_function^hydrolase activity	Aligned	2.85	1.35	0	3.34	0.63	4.38
TRINITY_DN5452_c0_g1	TRINITY_DN5452_c0_g1_i10	TRINITY_DN5452_c0_g1_i10.p1	2-709[+]	LYPL1_HUMAN^LYPL1_HUMAN^Q:3-235,H:1-232^51.282%ID^E:3.84e-78^RecName: Full=Lysophospholipase-like protein 1 {ECO:0000305};^Eukaryota; Metazoa; Chordata; Craniata; Vertebrata; Euteleostomi; Mammalia; Eutheria; Euarchontoglires; Primates; Haplorrhini; Catarrhini; Hominidae; Homo`LYPL1_PONAB^LYPL1_PONAB^Q:3-235,H:1-232^50.427%ID^E:4.67e-77^RecName: Full=Lysophospholipase-like protein 1 {ECO:0000250|…	PF02230.20^Abhydrolase_2^NULL^15-228^E:1e-37	.	GO:0005737^cellular_component^cytoplasm`GO:0005829^cellular_component^cytosol`GO:0052689^molecular_function^carboxylic ester hydrolase activity`GO:0016788^molecular_function^hydrolase activity, acting on ester bonds`GO:0004622^molecular_function^lysophospholipase activity`GO:0008474^molecular_function^palmitoyl-(protein) hydrolase activity	GO:0016787^molecular_function^hydrolase activity	Aligned	0.75	0.26	0	1.05	0	1.87
TRINITY_DN5452_c0_g1	TRINITY_DN5452_c0_g1_i12	TRINITY_DN5452_c0_g1_i12.p1	2-709[+]	LYPL1_HUMAN^LYPL1_HUMAN^Q:3-235,H:1-232^51.282%ID^E:3.84e-78^RecName: Full=Lysophospholipase-like protein 1 {ECO:0000305};^Eukaryota; Metazoa; Chordata; Craniata; Vertebrata; Euteleostomi; Mammalia; Eutheria; Euarchontoglires; Primates; Haplorrhini; Catarrhini; Hominidae; Homo`LYPL1_PONAB^LYPL1_PONAB^Q:3-235,H:1-232^50.427%ID^E:4.67e-77^RecName: Full=Lysophospholipase-like protein 1 {ECO:0000250|…	PF02230.20^Abhydrolase_2^NULL^15-228^E:1e-37	.	GO:0005737^cellular_component^cytoplasm`GO:0005829^cellular_component^cytosol`GO:0052689^molecular_function^carboxylic ester hydrolase activity`GO:0016788^molecular_function^hydrolase activity, acting on ester bonds`GO:0004622^molecular_function^lysophospholipase activity`GO:0008474^molecular_function^palmitoyl-(protein) hydrolase activity	GO:0016787^molecular_function^hydrolase activity	Aligned	0	0.1	0.64	0	0	0
TRINITY_DN5452_c0_g1	TRINITY_DN5452_c0_g1_i15	TRINITY_DN5452_c0_g1_i15.p1	2-709[+]	LYPL1_HUMAN^LYPL1_HUMAN^Q:3-235,H:1-232^51.282%ID^E:4.38e-78^RecName: Full=Lysophospholipase-like protein 1 {ECO:0000305};^Eukaryota; Metazoa; Chordata; Craniata; Vertebrata; Euteleostomi; Mammalia; Eutheria; Euarchontoglires; Primates; Haplorrhini; Catarrhini; Hominidae; Homo`LYPL1_PONAB^LYPL1_PONAB^Q:3-235,H:1-232^50.427%ID^E:6.77e-77^RecName: Full=Lysophospholipase-like protein 1 {ECO:0000250|…	PF02230.20^Abhydrolase_2^NULL^15-228^E:1.5e-37	.	GO:0005737^cellular_component^cytoplasm`GO:0005829^cellular_component^cytosol`GO:0052689^molecular_function^carboxylic ester hydrolase activity`GO:0016788^molecular_function^hydrolase activity, acting on ester bonds`GO:0004622^molecular_function^lysophospholipase activity`GO:0008474^molecular_function^palmitoyl-(protein) hydrolase activity	GO:0016787^molecular_function^hydrolase activity	Aligned	0.06	0.5	0	0.76	0.04	0
TRINITY_DN5452_c0_g1	TRINITY_DN5452_c0_g1_i2	TRINITY_DN5452_c0_g1_i2.p1	2-709[+]	LYPL1_HUMAN^LYPL1_HUMAN^Q:3-235,H:1-232^51.282%ID^E:4.38e-78^RecName: Full=Lysophospholipase-like protein 1 {ECO:0000305};^Eukaryota; Metazoa; Chordata; Craniata; Vertebrata; Euteleostomi; Mammalia; Eutheria; Euarchontoglires; Primates; Haplorrhini; Catarrhini; Hominidae; Homo`LYPL1_PONAB^LYPL1_PONAB^Q:3-235,H:1-232^50.427%ID^E:6.77e-77^RecName: Full=Lysophospholipase-like protein 1 {ECO:0000250|…	PF02230.20^Abhydrolase_2^NULL^15-228^E:1.5e-37	.	GO:0005737^cellular_component^cytoplasm`GO:0005829^cellular_component^cytosol`GO:0052689^molecular_function^carboxylic ester hydrolase activity`GO:0016788^molecular_function^hydrolase activity, acting on ester bonds`GO:0004622^molecular_function^lysophospholipase activity`GO:0008474^molecular_function^palmitoyl-(protein) hydrolase activity	GO:0016787^molecular_function^hydrolase activity	Aligned	0	0	0	0	0	0
TRINITY_DN5452_c0_g1	TRINITY_DN5452_c0_g1_i3	TRINITY_DN5452_c0_g1_i3.p1	2-709[+]	LYPL1_HUMAN^LYPL1_HUMAN^Q:3-235,H:1-232^50.855%ID^E:1.12e-77^RecName: Full=Lysophospholipase-like protein 1 {ECO:0000305};^Eukaryota; Metazoa; Chordata; Craniata; Vertebrata; Euteleostomi; Mammalia; Eutheria; Euarchontoglires; Primates; Haplorrhini; Catarrhini; Hominidae; Homo`LYPL1_PONAB^LYPL1_PONAB^Q:3-235,H:1-232^50%ID^E:1.99e-76^RecName: Full=Lysophospholipase-like protein 1 {ECO:0000250|UniP…	PF02230.20^Abhydrolase_2^NULL^15-228^E:7.6e-38	.	GO:0005737^cellular_component^cytoplasm`GO:0005829^cellular_component^cytosol`GO:0052689^molecular_function^carboxylic ester hydrolase activity`GO:0016788^molecular_function^hydrolase activity, acting on ester bonds`GO:0004622^molecular_function^lysophospholipase activity`GO:0008474^molecular_function^palmitoyl-(protein) hydrolase activity	GO:0016787^molecular_function^hydrolase activity	Aligned	2.7	0	0.2	0	0	0
TRINITY_DN5452_c0_g1	TRINITY_DN5452_c0_g1_i4	TRINITY_DN5452_c0_g1_i4.p1	2-547[+]	LYPL1_HUMAN^LYPL1_HUMAN^Q:1-181,H:53-232^53.846%ID^E:6.12e-60^RecName: Full=Lysophospholipase-like protein 1 {ECO:0000305};^Eukaryota; Metazoa; Chordata; Craniata; Vertebrata; Euteleostomi; Mammalia; Eutheria; Euarchontoglires; Primates; Haplorrhini; Catarrhini; Hominidae; Homo`LYPL1_PONAB^LYPL1_PONAB^Q:1-181,H:53-232^52.747%ID^E:5.4e-59^RecName: Full=Lysophospholipase-like protein 1 {ECO:0000250…	PF02230.20^Abhydrolase_2^NULL^1-174^E:2e-29	.	GO:0005737^cellular_component^cytoplasm`GO:0005829^cellular_component^cytosol`GO:0052689^molecular_function^carboxylic ester hydrolase activity`GO:0016788^molecular_function^hydrolase activity, acting on ester bonds`GO:0004622^molecular_function^lysophospholipase activity`GO:0008474^molecular_function^palmitoyl-(protein) hydrolase activity	GO:0016787^molecular_function^hydrolase activity	Aligned	0.55	4.53	1.83	0	0	0.74
TRINITY_DN5452_c0_g1	TRINITY_DN5452_c0_g1_i5	TRINITY_DN5452_c0_g1_i5.p1	2-709[+]	LYPL1_HUMAN^LYPL1_HUMAN^Q:3-235,H:1-232^51.282%ID^E:3.84e-78^RecName: Full=Lysophospholipase-like protein 1 {ECO:0000305};^Eukaryota; Metazoa; Chordata; Craniata; Vertebrata; Euteleostomi; Mammalia; Eutheria; Euarchontoglires; Primates; Haplorrhini; Catarrhini; Hominidae; Homo`LYPL1_PONAB^LYPL1_PONAB^Q:3-235,H:1-232^50.427%ID^E:4.67e-77^RecName: Full=Lysophospholipase-like protein 1 {ECO:0000250|…	PF02230.20^Abhydrolase_2^NULL^15-228^E:1e-37	.	GO:0005737^cellular_component^cytoplasm`GO:0005829^cellular_component^cytosol`GO:0052689^molecular_function^carboxylic ester hydrolase activity`GO:0016788^molecular_function^hydrolase activity, acting on ester bonds`GO:0004622^molecular_function^lysophospholipase activity`GO:0008474^molecular_function^palmitoyl-(protein) hydrolase activity	GO:0016787^molecular_function^hydrolase activity	Aligned	0	1.17	0	1.11	3.6	0
TRINITY_DN5452_c0_g1	TRINITY_DN5452_c0_g1_i9	TRINITY_DN5452_c0_g1_i9.p1	2-709[+]	LYPL1_HUMAN^LYPL1_HUMAN^Q:3-235,H:1-232^50.855%ID^E:2.65e-77^RecName: Full=Lysophospholipase-like protein 1 {ECO:0000305};^Eukaryota; Metazoa; Chordata; Craniata; Vertebrata; Euteleostomi; Mammalia; Eutheria; Euarchontoglires; Primates; Haplorrhini; Catarrhini; Hominidae; Homo`LYPL1_PONAB^LYPL1_PONAB^Q:3-235,H:1-232^50%ID^E:4.32e-76^RecName: Full=Lysophospholipase-like protein 1 {ECO:0000250|UniP…	PF02230.20^Abhydrolase_2^NULL^15-228^E:1e-37	.	GO:0005737^cellular_component^cytoplasm`GO:0005829^cellular_component^cytosol`GO:0052689^molecular_function^carboxylic ester hydrolase activity`GO:0016788^molecular_function^hydrolase activity, acting on ester bonds`GO:0004622^molecular_function^lysophospholipase activity`GO:0008474^molecular_function^palmitoyl-(protein) hydrolase activity	GO:0016787^molecular_function^hydrolase activity	Aligned	0.35	0.25	1.18	0	0	2.71
TRINITY_DN3382_c0_g1	TRINITY_DN3382_c0_g1_i1	TRINITY_DN3382_c0_g1_i1.p3	9766-8252[-]	LIPP_MYOCO^LIPP_MYOCO^Q:37-501,H:9-455^40.043%ID^E:4.77e-114^RecName: Full=Pancreatic triacylglycerol lipase {ECO:0000305};^Eukaryota; Metazoa; Chordata; Craniata; Vertebrata; Euteleostomi; Mammalia; Eutheria; Euarchontoglires; Glires; Rodentia; Hystricomorpha; Myocastoridae; Myocastor`LIPR2_MYOCO^LIPR2_MYOCO^Q:35-501,H:17-468^38.38%ID^E:8.51e-111^RecName: Full=Pancreatic lipase-related protein 2…	PF00151.23^Lipase^NULL^38-373^E:9.6e-114	sigP:1^19^0.882	GO:0005576^cellular_component^extracellular region`GO:0047376^molecular_function^all-trans-retinyl-palmitate hydrolase, all-trans-retinol forming activity`GO:0046872^molecular_function^metal ion binding`GO:0004806^molecular_function^triglyceride lipase activity`GO:0016042^biological_process^lipid catabolic process	GO:0016298^molecular_function^lipase activity	Aligned	26.21	25.09	16.24	14.91	22.46	14.06
TRINITY_DN3382_c0_g1	TRINITY_DN3382_c0_g1_i25	TRINITY_DN3382_c0_g1_i25.p8	9740-9258[-]	LIPR2_PIG^LIPR2_PIG^Q:1-157,H:328-469^28.025%ID^E:1.19e-11^RecName: Full=Pancreatic lipase-related protein 2 {ECO:0000250|UniProtKB:P54317};^Eukaryota; Metazoa; Chordata; Craniata; Vertebrata; Euteleostomi; Mammalia; Eutheria; Laurasiatheria; Artiodactyla; Suina; Suidae; Sus`LIPR2_BOVIN^LIPR2_BOVIN^Q:1-156,H:326-466^26.923%ID^E:1.14e-10^RecName: Full=Pancreatic lipase-related protein 2 {ECO:00002…	.	.	GO:0005615^cellular_component^extracellular space`GO:0043005^cellular_component^neuron projection`GO:0042589^cellular_component^zymogen granule membrane`GO:0102549^molecular_function^1-18:1-2-16:0-monogalactosyldiacylglycerol lipase activity`GO:0047714^molecular_function^galactolipase activity`GO:0046872^molecular_function^metal ion binding`GO:0004620^molecular_function^phospholipase activity`GO:…	.	Aligned	0.48	0.06	0.02	0.27	0.12	0.24
TRINITY_DN3382_c0_g1	TRINITY_DN3382_c0_g1_i3	TRINITY_DN3382_c0_g1_i3.p3	9592-8420[-]	LIPP_MYOCO^LIPP_MYOCO^Q:37-388,H:9-358^46.045%ID^E:1.22e-109^RecName: Full=Pancreatic triacylglycerol lipase {ECO:0000305};^Eukaryota; Metazoa; Chordata; Craniata; Vertebrata; Euteleostomi; Mammalia; Eutheria; Euarchontoglires; Glires; Rodentia; Hystricomorpha; Myocastoridae; Myocastor`LIPP_RAT^LIPP_RAT^Q:39-373,H:19-352^47.041%ID^E:5.53e-106^RecName: Full=Pancreatic triacylglycerol lipase {ECO:0…	PF00151.23^Lipase^NULL^38-373^E:4.1e-114	sigP:1^19^0.882	GO:0005576^cellular_component^extracellular region`GO:0047376^molecular_function^all-trans-retinyl-palmitate hydrolase, all-trans-retinol forming activity`GO:0046872^molecular_function^metal ion binding`GO:0004806^molecular_function^triglyceride lipase activity`GO:0016042^biological_process^lipid catabolic process	GO:0016298^molecular_function^lipase activity	Aligned	0.3	0.01	0.01	0.29	0.15	0.39
TRINITY_DN3382_c0_g1	TRINITY_DN3382_c0_g1_i38	TRINITY_DN3382_c0_g1_i38.p2	10262-8748[-]	LIPP_MYOCO^LIPP_MYOCO^Q:37-501,H:9-455^40.043%ID^E:4.77e-114^RecName: Full=Pancreatic triacylglycerol lipase {ECO:0000305};^Eukaryota; Metazoa; Chordata; Craniata; Vertebrata; Euteleostomi; Mammalia; Eutheria; Euarchontoglires; Glires; Rodentia; Hystricomorpha; Myocastoridae; Myocastor`LIPR2_MYOCO^LIPR2_MYOCO^Q:35-501,H:17-468^38.38%ID^E:8.51e-111^RecName: Full=Pancreatic lipase-related protein 2…	PF00151.23^Lipase^NULL^38-373^E:9.6e-114	sigP:1^19^0.882	GO:0005576^cellular_component^extracellular region`GO:0047376^molecular_function^all-trans-retinyl-palmitate hydrolase, all-trans-retinol forming activity`GO:0046872^molecular_function^metal ion binding`GO:0004806^molecular_function^triglyceride lipase activity`GO:0016042^biological_process^lipid catabolic process	GO:0016298^molecular_function^lipase activity	Aligned	0.05	0	0	1.28	0	0
TRINITY_DN3382_c0_g1	TRINITY_DN3382_c0_g1_i44	TRINITY_DN3382_c0_g1_i44.p1	867-1[-]	LIPP_MYOCO^LIPP_MYOCO^Q:37-289,H:9-262^50.98%ID^E:2.37e-87^RecName: Full=Pancreatic triacylglycerol lipase {ECO:0000305};^Eukaryota; Metazoa; Chordata; Craniata; Vertebrata; Euteleostomi; Mammalia; Eutheria; Euarchontoglires; Glires; Rodentia; Hystricomorpha; Myocastoridae; Myocastor`LIPP_RAT^LIPP_RAT^Q:38-289,H:18-270^50.588%ID^E:1.25e-84^RecName: Full=Pancreatic triacylglycerol lipase {ECO:0000…	PF00151.23^Lipase^NULL^38-288^E:5.7e-85	sigP:1^19^0.882	GO:0005576^cellular_component^extracellular region`GO:0047376^molecular_function^all-trans-retinyl-palmitate hydrolase, all-trans-retinol forming activity`GO:0046872^molecular_function^metal ion binding`GO:0004806^molecular_function^triglyceride lipase activity`GO:0016042^biological_process^lipid catabolic process	GO:0016298^molecular_function^lipase activity	Aligned	101.35	0.16	0.01	55.75	83.53	40.99
TRINITY_DN3382_c0_g1	TRINITY_DN3382_c0_g1_i8	TRINITY_DN3382_c0_g1_i8.p6	9356-8748[-]	LIPR2_BOVIN^LIPR2_BOVIN^Q:8-198,H:293-466^28.272%ID^E:5.59e-15^RecName: Full=Pancreatic lipase-related protein 2 {ECO:0000250|UniProtKB:P54317};^Eukaryota; Metazoa; Chordata; Craniata; Vertebrata; Euteleostomi; Mammalia; Eutheria; Laurasiatheria; Artiodactyla; Ruminantia; Pecora; Bovidae; Bovinae; Bos`LIPR2_PIG^LIPR2_PIG^Q:39-199,H:324-469^29.193%ID^E:9.8e-14^RecName: Full=Pancreatic lipase-relat…	.	.	GO:0005615^cellular_component^extracellular space`GO:0043005^cellular_component^neuron projection`GO:0042589^cellular_component^zymogen granule membrane`GO:0102549^molecular_function^1-18:1-2-16:0-monogalactosyldiacylglycerol lipase activity`GO:0047372^molecular_function^acylglycerol lipase activity`GO:0005509^molecular_function^calcium ion binding`GO:0047714^molecular_function^galactolipase acti…	.	Aligned	0.04	0	0.09	0.41	0.24	0.26
TRINITY_DN11955_c0_g2	TRINITY_DN11955_c0_g2_i1	TRINITY_DN11955_c0_g2_i1.p1	195-1637[+]	LIPP_MOUSE^LIPP_MOUSE^Q:7-424,H:1-420^39.583%ID^E:2.54e-83^RecName: Full=Pancreatic triacylglycerol lipase {ECO:0000305};^Eukaryota; Metazoa; Chordata; Craniata; Vertebrata; Euteleostomi; Mammalia; Eutheria; Euarchontoglires; Glires; Rodentia; Myomorpha; Muroidea; Muridae; Murinae; Mus; Mus`LIPP_RAT^LIPP_RAT^Q:7-424,H:1-420^38.979%ID^E:2.7e-83^RecName: Full=Pancreatic triacylglycerol lipase {ECO:…	PF00151.23^Lipase^NULL^27-352^E:3.1e-96	sigP:1^19^0.777	GO:0005615^cellular_component^extracellular space`GO:0047376^molecular_function^all-trans-retinyl-palmitate hydrolase, all-trans-retinol forming activity`GO:0016298^molecular_function^lipase activity`GO:0046872^molecular_function^metal ion binding`GO:0004806^molecular_function^triglyceride lipase activity`GO:0030299^biological_process^intestinal cholesterol absorption`GO:0016042^biological_proces…	GO:0016298^molecular_function^lipase activity	Aligned	3.46	10.94	5.88	6.55	11.35	8.54
TRINITY_DN11955_c0_g2	TRINITY_DN11955_c0_g2_i2	TRINITY_DN11955_c0_g2_i2.p1	195-1637[+]	LIPP_RAT^LIPP_RAT^Q:6-424,H:4-420^38.889%ID^E:2.98e-83^RecName: Full=Pancreatic triacylglycerol lipase {ECO:0000305};^Eukaryota; Metazoa; Chordata; Craniata; Vertebrata; Euteleostomi; Mammalia; Eutheria; Euarchontoglires; Glires; Rodentia; Myomorpha; Muroidea; Muridae; Murinae; Rattus`LIPP_MOUSE^LIPP_MOUSE^Q:7-424,H:1-420^39.583%ID^E:4.57e-83^RecName: Full=Pancreatic triacylglycerol lipase {ECO:0…	PF00151.23^Lipase^NULL^27-352^E:4e-96	sigP:1^19^0.815	GO:0005615^cellular_component^extracellular space`GO:0047376^molecular_function^all-trans-retinyl-palmitate hydrolase, all-trans-retinol forming activity`GO:0016298^molecular_function^lipase activity`GO:0046872^molecular_function^metal ion binding`GO:0004806^molecular_function^triglyceride lipase activity`GO:0030299^biological_process^intestinal cholesterol absorption`GO:0016042^biological_proces…	GO:0016298^molecular_function^lipase activity	Aligned	6.12	0	6.92	11.43	0	0
TRINITY_DN4390_c0_g3	TRINITY_DN4390_c0_g3_i3	TRINITY_DN4390_c0_g3_i3.p1	80-589[+]	PLAT3_PONAB^PLAT3_PONAB^Q:11-157,H:2-143^36.486%ID^E:2.3e-26^RecName: Full=Phospholipase A and acyltransferase 3 {ECO:0000250|UniProtKB:P53816};^Eukaryota; Metazoa; Chordata; Craniata; Vertebrata; Euteleostomi; Mammalia; Eutheria; Euarchontoglires; Primates; Haplorrhini; Catarrhini; Hominidae; Pongo`PLAT3_HUMAN^PLAT3_HUMAN^Q:11-150,H:2-136^36.879%ID^E:9.87e-26^RecName: Full=Phospholipase A and ac…	PF04970.17^LRAT^NULL^16-138^E:2.7e-34	.	GO:0005829^cellular_component^cytosol`GO:0005783^cellular_component^endoplasmic reticulum`GO:0005789^cellular_component^endoplasmic reticulum membrane`GO:0005765^cellular_component^lysosomal membrane`GO:0005764^cellular_component^lysosome`GO:0031966^cellular_component^mitochondrial membrane`GO:0005739^cellular_component^mitochondrion`GO:0005635^cellular_component^nuclear envelope`GO:0048471^cellu…	.	Aligned	0.1	0.14	0	0.06	0	0.03
TRINITY_DN4390_c0_g3	TRINITY_DN4390_c0_g3_i4	TRINITY_DN4390_c0_g3_i4.p1	80-589[+]	PLAT3_PONAB^PLAT3_PONAB^Q:11-157,H:2-143^36.486%ID^E:2.3e-26^RecName: Full=Phospholipase A and acyltransferase 3 {ECO:0000250|UniProtKB:P53816};^Eukaryota; Metazoa; Chordata; Craniata; Vertebrata; Euteleostomi; Mammalia; Eutheria; Euarchontoglires; Primates; Haplorrhini; Catarrhini; Hominidae; Pongo`PLAT3_HUMAN^PLAT3_HUMAN^Q:11-150,H:2-136^36.879%ID^E:9.87e-26^RecName: Full=Phospholipase A and ac…	PF04970.17^LRAT^NULL^16-138^E:2.7e-34	.	GO:0005829^cellular_component^cytosol`GO:0005783^cellular_component^endoplasmic reticulum`GO:0005789^cellular_component^endoplasmic reticulum membrane`GO:0005765^cellular_component^lysosomal membrane`GO:0005764^cellular_component^lysosome`GO:0031966^cellular_component^mitochondrial membrane`GO:0005739^cellular_component^mitochondrion`GO:0005635^cellular_component^nuclear envelope`GO:0048471^cellu…	.	Aligned	28.2	0	0	0	0	0
TRINITY_DN4390_c1_g1	TRINITY_DN4390_c1_g1_i1	TRINITY_DN4390_c1_g1_i1.p1	484-170[-]	PLAT3_PONAB^PLAT3_PONAB^Q:14-101,H:5-86^38.636%ID^E:1.79e-11^RecName: Full=Phospholipase A and acyltransferase 3 {ECO:0000250|UniProtKB:P53816};^Eukaryota; Metazoa; Chordata; Craniata; Vertebrata; Euteleostomi; Mammalia; Eutheria; Euarchontoglires; Primates; Haplorrhini; Catarrhini; Hominidae; Pongo`PLAT3_HUMAN^PLAT3_HUMAN^Q:14-101,H:5-86^38.636%ID^E:2e-11^RecName: Full=Phospholipase A and acyltr…	PF04970.17^LRAT^NULL^17-101^E:2.8e-16	.	GO:0005829^cellular_component^cytosol`GO:0005783^cellular_component^endoplasmic reticulum`GO:0005789^cellular_component^endoplasmic reticulum membrane`GO:0005765^cellular_component^lysosomal membrane`GO:0005764^cellular_component^lysosome`GO:0031966^cellular_component^mitochondrial membrane`GO:0005739^cellular_component^mitochondrion`GO:0005635^cellular_component^nuclear envelope`GO:0048471^cellu…	.	Aligned	1.75	0.09	0	0	0	0
TRINITY_DN4390_c1_g1	TRINITY_DN4390_c1_g1_i6	TRINITY_DN4390_c1_g1_i6.p1	418-2[-]	PLAT3_PONAB^PLAT3_PONAB^Q:14-138,H:5-124^38.889%ID^E:5.98e-21^RecName: Full=Phospholipase A and acyltransferase 3 {ECO:0000250|UniProtKB:P53816};^Eukaryota; Metazoa; Chordata; Craniata; Vertebrata; Euteleostomi; Mammalia; Eutheria; Euarchontoglires; Primates; Haplorrhini; Catarrhini; Hominidae; Pongo`PLAT3_HUMAN^PLAT3_HUMAN^Q:14-138,H:5-124^38.889%ID^E:6.24e-21^RecName: Full=Phospholipase A and a…	PF04970.17^LRAT^NULL^17-138^E:2.1e-35	.	GO:0005829^cellular_component^cytosol`GO:0005783^cellular_component^endoplasmic reticulum`GO:0005789^cellular_component^endoplasmic reticulum membrane`GO:0005765^cellular_component^lysosomal membrane`GO:0005764^cellular_component^lysosome`GO:0031966^cellular_component^mitochondrial membrane`GO:0005739^cellular_component^mitochondrion`GO:0005635^cellular_component^nuclear envelope`GO:0048471^cellu…	.	Aligned	0	0	0	1.73	0	0
TRINITY_DN4390_c1_g1	TRINITY_DN4390_c1_g1_i7	TRINITY_DN4390_c1_g1_i7.p1	418-2[-]	PLAT3_PONAB^PLAT3_PONAB^Q:14-138,H:5-124^38.889%ID^E:6.73e-21^RecName: Full=Phospholipase A and acyltransferase 3 {ECO:0000250|UniProtKB:P53816};^Eukaryota; Metazoa; Chordata; Craniata; Vertebrata; Euteleostomi; Mammalia; Eutheria; Euarchontoglires; Primates; Haplorrhini; Catarrhini; Hominidae; Pongo`PLAT3_HUMAN^PLAT3_HUMAN^Q:14-138,H:5-124^38.889%ID^E:6.95e-21^RecName: Full=Phospholipase A and a…	PF04970.17^LRAT^NULL^17-138^E:2.6e-35	.	GO:0005829^cellular_component^cytosol`GO:0005783^cellular_component^endoplasmic reticulum`GO:0005789^cellular_component^endoplasmic reticulum membrane`GO:0005765^cellular_component^lysosomal membrane`GO:0005764^cellular_component^lysosome`GO:0031966^cellular_component^mitochondrial membrane`GO:0005739^cellular_component^mitochondrion`GO:0005635^cellular_component^nuclear envelope`GO:0048471^cellu…	.	Aligned	0	0	6.69	0	2.82	0
TRINITY_DN6566_c1_g1	TRINITY_DN6566_c1_g1_i11	TRINITY_DN6566_c1_g1_i11.p1	865-1857[+]	ABD12_DANRE^ABD12_DANRE^Q:14-327,H:65-377^43.175%ID^E:4.72e-98^RecName: Full=Lysophosphatidylserine lipase ABHD12 {ECO:0000305};^Eukaryota; Metazoa; Chordata; Craniata; Vertebrata; Euteleostomi; Actinopterygii; Neopterygii; Teleostei; Ostariophysi; Cypriniformes; Danionidae; Danioninae; Danio`ABD12_HUMAN^ABD12_HUMAN^Q:16-326,H:81-390^44.551%ID^E:1.19e-95^RecName: Full=Lysophosphatidylserine lipas…	PF00561.24^Abhydrolase_1^NULL^105-210^E:2.5e-13`PF12146.12^Hydrolase_4^NULL^106-226^E:7e-14	.	GO:0005789^cellular_component^endoplasmic reticulum membrane`GO:0016020^cellular_component^membrane`GO:0047372^molecular_function^acylglycerol lipase activity`GO:0004622^molecular_function^lysophospholipase activity`GO:0004620^molecular_function^phospholipase activity`GO:0046464^biological_process^acylglycerol catabolic process`GO:0048899^biological_process^anterior lateral line development`GO:00…	.	Aligned	0	0	0	1.37	0	0
TRINITY_DN6566_c1_g1	TRINITY_DN6566_c1_g1_i14	TRINITY_DN6566_c1_g1_i14.p1	849-1841[+]	ABD12_DANRE^ABD12_DANRE^Q:14-327,H:65-377^43.175%ID^E:4.72e-98^RecName: Full=Lysophosphatidylserine lipase ABHD12 {ECO:0000305};^Eukaryota; Metazoa; Chordata; Craniata; Vertebrata; Euteleostomi; Actinopterygii; Neopterygii; Teleostei; Ostariophysi; Cypriniformes; Danionidae; Danioninae; Danio`ABD12_HUMAN^ABD12_HUMAN^Q:16-326,H:81-390^44.551%ID^E:1.19e-95^RecName: Full=Lysophosphatidylserine lipas…	PF00561.24^Abhydrolase_1^NULL^105-210^E:2.5e-13`PF12146.12^Hydrolase_4^NULL^106-226^E:7e-14	.	GO:0005789^cellular_component^endoplasmic reticulum membrane`GO:0016020^cellular_component^membrane`GO:0047372^molecular_function^acylglycerol lipase activity`GO:0004622^molecular_function^lysophospholipase activity`GO:0004620^molecular_function^phospholipase activity`GO:0046464^biological_process^acylglycerol catabolic process`GO:0048899^biological_process^anterior lateral line development`GO:00…	.	Aligned	0	0.77	2.35	0	0	1.86
TRINITY_DN6566_c1_g1	TRINITY_DN6566_c1_g1_i16	TRINITY_DN6566_c1_g1_i16.p1	849-1841[+]	ABD12_DANRE^ABD12_DANRE^Q:14-327,H:65-377^43.175%ID^E:4.72e-98^RecName: Full=Lysophosphatidylserine lipase ABHD12 {ECO:0000305};^Eukaryota; Metazoa; Chordata; Craniata; Vertebrata; Euteleostomi; Actinopterygii; Neopterygii; Teleostei; Ostariophysi; Cypriniformes; Danionidae; Danioninae; Danio`ABD12_HUMAN^ABD12_HUMAN^Q:16-326,H:81-390^44.551%ID^E:1.19e-95^RecName: Full=Lysophosphatidylserine lipas…	PF00561.24^Abhydrolase_1^NULL^105-210^E:2.5e-13`PF12146.12^Hydrolase_4^NULL^106-226^E:7e-14	.	GO:0005789^cellular_component^endoplasmic reticulum membrane`GO:0016020^cellular_component^membrane`GO:0047372^molecular_function^acylglycerol lipase activity`GO:0004622^molecular_function^lysophospholipase activity`GO:0004620^molecular_function^phospholipase activity`GO:0046464^biological_process^acylglycerol catabolic process`GO:0048899^biological_process^anterior lateral line development`GO:00…	.	Aligned	0	0	0	0	0.62	0
TRINITY_DN6566_c1_g1	TRINITY_DN6566_c1_g1_i17	TRINITY_DN6566_c1_g1_i17.p1	849-1841[+]	ABD12_DANRE^ABD12_DANRE^Q:14-327,H:65-377^43.175%ID^E:4.72e-98^RecName: Full=Lysophosphatidylserine lipase ABHD12 {ECO:0000305};^Eukaryota; Metazoa; Chordata; Craniata; Vertebrata; Euteleostomi; Actinopterygii; Neopterygii; Teleostei; Ostariophysi; Cypriniformes; Danionidae; Danioninae; Danio`ABD12_HUMAN^ABD12_HUMAN^Q:16-326,H:81-390^44.551%ID^E:1.19e-95^RecName: Full=Lysophosphatidylserine lipas…	PF00561.24^Abhydrolase_1^NULL^105-210^E:2.5e-13`PF12146.12^Hydrolase_4^NULL^106-226^E:7e-14	.	GO:0005789^cellular_component^endoplasmic reticulum membrane`GO:0016020^cellular_component^membrane`GO:0047372^molecular_function^acylglycerol lipase activity`GO:0004622^molecular_function^lysophospholipase activity`GO:0004620^molecular_function^phospholipase activity`GO:0046464^biological_process^acylglycerol catabolic process`GO:0048899^biological_process^anterior lateral line development`GO:00…	.	Aligned	0.03	0.97	0	0	1.14	0.14
TRINITY_DN6566_c1_g1	TRINITY_DN6566_c1_g1_i20	TRINITY_DN6566_c1_g1_i20.p1	850-1644[+]	ABD12_DANRE^ABD12_DANRE^Q:14-265,H:65-315^45.85%ID^E:6.9e-83^RecName: Full=Lysophosphatidylserine lipase ABHD12 {ECO:0000305};^Eukaryota; Metazoa; Chordata; Craniata; Vertebrata; Euteleostomi; Actinopterygii; Neopterygii; Teleostei; Ostariophysi; Cypriniformes; Danionidae; Danioninae; Danio`ABD12_RAT^ABD12_RAT^Q:14-265,H:77-329^47.059%ID^E:9.64e-81^RecName: Full=Lysophosphatidylserine lipase ABHD…	PF00561.24^Abhydrolase_1^NULL^105-210^E:1.1e-13`PF12146.12^Hydrolase_4^NULL^106-226^E:3.3e-14	.	GO:0005789^cellular_component^endoplasmic reticulum membrane`GO:0016020^cellular_component^membrane`GO:0047372^molecular_function^acylglycerol lipase activity`GO:0004622^molecular_function^lysophospholipase activity`GO:0004620^molecular_function^phospholipase activity`GO:0046464^biological_process^acylglycerol catabolic process`GO:0048899^biological_process^anterior lateral line development`GO:00…	.	Aligned	0	2.34	2.26	2.78	0.78	3.08
TRINITY_DN6566_c1_g1	TRINITY_DN6566_c1_g1_i24	TRINITY_DN6566_c1_g1_i24.p1	849-1841[+]	ABD12_DANRE^ABD12_DANRE^Q:14-327,H:65-377^43.175%ID^E:4.72e-98^RecName: Full=Lysophosphatidylserine lipase ABHD12 {ECO:0000305};^Eukaryota; Metazoa; Chordata; Craniata; Vertebrata; Euteleostomi; Actinopterygii; Neopterygii; Teleostei; Ostariophysi; Cypriniformes; Danionidae; Danioninae; Danio`ABD12_HUMAN^ABD12_HUMAN^Q:16-326,H:81-390^44.551%ID^E:1.19e-95^RecName: Full=Lysophosphatidylserine lipas…	PF00561.24^Abhydrolase_1^NULL^105-210^E:2.5e-13`PF12146.12^Hydrolase_4^NULL^106-226^E:7e-14	.	GO:0005789^cellular_component^endoplasmic reticulum membrane`GO:0016020^cellular_component^membrane`GO:0047372^molecular_function^acylglycerol lipase activity`GO:0004622^molecular_function^lysophospholipase activity`GO:0004620^molecular_function^phospholipase activity`GO:0046464^biological_process^acylglycerol catabolic process`GO:0048899^biological_process^anterior lateral line development`GO:00…	.	Aligned	1.51	0	0	0	0	0.11
TRINITY_DN6566_c1_g1	TRINITY_DN6566_c1_g1_i25	TRINITY_DN6566_c1_g1_i25.p1	854-1846[+]	ABD12_DANRE^ABD12_DANRE^Q:14-327,H:65-377^43.175%ID^E:4.72e-98^RecName: Full=Lysophosphatidylserine lipase ABHD12 {ECO:0000305};^Eukaryota; Metazoa; Chordata; Craniata; Vertebrata; Euteleostomi; Actinopterygii; Neopterygii; Teleostei; Ostariophysi; Cypriniformes; Danionidae; Danioninae; Danio`ABD12_HUMAN^ABD12_HUMAN^Q:16-326,H:81-390^44.551%ID^E:1.19e-95^RecName: Full=Lysophosphatidylserine lipas…	PF00561.24^Abhydrolase_1^NULL^105-210^E:2.5e-13`PF12146.12^Hydrolase_4^NULL^106-226^E:7e-14	.	GO:0005789^cellular_component^endoplasmic reticulum membrane`GO:0016020^cellular_component^membrane`GO:0047372^molecular_function^acylglycerol lipase activity`GO:0004622^molecular_function^lysophospholipase activity`GO:0004620^molecular_function^phospholipase activity`GO:0046464^biological_process^acylglycerol catabolic process`GO:0048899^biological_process^anterior lateral line development`GO:00…	.	Aligned	1.02	0.81	0	0	1.21	0
TRINITY_DN6566_c1_g1	TRINITY_DN6566_c1_g1_i26	TRINITY_DN6566_c1_g1_i26.p1	849-1841[+]	ABD12_DANRE^ABD12_DANRE^Q:14-327,H:65-377^43.175%ID^E:4.72e-98^RecName: Full=Lysophosphatidylserine lipase ABHD12 {ECO:0000305};^Eukaryota; Metazoa; Chordata; Craniata; Vertebrata; Euteleostomi; Actinopterygii; Neopterygii; Teleostei; Ostariophysi; Cypriniformes; Danionidae; Danioninae; Danio`ABD12_HUMAN^ABD12_HUMAN^Q:16-326,H:81-390^44.551%ID^E:1.19e-95^RecName: Full=Lysophosphatidylserine lipas…	PF00561.24^Abhydrolase_1^NULL^105-210^E:2.5e-13`PF12146.12^Hydrolase_4^NULL^106-226^E:7e-14	.	GO:0005789^cellular_component^endoplasmic reticulum membrane`GO:0016020^cellular_component^membrane`GO:0047372^molecular_function^acylglycerol lipase activity`GO:0004622^molecular_function^lysophospholipase activity`GO:0004620^molecular_function^phospholipase activity`GO:0046464^biological_process^acylglycerol catabolic process`GO:0048899^biological_process^anterior lateral line development`GO:00…	.	Aligned	0	0	0	0	2.79	0
TRINITY_DN6566_c1_g1	TRINITY_DN6566_c1_g1_i27	TRINITY_DN6566_c1_g1_i27.p1	854-1846[+]	ABD12_DANRE^ABD12_DANRE^Q:14-327,H:65-377^43.175%ID^E:4.72e-98^RecName: Full=Lysophosphatidylserine lipase ABHD12 {ECO:0000305};^Eukaryota; Metazoa; Chordata; Craniata; Vertebrata; Euteleostomi; Actinopterygii; Neopterygii; Teleostei; Ostariophysi; Cypriniformes; Danionidae; Danioninae; Danio`ABD12_HUMAN^ABD12_HUMAN^Q:16-326,H:81-390^44.551%ID^E:1.19e-95^RecName: Full=Lysophosphatidylserine lipas…	PF00561.24^Abhydrolase_1^NULL^105-210^E:2.5e-13`PF12146.12^Hydrolase_4^NULL^106-226^E:7e-14	.	GO:0005789^cellular_component^endoplasmic reticulum membrane`GO:0016020^cellular_component^membrane`GO:0047372^molecular_function^acylglycerol lipase activity`GO:0004622^molecular_function^lysophospholipase activity`GO:0004620^molecular_function^phospholipase activity`GO:0046464^biological_process^acylglycerol catabolic process`GO:0048899^biological_process^anterior lateral line development`GO:00…	.	Aligned	1.76	0.35	0	0	0	0
TRINITY_DN6566_c1_g1	TRINITY_DN6566_c1_g1_i4	TRINITY_DN6566_c1_g1_i4.p1	849-1841[+]	ABD12_DANRE^ABD12_DANRE^Q:14-327,H:65-377^43.175%ID^E:4.72e-98^RecName: Full=Lysophosphatidylserine lipase ABHD12 {ECO:0000305};^Eukaryota; Metazoa; Chordata; Craniata; Vertebrata; Euteleostomi; Actinopterygii; Neopterygii; Teleostei; Ostariophysi; Cypriniformes; Danionidae; Danioninae; Danio`ABD12_HUMAN^ABD12_HUMAN^Q:16-326,H:81-390^44.551%ID^E:1.19e-95^RecName: Full=Lysophosphatidylserine lipas…	PF00561.24^Abhydrolase_1^NULL^105-210^E:2.5e-13`PF12146.12^Hydrolase_4^NULL^106-226^E:7e-14	.	GO:0005789^cellular_component^endoplasmic reticulum membrane`GO:0016020^cellular_component^membrane`GO:0047372^molecular_function^acylglycerol lipase activity`GO:0004622^molecular_function^lysophospholipase activity`GO:0004620^molecular_function^phospholipase activity`GO:0046464^biological_process^acylglycerol catabolic process`GO:0048899^biological_process^anterior lateral line development`GO:00…	.	Aligned	0	0	0	2.54	0	0.07
TRINITY_DN6566_c1_g1	TRINITY_DN6566_c1_g1_i9	TRINITY_DN6566_c1_g1_i9.p1	849-1841[+]	ABD12_DANRE^ABD12_DANRE^Q:14-327,H:65-377^43.175%ID^E:4.72e-98^RecName: Full=Lysophosphatidylserine lipase ABHD12 {ECO:0000305};^Eukaryota; Metazoa; Chordata; Craniata; Vertebrata; Euteleostomi; Actinopterygii; Neopterygii; Teleostei; Ostariophysi; Cypriniformes; Danionidae; Danioninae; Danio`ABD12_HUMAN^ABD12_HUMAN^Q:16-326,H:81-390^44.551%ID^E:1.19e-95^RecName: Full=Lysophosphatidylserine lipas…	PF00561.24^Abhydrolase_1^NULL^105-210^E:2.5e-13`PF12146.12^Hydrolase_4^NULL^106-226^E:7e-14	.	GO:0005789^cellular_component^endoplasmic reticulum membrane`GO:0016020^cellular_component^membrane`GO:0047372^molecular_function^acylglycerol lipase activity`GO:0004622^molecular_function^lysophospholipase activity`GO:0004620^molecular_function^phospholipase activity`GO:0046464^biological_process^acylglycerol catabolic process`GO:0048899^biological_process^anterior lateral line development`GO:00…	.	Aligned	0	0	0.04	1.29	0	0.08
TRINITY_DN1406_c0_g1	TRINITY_DN1406_c0_g1_i13	TRINITY_DN1406_c0_g1_i13.p1	2-1474[+]	EST1D_RAT^EST1D_RAT^Q:18-411,H:3-411^35.071%ID^E:3.89e-66^RecName: Full=Carboxylesterase 1D {ECO:0000305};^Eukaryota; Metazoa; Chordata; Craniata; Vertebrata; Euteleostomi; Mammalia; Eutheria; Euarchontoglires; Glires; Rodentia; Myomorpha; Muroidea; Muridae; Murinae; Rattus`EST1D_MOUSE^EST1D_MOUSE^Q:17-411,H:2-411^34.67%ID^E:1.02e-65^RecName: Full=Carboxylesterase 1D {ECO:0000305};^Eukaryota; Met…	PF00135.32^COesterase^NULL^37-489^E:6.5e-108`PF07859.17^Abhydrolase_3^NULL^140-230^E:1.6e-11	sigP:1^30^0.471	GO:0005737^cellular_component^cytoplasm`GO:0005829^cellular_component^cytosol`GO:0005783^cellular_component^endoplasmic reticulum`GO:0005788^cellular_component^endoplasmic reticulum lumen`GO:0043231^cellular_component^intracellular membrane-bounded organelle`GO:0005811^cellular_component^lipid droplet`GO:0047376^molecular_function^all-trans-retinyl-palmitate hydrolase, all-trans-retinol forming a…	GO:0016787^molecular_function^hydrolase activity	Aligned	0	0.28	0.16	0.3	0.52	0.13
TRINITY_DN1406_c0_g1	TRINITY_DN1406_c0_g1_i14	TRINITY_DN1406_c0_g1_i14.p1	3-677[+]	CEL_RAT^CEL_RAT^Q:39-196,H:373-526^31.677%ID^E:2.51e-16^RecName: Full=Bile salt-activated lipase;^Eukaryota; Metazoa; Chordata; Craniata; Vertebrata; Euteleostomi; Mammalia; Eutheria; Euarchontoglires; Glires; Rodentia; Myomorpha; Muroidea; Muridae; Murinae; Rattus`CEL_MOUSE^CEL_MOUSE^Q:55-191,H:388-521^32.857%ID^E:9.83e-15^RecName: Full=Bile salt-activated lipase;^Eukaryota; Metazoa; Chordata; C…	PF00135.32^COesterase^NULL^39-198^E:1.7e-21	.	GO:0005737^cellular_component^cytoplasm`GO:0005783^cellular_component^endoplasmic reticulum`GO:0005615^cellular_component^extracellular space`GO:0005794^cellular_component^Golgi apparatus`GO:0032991^cellular_component^protein-containing complex`GO:0042588^cellular_component^zymogen granule`GO:0008126^molecular_function^acetylesterase activity`GO:0043208^molecular_function^glycosphingolipid bindin…	.	Aligned	0	0	0	3.45	0	2.89
TRINITY_DN1406_c0_g1	TRINITY_DN1406_c0_g1_i16	TRINITY_DN1406_c0_g1_i16.p1	1-645[+]	CEL_RAT^CEL_RAT^Q:45-186,H:388-526^33.103%ID^E:3.14e-16^RecName: Full=Bile salt-activated lipase;^Eukaryota; Metazoa; Chordata; Craniata; Vertebrata; Euteleostomi; Mammalia; Eutheria; Euarchontoglires; Glires; Rodentia; Myomorpha; Muroidea; Muridae; Murinae; Rattus`CEL_MOUSE^CEL_MOUSE^Q:45-181,H:388-521^32.857%ID^E:1.18e-14^RecName: Full=Bile salt-activated lipase;^Eukaryota; Metazoa; Chordata; C…	PF00135.32^COesterase^NULL^26-188^E:2.3e-22	.	GO:0005737^cellular_component^cytoplasm`GO:0005783^cellular_component^endoplasmic reticulum`GO:0005615^cellular_component^extracellular space`GO:0005794^cellular_component^Golgi apparatus`GO:0032991^cellular_component^protein-containing complex`GO:0042588^cellular_component^zymogen granule`GO:0008126^molecular_function^acetylesterase activity`GO:0043208^molecular_function^glycosphingolipid bindin…	.	Aligned	0.05	0.8	0.24	0	0.25	0
TRINITY_DN1406_c0_g1	TRINITY_DN1406_c0_g1_i17	TRINITY_DN1406_c0_g1_i17.p1	3-677[+]	CEL_RAT^CEL_RAT^Q:39-196,H:373-526^32.919%ID^E:4.62e-17^RecName: Full=Bile salt-activated lipase;^Eukaryota; Metazoa; Chordata; Craniata; Vertebrata; Euteleostomi; Mammalia; Eutheria; Euarchontoglires; Glires; Rodentia; Myomorpha; Muroidea; Muridae; Murinae; Rattus`CEL_MOUSE^CEL_MOUSE^Q:55-191,H:388-521^34.286%ID^E:8.17e-16^RecName: Full=Bile salt-activated lipase;^Eukaryota; Metazoa; Chordata; C…	PF00135.32^COesterase^NULL^39-198^E:2.5e-21	.	GO:0005737^cellular_component^cytoplasm`GO:0005783^cellular_component^endoplasmic reticulum`GO:0005615^cellular_component^extracellular space`GO:0005794^cellular_component^Golgi apparatus`GO:0032991^cellular_component^protein-containing complex`GO:0042588^cellular_component^zymogen granule`GO:0008126^molecular_function^acetylesterase activity`GO:0043208^molecular_function^glycosphingolipid bindin…	.	Aligned	0.18	1.3	0.23	2.44	1.3	2.96
TRINITY_DN1406_c0_g1	TRINITY_DN1406_c0_g1_i22	TRINITY_DN1406_c0_g1_i22.p1	115-1368[+]	EST1D_MOUSE^EST1D_MOUSE^Q:6-400,H:2-411^34.434%ID^E:1.65e-66^RecName: Full=Carboxylesterase 1D {ECO:0000305};^Eukaryota; Metazoa; Chordata; Craniata; Vertebrata; Euteleostomi; Mammalia; Eutheria; Euarchontoglires; Glires; Rodentia; Myomorpha; Muroidea; Muridae; Murinae; Mus; Mus`EST1D_RAT^EST1D_RAT^Q:8-400,H:6-411^34.442%ID^E:1.02e-65^RecName: Full=Carboxylesterase 1D {ECO:0000305};^Eukaryota; Me…	PF00135.32^COesterase^NULL^26-415^E:8.8e-104`PF07859.17^Abhydrolase_3^NULL^129-225^E:8.3e-12	sigP:1^19^0.642	GO:0005737^cellular_component^cytoplasm`GO:0005829^cellular_component^cytosol`GO:0005783^cellular_component^endoplasmic reticulum`GO:0005788^cellular_component^endoplasmic reticulum lumen`GO:0043231^cellular_component^intracellular membrane-bounded organelle`GO:0005811^cellular_component^lipid droplet`GO:0047376^molecular_function^all-trans-retinyl-palmitate hydrolase, all-trans-retinol forming a…	GO:0016787^molecular_function^hydrolase activity	Aligned	0.31	0.84	1.32	0.98	1.16	0.76
TRINITY_DN1406_c0_g1	TRINITY_DN1406_c0_g1_i23	TRINITY_DN1406_c0_g1_i23.p1	2-1474[+]	EST1D_RAT^EST1D_RAT^Q:18-411,H:3-411^34.123%ID^E:2.93e-62^RecName: Full=Carboxylesterase 1D {ECO:0000305};^Eukaryota; Metazoa; Chordata; Craniata; Vertebrata; Euteleostomi; Mammalia; Eutheria; Euarchontoglires; Glires; Rodentia; Myomorpha; Muroidea; Muridae; Murinae; Rattus`EST1D_MOUSE^EST1D_MOUSE^Q:17-461,H:2-445^31.857%ID^E:1.18e-61^RecName: Full=Carboxylesterase 1D {ECO:0000305};^Eukaryota; Me…	PF00135.32^COesterase^NULL^37-489^E:2.1e-107`PF07859.17^Abhydrolase_3^NULL^140-236^E:5.2e-12	sigP:1^30^0.471	GO:0005737^cellular_component^cytoplasm`GO:0005829^cellular_component^cytosol`GO:0005783^cellular_component^endoplasmic reticulum`GO:0005788^cellular_component^endoplasmic reticulum lumen`GO:0043231^cellular_component^intracellular membrane-bounded organelle`GO:0005811^cellular_component^lipid droplet`GO:0047376^molecular_function^all-trans-retinyl-palmitate hydrolase, all-trans-retinol forming a…	GO:0016787^molecular_function^hydrolase activity	Aligned	0	0.08	0	4.39	1.3	3.36
TRINITY_DN1406_c0_g1	TRINITY_DN1406_c0_g1_i26	TRINITY_DN1406_c0_g1_i26.p1	115-1368[+]	EST1D_MOUSE^EST1D_MOUSE^Q:6-400,H:2-411^33.89%ID^E:9.46e-64^RecName: Full=Carboxylesterase 1D {ECO:0000305};^Eukaryota; Metazoa; Chordata; Craniata; Vertebrata; Euteleostomi; Mammalia; Eutheria; Euarchontoglires; Glires; Rodentia; Myomorpha; Muroidea; Muridae; Murinae; Mus; Mus`EST1D_RAT^EST1D_RAT^Q:8-400,H:6-411^33.894%ID^E:4.6e-63^RecName: Full=Carboxylesterase 1D {ECO:0000305};^Eukaryota; Meta…	PF00135.32^COesterase^NULL^26-415^E:6.8e-103`PF07859.17^Abhydrolase_3^NULL^129-225^E:4e-12	sigP:1^19^0.642	GO:0005737^cellular_component^cytoplasm`GO:0005829^cellular_component^cytosol`GO:0005783^cellular_component^endoplasmic reticulum`GO:0005788^cellular_component^endoplasmic reticulum lumen`GO:0043231^cellular_component^intracellular membrane-bounded organelle`GO:0005811^cellular_component^lipid droplet`GO:0047376^molecular_function^all-trans-retinyl-palmitate hydrolase, all-trans-retinol forming a…	GO:0016787^molecular_function^hydrolase activity	Aligned	0.42	3.3	0.2	1.46	0.5	6.83
TRINITY_DN1406_c0_g1	TRINITY_DN1406_c0_g1_i27	TRINITY_DN1406_c0_g1_i27.p1	2-1375[+]	EST1D_RAT^EST1D_RAT^Q:18-411,H:3-411^34.834%ID^E:6.38e-65^RecName: Full=Carboxylesterase 1D {ECO:0000305};^Eukaryota; Metazoa; Chordata; Craniata; Vertebrata; Euteleostomi; Mammalia; Eutheria; Euarchontoglires; Glires; Rodentia; Myomorpha; Muroidea; Muridae; Murinae; Rattus`EST1D_MOUSE^EST1D_MOUSE^Q:17-411,H:2-411^34.434%ID^E:1.89e-64^RecName: Full=Carboxylesterase 1D {ECO:0000305};^Eukaryota; Me…	PF00135.32^COesterase^NULL^37-451^E:2.8e-105`PF07859.17^Abhydrolase_3^NULL^140-232^E:1e-11	sigP:1^30^0.471	GO:0005737^cellular_component^cytoplasm`GO:0005829^cellular_component^cytosol`GO:0005783^cellular_component^endoplasmic reticulum`GO:0005788^cellular_component^endoplasmic reticulum lumen`GO:0043231^cellular_component^intracellular membrane-bounded organelle`GO:0005811^cellular_component^lipid droplet`GO:0047376^molecular_function^all-trans-retinyl-palmitate hydrolase, all-trans-retinol forming a…	GO:0016787^molecular_function^hydrolase activity	Aligned	0.07	0	0.05	1.01	0	0.25
TRINITY_DN1406_c0_g1	TRINITY_DN1406_c0_g1_i3	TRINITY_DN1406_c0_g1_i3.p1	1-951[+]	CEL_RAT^CEL_RAT^Q:6-288,H:260-526^25.51%ID^E:2.07e-18^RecName: Full=Bile salt-activated lipase;^Eukaryota; Metazoa; Chordata; Craniata; Vertebrata; Euteleostomi; Mammalia; Eutheria; Euarchontoglires; Glires; Rodentia; Myomorpha; Muroidea; Muridae; Murinae; Rattus`CEL_MOUSE^CEL_MOUSE^Q:6-283,H:260-521^25.952%ID^E:2.22e-18^RecName: Full=Bile salt-activated lipase;^Eukaryota; Metazoa; Chordata; Cran…	PF00135.32^COesterase^NULL^4-290^E:1.1e-31	.	GO:0005737^cellular_component^cytoplasm`GO:0005783^cellular_component^endoplasmic reticulum`GO:0005615^cellular_component^extracellular space`GO:0005794^cellular_component^Golgi apparatus`GO:0032991^cellular_component^protein-containing complex`GO:0042588^cellular_component^zymogen granule`GO:0008126^molecular_function^acetylesterase activity`GO:0043208^molecular_function^glycosphingolipid bindin…	.	Aligned	1.91	3.5	0	0	0	9.65
TRINITY_DN1406_c0_g1	TRINITY_DN1406_c0_g1_i4	TRINITY_DN1406_c0_g1_i4.p1	2-1474[+]	EST1D_MOUSE^EST1D_MOUSE^Q:17-461,H:2-445^31.857%ID^E:1.09e-62^RecName: Full=Carboxylesterase 1D {ECO:0000305};^Eukaryota; Metazoa; Chordata; Craniata; Vertebrata; Euteleostomi; Mammalia; Eutheria; Euarchontoglires; Glires; Rodentia; Myomorpha; Muroidea; Muridae; Murinae; Mus; Mus`EST1D_RAT^EST1D_RAT^Q:18-461,H:3-445^31.789%ID^E:4.93e-62^RecName: Full=Carboxylesterase 1D {ECO:0000305};^Eukaryota; …	PF00135.32^COesterase^NULL^37-489^E:6e-108`PF07859.17^Abhydrolase_3^NULL^140-236^E:5.2e-12	sigP:1^30^0.471	GO:0005737^cellular_component^cytoplasm`GO:0005829^cellular_component^cytosol`GO:0005783^cellular_component^endoplasmic reticulum`GO:0005788^cellular_component^endoplasmic reticulum lumen`GO:0043231^cellular_component^intracellular membrane-bounded organelle`GO:0005811^cellular_component^lipid droplet`GO:0047376^molecular_function^all-trans-retinyl-palmitate hydrolase, all-trans-retinol forming a…	GO:0016787^molecular_function^hydrolase activity	Aligned	0.2	0	0.24	0.35	0	0
TRINITY_DN1406_c0_g1	TRINITY_DN1406_c0_g1_i6	TRINITY_DN1406_c0_g1_i6.p1	2-517[+]	CEL_HUMAN^CEL_HUMAN^Q:3-143,H:389-526^34.722%ID^E:1.69e-16^RecName: Full=Bile salt-activated lipase;^Eukaryota; Metazoa; Chordata; Craniata; Vertebrata; Euteleostomi; Mammalia; Eutheria; Euarchontoglires; Primates; Haplorrhini; Catarrhini; Hominidae; Homo`CEL_RAT^CEL_RAT^Q:3-143,H:389-526^34.028%ID^E:1.93e-16^RecName: Full=Bile salt-activated lipase;^Eukaryota; Metazoa; Chordata; Craniata; Verteb…	PF00135.32^COesterase^NULL^3-146^E:1.4e-19	.	GO:0005737^cellular_component^cytoplasm`GO:0070062^cellular_component^extracellular exosome`GO:0005576^cellular_component^extracellular region`GO:0005615^cellular_component^extracellular space`GO:0008126^molecular_function^acetylesterase activity`GO:0003824^molecular_function^catalytic activity`GO:0008201^molecular_function^heparin binding`GO:0016787^molecular_function^hydrolase activity`GO:00502…	.	Aligned	0	1.37	0.41	4.71	1.65	2.61
TRINITY_DN1406_c0_g1	TRINITY_DN1406_c0_g1_i8	TRINITY_DN1406_c0_g1_i8.p1	2-1474[+]	EST1D_MOUSE^EST1D_MOUSE^Q:17-461,H:2-445^32.489%ID^E:8.22e-65^RecName: Full=Carboxylesterase 1D {ECO:0000305};^Eukaryota; Metazoa; Chordata; Craniata; Vertebrata; Euteleostomi; Mammalia; Eutheria; Euarchontoglires; Glires; Rodentia; Myomorpha; Muroidea; Muridae; Murinae; Mus; Mus`EST1D_RAT^EST1D_RAT^Q:18-461,H:3-445^32.489%ID^E:5.26e-64^RecName: Full=Carboxylesterase 1D {ECO:0000305};^Eukaryota; …	PF00135.32^COesterase^NULL^37-489^E:1.2e-108`PF07859.17^Abhydrolase_3^NULL^140-232^E:1.1e-11	sigP:1^30^0.471	GO:0005737^cellular_component^cytoplasm`GO:0005829^cellular_component^cytosol`GO:0005783^cellular_component^endoplasmic reticulum`GO:0005788^cellular_component^endoplasmic reticulum lumen`GO:0043231^cellular_component^intracellular membrane-bounded organelle`GO:0005811^cellular_component^lipid droplet`GO:0047376^molecular_function^all-trans-retinyl-palmitate hydrolase, all-trans-retinol forming a…	GO:0016787^molecular_function^hydrolase activity	Aligned	0	0	4.17	3.01	8.48	0.81
TRINITY_DN10051_c0_g1	TRINITY_DN10051_c0_g1_i1	TRINITY_DN10051_c0_g1_i1.p1	1-1101[+]	LIPP_MOUSE^LIPP_MOUSE^Q:19-365,H:2-354^41.389%ID^E:9.54e-88^RecName: Full=Pancreatic triacylglycerol lipase {ECO:0000305};^Eukaryota; Metazoa; Chordata; Craniata; Vertebrata; Euteleostomi; Mammalia; Eutheria; Euarchontoglires; Glires; Rodentia; Myomorpha; Muroidea; Muridae; Murinae; Mus; Mus`LIPR1_MOUSE^LIPR1_MOUSE^Q:26-365,H:2-355^41.573%ID^E:1.26e-87^RecName: Full=Inactive pancreatic lipase-rel…	PF00151.23^Lipase^NULL^39-363^E:5.5e-98	.	GO:0005615^cellular_component^extracellular space`GO:0047376^molecular_function^all-trans-retinyl-palmitate hydrolase, all-trans-retinol forming activity`GO:0016298^molecular_function^lipase activity`GO:0046872^molecular_function^metal ion binding`GO:0004806^molecular_function^triglyceride lipase activity`GO:0030299^biological_process^intestinal cholesterol absorption`GO:0016042^biological_proces…	GO:0016298^molecular_function^lipase activity	Aligned	66.09	30.58	24.74	5.47	3.97	21.69
TRINITY_DN10051_c0_g1	TRINITY_DN10051_c0_g1_i2	TRINITY_DN10051_c0_g1_i2.p1	1-1101[+]	LIPP_MOUSE^LIPP_MOUSE^Q:19-365,H:2-354^41.389%ID^E:9.54e-88^RecName: Full=Pancreatic triacylglycerol lipase {ECO:0000305};^Eukaryota; Metazoa; Chordata; Craniata; Vertebrata; Euteleostomi; Mammalia; Eutheria; Euarchontoglires; Glires; Rodentia; Myomorpha; Muroidea; Muridae; Murinae; Mus; Mus`LIPR1_MOUSE^LIPR1_MOUSE^Q:26-365,H:2-355^41.573%ID^E:1.26e-87^RecName: Full=Inactive pancreatic lipase-rel…	PF00151.23^Lipase^NULL^39-363^E:5.5e-98	.	GO:0005615^cellular_component^extracellular space`GO:0047376^molecular_function^all-trans-retinyl-palmitate hydrolase, all-trans-retinol forming activity`GO:0016298^molecular_function^lipase activity`GO:0046872^molecular_function^metal ion binding`GO:0004806^molecular_function^triglyceride lipase activity`GO:0030299^biological_process^intestinal cholesterol absorption`GO:0016042^biological_proces…	GO:0016298^molecular_function^lipase activity	Aligned	0	0	0	9.37	0	0
TRINITY_DN49294_c0_g1	TRINITY_DN49294_c0_g1_i1	TRINITY_DN49294_c0_g1_i1.p1	3-383[+]	CEL_BOVIN^CEL_BOVIN^Q:1-125,H:144-266^53.6%ID^E:2.29e-38^RecName: Full=Bile salt-activated lipase;^Eukaryota; Metazoa; Chordata; Craniata; Vertebrata; Euteleostomi; Mammalia; Eutheria; Laurasiatheria; Artiodactyla; Ruminantia; Pecora; Bovidae; Bovinae; Bos`CEL_HUMAN^CEL_HUMAN^Q:1-125,H:146-268^52.8%ID^E:1.31e-35^RecName: Full=Bile salt-activated lipase;^Eukaryota; Metazoa; Chordata; Craniata; Ver…	PF00135.32^COesterase^NULL^2-119^E:1.3e-45	.	GO:0005737^cellular_component^cytoplasm`GO:0005576^cellular_component^extracellular region`GO:0008126^molecular_function^acetylesterase activity`GO:0050253^molecular_function^retinyl-palmitate esterase activity`GO:0004771^molecular_function^sterol esterase activity`GO:0004806^molecular_function^triglyceride lipase activity`GO:0046514^biological_process^ceramide catabolic process`GO:0030157^biolog…	.	Aligned	5.58	0.95	0	0	0	0
TRINITY_DN49294_c0_g1	TRINITY_DN49294_c0_g1_i2	TRINITY_DN49294_c0_g1_i2.p1	3-383[+]	CEL_BOVIN^CEL_BOVIN^Q:1-125,H:144-266^53.6%ID^E:2.77e-38^RecName: Full=Bile salt-activated lipase;^Eukaryota; Metazoa; Chordata; Craniata; Vertebrata; Euteleostomi; Mammalia; Eutheria; Laurasiatheria; Artiodactyla; Ruminantia; Pecora; Bovidae; Bovinae; Bos`CEL_HUMAN^CEL_HUMAN^Q:1-125,H:146-268^52.8%ID^E:1.13e-35^RecName: Full=Bile salt-activated lipase;^Eukaryota; Metazoa; Chordata; Craniata; Ver…	PF00135.32^COesterase^NULL^2-119^E:3.6e-45	.	GO:0005737^cellular_component^cytoplasm`GO:0005576^cellular_component^extracellular region`GO:0008126^molecular_function^acetylesterase activity`GO:0050253^molecular_function^retinyl-palmitate esterase activity`GO:0004771^molecular_function^sterol esterase activity`GO:0004806^molecular_function^triglyceride lipase activity`GO:0046514^biological_process^ceramide catabolic process`GO:0030157^biolog…	.	Aligned	0	3.17	0	0	0	0
TRINITY_DN40266_c0_g1	TRINITY_DN40266_c0_g1_i1	TRINITY_DN40266_c0_g1_i1.p1	269-622[+]	LIPP_HORSE^LIPP_HORSE^Q:54-111,H:227-286^40%ID^E:2.02e-07^RecName: Full=Pancreatic triacylglycerol lipase {ECO:0000305};^Eukaryota; Metazoa; Chordata; Craniata; Vertebrata; Euteleostomi; Mammalia; Eutheria; Laurasiatheria; Perissodactyla; Equidae; Equus`LIPP_MYOCO^LIPP_MYOCO^Q:54-111,H:223-282^40%ID^E:5.41e-07^RecName: Full=Pancreatic triacylglycerol lipase {ECO:0000305};^Eukaryota; Metazoa; Chor…	PF00151.23^Lipase^NULL^53-116^E:7.8e-14	.	GO:0005615^cellular_component^extracellular space`GO:0047376^molecular_function^all-trans-retinyl-palmitate hydrolase, all-trans-retinol forming activity`GO:0046872^molecular_function^metal ion binding`GO:0004806^molecular_function^triglyceride lipase activity`GO:0016042^biological_process^lipid catabolic process	GO:0016298^molecular_function^lipase activity	Not aligned	1.24	0.06	0.19	0.74	0.83	1.12
TRINITY_DN40266_c0_g1	TRINITY_DN40266_c0_g1_i4	TRINITY_DN40266_c0_g1_i4.p1	1-300[+]	LIPR2_CAVPO^LIPR2_CAVPO^Q:1-94,H:111-210^49.505%ID^E:1.45e-21^RecName: Full=Pancreatic lipase-related protein 2 {ECO:0000250|UniProtKB:P54317};^Eukaryota; Metazoa; Chordata; Craniata; Vertebrata; Euteleostomi; Mammalia; Eutheria; Euarchontoglires; Glires; Rodentia; Hystricomorpha; Caviidae; Cavia`LIPR2_PIG^LIPR2_PIG^Q:1-95,H:128-228^46.535%ID^E:6.41e-20^RecName: Full=Pancreatic lipase-related pro…	PF00151.23^Lipase^NULL^2-95^E:6.4e-28	.	GO:0005615^cellular_component^extracellular space`GO:0043005^cellular_component^neuron projection`GO:0042589^cellular_component^zymogen granule membrane`GO:0102549^molecular_function^1-18:1-2-16:0-monogalactosyldiacylglycerol lipase activity`GO:0047372^molecular_function^acylglycerol lipase activity`GO:0005509^molecular_function^calcium ion binding`GO:0047714^molecular_function^galactolipase acti…	GO:0016298^molecular_function^lipase activity	Not aligned	0.1	0.89	0.92	0.12	0.12	0.28
TRINITY_DN40265_c0_g1	TRINITY_DN40265_c0_g1_i1	TRINITY_DN40265_c0_g1_i1.p1	441-1[-]	ABHD4_HUMAN^ABHD4_HUMAN^Q:1-147,H:20-160^54.422%ID^E:5.38e-48^RecName: Full=(Lyso)-N-acylphosphatidylethanolamine lipase {ECO:0000305};^Eukaryota; Metazoa; Chordata; Craniata; Vertebrata; Euteleostomi; Mammalia; Eutheria; Euarchontoglires; Primates; Haplorrhini; Catarrhini; Hominidae; Homo`ABHD4_MOUSE^ABHD4_MOUSE^Q:1-147,H:20-160^53.741%ID^E:1.89e-47^RecName: Full=(Lyso)-N-acylphosphatidylethanol…	PF00561.24^Abhydrolase_1^NULL^57-147^E:3.9e-15	.	GO:0005789^cellular_component^endoplasmic reticulum membrane`GO:0005811^cellular_component^lipid droplet`GO:0005739^cellular_component^mitochondrion`GO:0016787^molecular_function^hydrolase activity`GO:0042171^molecular_function^lysophosphatidic acid acyltransferase activity`GO:0004622^molecular_function^lysophospholipase activity`GO:0016042^biological_process^lipid catabolic process`GO:0055088^bi…	.	Aligned	0.17	9.01	0	3.31	4.32	9.72
TRINITY_DN40265_c0_g1	TRINITY_DN40265_c0_g1_i3	TRINITY_DN40265_c0_g1_i3.p1	441-1[-]	ABHD4_HUMAN^ABHD4_HUMAN^Q:1-147,H:20-160^55.102%ID^E:1.19e-48^RecName: Full=(Lyso)-N-acylphosphatidylethanolamine lipase {ECO:0000305};^Eukaryota; Metazoa; Chordata; Craniata; Vertebrata; Euteleostomi; Mammalia; Eutheria; Euarchontoglires; Primates; Haplorrhini; Catarrhini; Hominidae; Homo`ABHD4_MOUSE^ABHD4_MOUSE^Q:1-147,H:20-160^54.422%ID^E:4.63e-48^RecName: Full=(Lyso)-N-acylphosphatidylethanol…	PF00561.24^Abhydrolase_1^NULL^57-147^E:2.2e-15	.	GO:0005789^cellular_component^endoplasmic reticulum membrane`GO:0005811^cellular_component^lipid droplet`GO:0005739^cellular_component^mitochondrion`GO:0016787^molecular_function^hydrolase activity`GO:0042171^molecular_function^lysophosphatidic acid acyltransferase activity`GO:0004622^molecular_function^lysophospholipase activity`GO:0016042^biological_process^lipid catabolic process`GO:0055088^bi…	.	Aligned	0.17	0	16.01	0	0	0
TRINITY_DN7935_c1_g1	TRINITY_DN7935_c1_g1_i1	TRINITY_DN7935_c1_g1_i1.p1	534-2291[+]	FAAH1_PIG^FAAH1_PIG^Q:73-578,H:71-570^43.922%ID^E:7.86e-118^RecName: Full=Fatty-acid amide hydrolase 1;^Eukaryota; Metazoa; Chordata; Craniata; Vertebrata; Euteleostomi; Mammalia; Eutheria; Laurasiatheria; Artiodactyla; Suina; Suidae; Sus`FAAH1_MOUSE^FAAH1_MOUSE^Q:86-578,H:84-570^42.424%ID^E:1.83e-116^RecName: Full=Fatty-acid amide hydrolase 1;^Eukaryota; Metazoa; Chordata; Craniata; Vertebrata; …	PF01425.25^Amidase^NULL^98-569^E:3.1e-100	.	GO:0005789^cellular_component^endoplasmic reticulum membrane`GO:0000139^cellular_component^Golgi membrane`GO:0031090^cellular_component^organelle membrane`GO:0047372^molecular_function^acylglycerol lipase activity`GO:0004040^molecular_function^amidase activity`GO:0017064^molecular_function^fatty acid amide hydrolase activity`GO:0009062^biological_process^fatty acid catabolic process`GO:0052651^bi…	.	Aligned	0	0	3.65	3.59	2.79	0
TRINITY_DN7935_c1_g1	TRINITY_DN7935_c1_g1_i3	TRINITY_DN7935_c1_g1_i3.p1	534-2291[+]	FAAH1_PIG^FAAH1_PIG^Q:73-578,H:71-570^43.922%ID^E:7.86e-118^RecName: Full=Fatty-acid amide hydrolase 1;^Eukaryota; Metazoa; Chordata; Craniata; Vertebrata; Euteleostomi; Mammalia; Eutheria; Laurasiatheria; Artiodactyla; Suina; Suidae; Sus`FAAH1_MOUSE^FAAH1_MOUSE^Q:86-578,H:84-570^42.424%ID^E:1.83e-116^RecName: Full=Fatty-acid amide hydrolase 1;^Eukaryota; Metazoa; Chordata; Craniata; Vertebrata; …	PF01425.25^Amidase^NULL^98-569^E:3.1e-100	.	GO:0005789^cellular_component^endoplasmic reticulum membrane`GO:0000139^cellular_component^Golgi membrane`GO:0031090^cellular_component^organelle membrane`GO:0047372^molecular_function^acylglycerol lipase activity`GO:0004040^molecular_function^amidase activity`GO:0017064^molecular_function^fatty acid amide hydrolase activity`GO:0009062^biological_process^fatty acid catabolic process`GO:0052651^bi…	.	Aligned	0.54	0	0.79	2.12	1.24	1.72
TRINITY_DN7935_c1_g1	TRINITY_DN7935_c1_g1_i4	TRINITY_DN7935_c1_g1_i4.p1	534-2291[+]	FAAH1_PIG^FAAH1_PIG^Q:73-578,H:71-570^43.922%ID^E:7.86e-118^RecName: Full=Fatty-acid amide hydrolase 1;^Eukaryota; Metazoa; Chordata; Craniata; Vertebrata; Euteleostomi; Mammalia; Eutheria; Laurasiatheria; Artiodactyla; Suina; Suidae; Sus`FAAH1_MOUSE^FAAH1_MOUSE^Q:86-578,H:84-570^42.424%ID^E:1.83e-116^RecName: Full=Fatty-acid amide hydrolase 1;^Eukaryota; Metazoa; Chordata; Craniata; Vertebrata; …	PF01425.25^Amidase^NULL^98-569^E:3.1e-100	.	GO:0005789^cellular_component^endoplasmic reticulum membrane`GO:0000139^cellular_component^Golgi membrane`GO:0031090^cellular_component^organelle membrane`GO:0047372^molecular_function^acylglycerol lipase activity`GO:0004040^molecular_function^amidase activity`GO:0017064^molecular_function^fatty acid amide hydrolase activity`GO:0009062^biological_process^fatty acid catabolic process`GO:0052651^bi…	.	Aligned	0	2.54	0	0	0	2.31
TRINITY_DN7935_c1_g1	TRINITY_DN7935_c1_g1_i5	TRINITY_DN7935_c1_g1_i5.p1	534-2291[+]	FAAH1_PIG^FAAH1_PIG^Q:73-578,H:71-570^43.922%ID^E:7.86e-118^RecName: Full=Fatty-acid amide hydrolase 1;^Eukaryota; Metazoa; Chordata; Craniata; Vertebrata; Euteleostomi; Mammalia; Eutheria; Laurasiatheria; Artiodactyla; Suina; Suidae; Sus`FAAH1_MOUSE^FAAH1_MOUSE^Q:86-578,H:84-570^42.424%ID^E:1.83e-116^RecName: Full=Fatty-acid amide hydrolase 1;^Eukaryota; Metazoa; Chordata; Craniata; Vertebrata; …	PF01425.25^Amidase^NULL^98-569^E:3.1e-100	.	GO:0005789^cellular_component^endoplasmic reticulum membrane`GO:0000139^cellular_component^Golgi membrane`GO:0031090^cellular_component^organelle membrane`GO:0047372^molecular_function^acylglycerol lipase activity`GO:0004040^molecular_function^amidase activity`GO:0017064^molecular_function^fatty acid amide hydrolase activity`GO:0009062^biological_process^fatty acid catabolic process`GO:0052651^bi…	.	Aligned	1.77	1.68	0	0	0	0
TRINITY_DN1676_c1_g1	TRINITY_DN1676_c1_g1_i1	TRINITY_DN1676_c1_g1_i1.p1	560-1792[+]	ABHD4_HUMAN^ABHD4_HUMAN^Q:15-354,H:9-342^55.556%ID^E:5.72e-136^RecName: Full=(Lyso)-N-acylphosphatidylethanolamine lipase {ECO:0000305};^Eukaryota; Metazoa; Chordata; Craniata; Vertebrata; Euteleostomi; Mammalia; Eutheria; Euarchontoglires; Primates; Haplorrhini; Catarrhini; Hominidae; Homo`ABHD4_MOUSE^ABHD4_MOUSE^Q:22-354,H:14-342^55.821%ID^E:8.46e-135^RecName: Full=(Lyso)-N-acylphosphatidyletha…	PF00561.24^Abhydrolase_1^NULL^83-339^E:1.4e-23`PF12146.12^Hydrolase_4^NULL^83-217^E:1e-10`PF12697.11^Abhydrolase_6^NULL^84-343^E:8.3e-16	.	GO:0005789^cellular_component^endoplasmic reticulum membrane`GO:0005811^cellular_component^lipid droplet`GO:0005739^cellular_component^mitochondrion`GO:0016787^molecular_function^hydrolase activity`GO:0042171^molecular_function^lysophosphatidic acid acyltransferase activity`GO:0004622^molecular_function^lysophospholipase activity`GO:0016042^biological_process^lipid catabolic process`GO:0055088^bi…	.	Aligned	1.15	0	0	0	0	0
TRINITY_DN1676_c1_g1	TRINITY_DN1676_c1_g1_i11	TRINITY_DN1676_c1_g1_i11.p1	560-1792[+]	ABHD4_HUMAN^ABHD4_HUMAN^Q:15-354,H:9-342^55.556%ID^E:5.72e-136^RecName: Full=(Lyso)-N-acylphosphatidylethanolamine lipase {ECO:0000305};^Eukaryota; Metazoa; Chordata; Craniata; Vertebrata; Euteleostomi; Mammalia; Eutheria; Euarchontoglires; Primates; Haplorrhini; Catarrhini; Hominidae; Homo`ABHD4_MOUSE^ABHD4_MOUSE^Q:22-354,H:14-342^55.821%ID^E:8.46e-135^RecName: Full=(Lyso)-N-acylphosphatidyletha…	PF00561.24^Abhydrolase_1^NULL^83-339^E:1.4e-23`PF12146.12^Hydrolase_4^NULL^83-217^E:1e-10`PF12697.11^Abhydrolase_6^NULL^84-343^E:8.3e-16	.	GO:0005789^cellular_component^endoplasmic reticulum membrane`GO:0005811^cellular_component^lipid droplet`GO:0005739^cellular_component^mitochondrion`GO:0016787^molecular_function^hydrolase activity`GO:0042171^molecular_function^lysophosphatidic acid acyltransferase activity`GO:0004622^molecular_function^lysophospholipase activity`GO:0016042^biological_process^lipid catabolic process`GO:0055088^bi…	.	Aligned	11.63	0	0	0	1.99	3.19
TRINITY_DN1676_c1_g1	TRINITY_DN1676_c1_g1_i13	TRINITY_DN1676_c1_g1_i13.p1	560-1792[+]	ABHD4_HUMAN^ABHD4_HUMAN^Q:15-354,H:9-342^55.556%ID^E:5.72e-136^RecName: Full=(Lyso)-N-acylphosphatidylethanolamine lipase {ECO:0000305};^Eukaryota; Metazoa; Chordata; Craniata; Vertebrata; Euteleostomi; Mammalia; Eutheria; Euarchontoglires; Primates; Haplorrhini; Catarrhini; Hominidae; Homo`ABHD4_MOUSE^ABHD4_MOUSE^Q:22-354,H:14-342^55.821%ID^E:8.46e-135^RecName: Full=(Lyso)-N-acylphosphatidyletha…	PF00561.24^Abhydrolase_1^NULL^83-339^E:1.4e-23`PF12146.12^Hydrolase_4^NULL^83-217^E:1e-10`PF12697.11^Abhydrolase_6^NULL^84-343^E:8.3e-16	.	GO:0005789^cellular_component^endoplasmic reticulum membrane`GO:0005811^cellular_component^lipid droplet`GO:0005739^cellular_component^mitochondrion`GO:0016787^molecular_function^hydrolase activity`GO:0042171^molecular_function^lysophosphatidic acid acyltransferase activity`GO:0004622^molecular_function^lysophospholipase activity`GO:0016042^biological_process^lipid catabolic process`GO:0055088^bi…	.	Aligned	1.48	4.15	1.43	3.27	3.48	6.21
TRINITY_DN1676_c1_g1	TRINITY_DN1676_c1_g1_i2	TRINITY_DN1676_c1_g1_i2.p1	560-1792[+]	ABHD4_HUMAN^ABHD4_HUMAN^Q:15-354,H:9-342^55.556%ID^E:5.72e-136^RecName: Full=(Lyso)-N-acylphosphatidylethanolamine lipase {ECO:0000305};^Eukaryota; Metazoa; Chordata; Craniata; Vertebrata; Euteleostomi; Mammalia; Eutheria; Euarchontoglires; Primates; Haplorrhini; Catarrhini; Hominidae; Homo`ABHD4_MOUSE^ABHD4_MOUSE^Q:22-354,H:14-342^55.821%ID^E:8.46e-135^RecName: Full=(Lyso)-N-acylphosphatidyletha…	PF00561.24^Abhydrolase_1^NULL^83-339^E:1.4e-23`PF12146.12^Hydrolase_4^NULL^83-217^E:1e-10`PF12697.11^Abhydrolase_6^NULL^84-343^E:8.3e-16	.	GO:0005789^cellular_component^endoplasmic reticulum membrane`GO:0005811^cellular_component^lipid droplet`GO:0005739^cellular_component^mitochondrion`GO:0016787^molecular_function^hydrolase activity`GO:0042171^molecular_function^lysophosphatidic acid acyltransferase activity`GO:0004622^molecular_function^lysophospholipase activity`GO:0016042^biological_process^lipid catabolic process`GO:0055088^bi…	.	Aligned	0.29	0	8.29	0	0	0.06
TRINITY_DN1676_c1_g1	TRINITY_DN1676_c1_g1_i7	TRINITY_DN1676_c1_g1_i7.p1	560-1792[+]	ABHD4_HUMAN^ABHD4_HUMAN^Q:15-354,H:9-342^55.556%ID^E:5.72e-136^RecName: Full=(Lyso)-N-acylphosphatidylethanolamine lipase {ECO:0000305};^Eukaryota; Metazoa; Chordata; Craniata; Vertebrata; Euteleostomi; Mammalia; Eutheria; Euarchontoglires; Primates; Haplorrhini; Catarrhini; Hominidae; Homo`ABHD4_MOUSE^ABHD4_MOUSE^Q:22-354,H:14-342^55.821%ID^E:8.46e-135^RecName: Full=(Lyso)-N-acylphosphatidyletha…	PF00561.24^Abhydrolase_1^NULL^83-339^E:1.4e-23`PF12146.12^Hydrolase_4^NULL^83-217^E:1e-10`PF12697.11^Abhydrolase_6^NULL^84-343^E:8.3e-16	.	GO:0005789^cellular_component^endoplasmic reticulum membrane`GO:0005811^cellular_component^lipid droplet`GO:0005739^cellular_component^mitochondrion`GO:0016787^molecular_function^hydrolase activity`GO:0042171^molecular_function^lysophosphatidic acid acyltransferase activity`GO:0004622^molecular_function^lysophospholipase activity`GO:0016042^biological_process^lipid catabolic process`GO:0055088^bi…	.	Aligned	4.24	0	7.49	3.45	1.67	0.06
TRINITY_DN14809_c0_g1	TRINITY_DN14809_c0_g1_i2	TRINITY_DN14809_c0_g1_i2.p1	2085-334[-]	NOTUM_MOUSE^NOTUM_MOUSE^Q:27-403,H:59-426^48.684%ID^E:1.46e-135^RecName: Full=Palmitoleoyl-protein carboxylesterase NOTUM {ECO:0000250|UniProtKB:Q6P988};^Eukaryota; Metazoa; Chordata; Craniata; Vertebrata; Euteleostomi; Mammalia; Eutheria; Euarchontoglires; Glires; Rodentia; Myomorpha; Muroidea; Muridae; Murinae; Mus; Mus`NOTUM_HUMAN^NOTUM_HUMAN^Q:27-403,H:52-419^47.632%ID^E:6.75e-132^RecName: Fu…	PF03283.17^PAE^NULL^71-398^E:7.7e-73	sigP:1^22^0.486	GO:0005576^cellular_component^extracellular region`GO:0016298^molecular_function^lipase activity`GO:1990699^molecular_function^palmitoleyl hydrolase activity`GO:0060348^biological_process^bone development`GO:0090090^biological_process^negative regulation of canonical Wnt signaling pathway`GO:0030178^biological_process^negative regulation of Wnt signaling pathway`GO:1990697^biological_process^prot…	GO:0016787^molecular_function^hydrolase activity	Aligned	0.21	0.35	0.24	0.24	0.33	0.2
TRINITY_DN1325_c0_g1	TRINITY_DN1325_c0_g1_i15	TRINITY_DN1325_c0_g1_i15.p1	3141-1177[-]	PLPL8_RABIT^PLPL8_RABIT^Q:209-634,H:343-769^42.056%ID^E:4.87e-123^RecName: Full=Calcium-independent phospholipase A2-gamma {ECO:0000305};^Eukaryota; Metazoa; Chordata; Craniata; Vertebrata; Euteleostomi; Mammalia; Eutheria; Euarchontoglires; Glires; Lagomorpha; Leporidae; Oryctolagus`PLPL8_RAT^PLPL8_RAT^Q:211-634,H:336-759^40.471%ID^E:4.8e-119^RecName: Full=Calcium-independent phospholipase A2-ga…	PF01734.26^Patatin^NULL^315-508^E:2e-26	.	GO:0005789^cellular_component^endoplasmic reticulum membrane`GO:0016020^cellular_component^membrane`GO:0031966^cellular_component^mitochondrial membrane`GO:0005739^cellular_component^mitochondrion`GO:0005778^cellular_component^peroxisomal membrane`GO:0005777^cellular_component^peroxisome`GO:0047499^molecular_function^calcium-independent phospholipase A2 activity`GO:0004622^molecular_function^lyso…	GO:0006629^biological_process^lipid metabolic process	Aligned	4.35	0.56	0	0	0	3.07
TRINITY_DN1325_c0_g1	TRINITY_DN1325_c0_g1_i23	TRINITY_DN1325_c0_g1_i23.p1	3148-1184[-]	PLPL8_RABIT^PLPL8_RABIT^Q:209-634,H:343-769^42.056%ID^E:4.87e-123^RecName: Full=Calcium-independent phospholipase A2-gamma {ECO:0000305};^Eukaryota; Metazoa; Chordata; Craniata; Vertebrata; Euteleostomi; Mammalia; Eutheria; Euarchontoglires; Glires; Lagomorpha; Leporidae; Oryctolagus`PLPL8_RAT^PLPL8_RAT^Q:211-634,H:336-759^40.471%ID^E:4.8e-119^RecName: Full=Calcium-independent phospholipase A2-ga…	PF01734.26^Patatin^NULL^315-508^E:2e-26	.	GO:0005789^cellular_component^endoplasmic reticulum membrane`GO:0016020^cellular_component^membrane`GO:0031966^cellular_component^mitochondrial membrane`GO:0005739^cellular_component^mitochondrion`GO:0005778^cellular_component^peroxisomal membrane`GO:0005777^cellular_component^peroxisome`GO:0047499^molecular_function^calcium-independent phospholipase A2 activity`GO:0004622^molecular_function^lyso…	GO:0006629^biological_process^lipid metabolic process	Aligned	16.65	9.11	15.1	9.04	4.1	7.91
TRINITY_DN1325_c0_g1	TRINITY_DN1325_c0_g1_i6	TRINITY_DN1325_c0_g1_i6.p1	3141-1177[-]	PLPL8_RABIT^PLPL8_RABIT^Q:209-634,H:343-769^42.056%ID^E:4.87e-123^RecName: Full=Calcium-independent phospholipase A2-gamma {ECO:0000305};^Eukaryota; Metazoa; Chordata; Craniata; Vertebrata; Euteleostomi; Mammalia; Eutheria; Euarchontoglires; Glires; Lagomorpha; Leporidae; Oryctolagus`PLPL8_RAT^PLPL8_RAT^Q:211-634,H:336-759^40.471%ID^E:4.8e-119^RecName: Full=Calcium-independent phospholipase A2-ga…	PF01734.26^Patatin^NULL^315-508^E:2e-26	.	GO:0005789^cellular_component^endoplasmic reticulum membrane`GO:0016020^cellular_component^membrane`GO:0031966^cellular_component^mitochondrial membrane`GO:0005739^cellular_component^mitochondrion`GO:0005778^cellular_component^peroxisomal membrane`GO:0005777^cellular_component^peroxisome`GO:0047499^molecular_function^calcium-independent phospholipase A2 activity`GO:0004622^molecular_function^lyso…	GO:0006629^biological_process^lipid metabolic process	Aligned	0	0	0	0	4.73	0
TRINITY_DN8021_c0_g1	TRINITY_DN8021_c0_g1_i11	TRINITY_DN8021_c0_g1_i11.p1	1448-3[-]	ABHGA_BOVIN^ABHGA_BOVIN^Q:50-480,H:1-464^44.136%ID^E:6.91e-140^RecName: Full=Phosphatidylserine lipase ABHD16A {ECO:0000305};^Eukaryota; Metazoa; Chordata; Craniata; Vertebrata; Euteleostomi; Mammalia; Eutheria; Laurasiatheria; Artiodactyla; Ruminantia; Pecora; Bovidae; Bovinae; Bos`ABHGA_PONAB^ABHGA_PONAB^Q:50-480,H:1-464^44.136%ID^E:1.14e-139^RecName: Full=Phosphatidylserine lipase ABHD16A {ECO…	.	.	GO:0016020^cellular_component^membrane`GO:0047372^molecular_function^acylglycerol lipase activity`GO:0004620^molecular_function^phospholipase activity`GO:0052651^biological_process^monoacylglycerol catabolic process`GO:0006660^biological_process^phosphatidylserine catabolic process	.	Aligned	0.6	0.63	0.37	0	0.13	0
TRINITY_DN8021_c0_g1	TRINITY_DN8021_c0_g1_i3	TRINITY_DN8021_c0_g1_i3.p1	1991-243[-]	ABHGA_BOVIN^ABHGA_BOVIN^Q:50-571,H:1-556^42.781%ID^E:1.19e-165^RecName: Full=Phosphatidylserine lipase ABHD16A {ECO:0000305};^Eukaryota; Metazoa; Chordata; Craniata; Vertebrata; Euteleostomi; Mammalia; Eutheria; Laurasiatheria; Artiodactyla; Ruminantia; Pecora; Bovidae; Bovinae; Bos`ABHGA_PONAB^ABHGA_PONAB^Q:50-571,H:1-556^42.781%ID^E:1.37e-165^RecName: Full=Phosphatidylserine lipase ABHD16A {ECO…	.	.	GO:0016020^cellular_component^membrane`GO:0047372^molecular_function^acylglycerol lipase activity`GO:0004620^molecular_function^phospholipase activity`GO:0052651^biological_process^monoacylglycerol catabolic process`GO:0006660^biological_process^phosphatidylserine catabolic process	.	Aligned	3.12	6.67	5.94	7.25	4.73	6.16
TRINITY_DN8021_c0_g1	TRINITY_DN8021_c0_g1_i9	TRINITY_DN8021_c0_g1_i9.p1	1988-240[-]	ABHGA_BOVIN^ABHGA_BOVIN^Q:50-571,H:1-556^42.781%ID^E:1.19e-165^RecName: Full=Phosphatidylserine lipase ABHD16A {ECO:0000305};^Eukaryota; Metazoa; Chordata; Craniata; Vertebrata; Euteleostomi; Mammalia; Eutheria; Laurasiatheria; Artiodactyla; Ruminantia; Pecora; Bovidae; Bovinae; Bos`ABHGA_PONAB^ABHGA_PONAB^Q:50-571,H:1-556^42.781%ID^E:1.37e-165^RecName: Full=Phosphatidylserine lipase ABHD16A {ECO…	.	.	GO:0016020^cellular_component^membrane`GO:0047372^molecular_function^acylglycerol lipase activity`GO:0004620^molecular_function^phospholipase activity`GO:0052651^biological_process^monoacylglycerol catabolic process`GO:0006660^biological_process^phosphatidylserine catabolic process	.	Aligned	2.66	0	0.5	0.14	0.52	0
TRINITY_DN11718_c0_g1	TRINITY_DN11718_c0_g1_i1	TRINITY_DN11718_c0_g1_i1.p1	1548-367[-]	PLB1_MONDO^PLB1_MONDO^Q:77-393,H:384-709^43.636%ID^E:2.03e-78^RecName: Full=Phospholipase B1, membrane-associated;^Eukaryota; Metazoa; Chordata; Craniata; Vertebrata; Euteleostomi; Mammalia; Metatheria; Didelphimorphia; Didelphidae; Monodelphis`PLB1_HUMAN^PLB1_HUMAN^Q:69-393,H:720-1053^42.857%ID^E:7.06e-78^RecName: Full=Phospholipase B1, membrane-associated;^Eukaryota; Metazoa; Chordata; Craniata…	PF00657.26^Lipase_GDSL^NULL^90-350^E:1.6e-27	sigP:1^16^0.898	GO:0016324^cellular_component^apical plasma membrane`GO:0031526^cellular_component^brush border membrane`GO:0004622^molecular_function^lysophospholipase activity`GO:0102545^molecular_function^phosphatidyl phospholipase B activity`GO:0004623^molecular_function^phospholipase A2 activity`GO:0050253^molecular_function^retinyl-palmitate esterase activity`GO:0004806^molecular_function^triglyceride lipa…	GO:0016788^molecular_function^hydrolase activity, acting on ester bonds	Aligned	124.88	0	0	16.22	0	0
TRINITY_DN11718_c0_g1	TRINITY_DN11718_c0_g1_i5	TRINITY_DN11718_c0_g1_i5.p1	1546-365[-]	PLB1_MONDO^PLB1_MONDO^Q:77-393,H:384-709^43.636%ID^E:2.03e-78^RecName: Full=Phospholipase B1, membrane-associated;^Eukaryota; Metazoa; Chordata; Craniata; Vertebrata; Euteleostomi; Mammalia; Metatheria; Didelphimorphia; Didelphidae; Monodelphis`PLB1_HUMAN^PLB1_HUMAN^Q:69-393,H:720-1053^42.857%ID^E:7.06e-78^RecName: Full=Phospholipase B1, membrane-associated;^Eukaryota; Metazoa; Chordata; Craniata…	PF00657.26^Lipase_GDSL^NULL^90-350^E:1.6e-27	sigP:1^16^0.898	GO:0016324^cellular_component^apical plasma membrane`GO:0031526^cellular_component^brush border membrane`GO:0004622^molecular_function^lysophospholipase activity`GO:0102545^molecular_function^phosphatidyl phospholipase B activity`GO:0004623^molecular_function^phospholipase A2 activity`GO:0050253^molecular_function^retinyl-palmitate esterase activity`GO:0004806^molecular_function^triglyceride lipa…	GO:0016788^molecular_function^hydrolase activity, acting on ester bonds	Aligned	192.23	128.92	73.84	12.11	26.58	37.31
TRINITY_DN70176_c0_g1	TRINITY_DN70176_c0_g1_i2	TRINITY_DN70176_c0_g1_i2.p1	220-789[+]	LIPH_MOUSE^LIPH_MOUSE^Q:1-174,H:39-210^43.258%ID^E:2.97e-39^RecName: Full=Lipase member H;^Eukaryota; Metazoa; Chordata; Craniata; Vertebrata; Euteleostomi; Mammalia; Eutheria; Euarchontoglires; Glires; Rodentia; Myomorpha; Muroidea; Muridae; Murinae; Mus; Mus`LIPH_RAT^LIPH_RAT^Q:1-184,H:39-217^42.553%ID^E:4.01e-37^RecName: Full=Lipase member H;^Eukaryota; Metazoa; Chordata; Craniata; Vertebrata;…	PF00151.23^Lipase^NULL^2-178^E:3.4e-49	.	GO:0005576^cellular_component^extracellular region`GO:0005615^cellular_component^extracellular space`GO:0005886^cellular_component^plasma membrane`GO:0052689^molecular_function^carboxylic ester hydrolase activity`GO:0008201^molecular_function^heparin binding`GO:0004620^molecular_function^phospholipase activity`GO:0016042^biological_process^lipid catabolic process	GO:0016298^molecular_function^lipase activity	Aligned	0.11	0.18	0.04	0	0	0
TRINITY_DN70176_c0_g1	TRINITY_DN70176_c0_g1_i3	TRINITY_DN70176_c0_g1_i3.p1	181-1380[+]	LIPR1_RAT^LIPR1_RAT^Q:19-324,H:19-330^39.375%ID^E:1.18e-56^RecName: Full=Inactive pancreatic lipase-related protein 1;^Eukaryota; Metazoa; Chordata; Craniata; Vertebrata; Euteleostomi; Mammalia; Eutheria; Euarchontoglires; Glires; Rodentia; Myomorpha; Muroidea; Muridae; Murinae; Rattus`LIPR1_MOUSE^LIPR1_MOUSE^Q:19-324,H:19-330^39.375%ID^E:4.64e-56^RecName: Full=Inactive pancreatic lipase-related …	PF00151.23^Lipase^NULL^48-341^E:9.3e-78	sigP:1^18^0.554	GO:0005615^cellular_component^extracellular space`GO:0005509^molecular_function^calcium ion binding`GO:0052689^molecular_function^carboxylic ester hydrolase activity`GO:0016298^molecular_function^lipase activity`GO:0006629^biological_process^lipid metabolic process`GO:0031016^biological_process^pancreas development`GO:0051384^biological_process^response to glucocorticoid`GO:0043434^biological_pro…	GO:0016298^molecular_function^lipase activity	Aligned	0.07	0.43	0	0.07	0.04	0.04
TRINITY_DN70176_c0_g1	TRINITY_DN70176_c0_g1_i4	TRINITY_DN70176_c0_g1_i4.p1	220-891[+]	LIPH_MOUSE^LIPH_MOUSE^Q:1-205,H:39-236^43.062%ID^E:2.64e-47^RecName: Full=Lipase member H;^Eukaryota; Metazoa; Chordata; Craniata; Vertebrata; Euteleostomi; Mammalia; Eutheria; Euarchontoglires; Glires; Rodentia; Myomorpha; Muroidea; Muridae; Murinae; Mus; Mus`LIPP_RABIT^LIPP_RABIT^Q:1-208,H:52-261^43.458%ID^E:7.32e-46^RecName: Full=Pancreatic triacylglycerol lipase {ECO:0000305};^Eukaryota; Meta…	PF00151.23^Lipase^NULL^2-207^E:2.6e-64	.	GO:0005576^cellular_component^extracellular region`GO:0005615^cellular_component^extracellular space`GO:0005886^cellular_component^plasma membrane`GO:0052689^molecular_function^carboxylic ester hydrolase activity`GO:0008201^molecular_function^heparin binding`GO:0004620^molecular_function^phospholipase activity`GO:0016042^biological_process^lipid catabolic process	GO:0016298^molecular_function^lipase activity	Aligned	0	0.19	0	0	0.04	0.17
TRINITY_DN9869_c0_g1	TRINITY_DN9869_c0_g1_i1	TRINITY_DN9869_c0_g1_i1.p1	2-1930[+]	PLPL2_MOUSE^PLPL2_MOUSE^Q:37-433,H:9-386^42.857%ID^E:1.88e-104^RecName: Full=Patatin-like phospholipase domain-containing protein 2 {ECO:0000305};^Eukaryota; Metazoa; Chordata; Craniata; Vertebrata; Euteleostomi; Mammalia; Eutheria; Euarchontoglires; Glires; Rodentia; Myomorpha; Muroidea; Muridae; Murinae; Mus; Mus`PLPL2_HUMAN^PLPL2_HUMAN^Q:37-433,H:9-384^43.108%ID^E:3.51e-103^RecName: Full=Patat…	PF01734.26^Patatin^NULL^39-202^E:4.1e-20	.	GO:0005737^cellular_component^cytoplasm`GO:0005829^cellular_component^cytosol`GO:0005811^cellular_component^lipid droplet`GO:0016020^cellular_component^membrane`GO:0005654^cellular_component^nucleoplasm`GO:0005886^cellular_component^plasma membrane`GO:0016411^molecular_function^acylglycerol O-acyltransferase activity`GO:0051265^molecular_function^diolein transacylation activity`GO:0051264^molecul…	GO:0006629^biological_process^lipid metabolic process	Aligned	1.18	3.17	2.13	5.27	5.72	1.92
TRINITY_DN9869_c0_g1	TRINITY_DN9869_c0_g1_i2	TRINITY_DN9869_c0_g1_i2.p1	2-1930[+]	PLPL2_MOUSE^PLPL2_MOUSE^Q:37-433,H:9-386^42.857%ID^E:1.88e-104^RecName: Full=Patatin-like phospholipase domain-containing protein 2 {ECO:0000305};^Eukaryota; Metazoa; Chordata; Craniata; Vertebrata; Euteleostomi; Mammalia; Eutheria; Euarchontoglires; Glires; Rodentia; Myomorpha; Muroidea; Muridae; Murinae; Mus; Mus`PLPL2_HUMAN^PLPL2_HUMAN^Q:37-433,H:9-384^43.108%ID^E:3.51e-103^RecName: Full=Patat…	PF01734.26^Patatin^NULL^39-202^E:4.1e-20	.	GO:0005737^cellular_component^cytoplasm`GO:0005829^cellular_component^cytosol`GO:0005811^cellular_component^lipid droplet`GO:0016020^cellular_component^membrane`GO:0005654^cellular_component^nucleoplasm`GO:0005886^cellular_component^plasma membrane`GO:0016411^molecular_function^acylglycerol O-acyltransferase activity`GO:0051265^molecular_function^diolein transacylation activity`GO:0051264^molecul…	GO:0006629^biological_process^lipid metabolic process	Aligned	0	2.16	0	1.95	0.78	0.61
TRINITY_DN9869_c0_g1	TRINITY_DN9869_c0_g1_i3	TRINITY_DN9869_c0_g1_i3.p1	2-1930[+]	PLPL2_MOUSE^PLPL2_MOUSE^Q:37-433,H:9-386^42.857%ID^E:1.88e-104^RecName: Full=Patatin-like phospholipase domain-containing protein 2 {ECO:0000305};^Eukaryota; Metazoa; Chordata; Craniata; Vertebrata; Euteleostomi; Mammalia; Eutheria; Euarchontoglires; Glires; Rodentia; Myomorpha; Muroidea; Muridae; Murinae; Mus; Mus`PLPL2_HUMAN^PLPL2_HUMAN^Q:37-433,H:9-384^43.108%ID^E:3.51e-103^RecName: Full=Patat…	PF01734.26^Patatin^NULL^39-202^E:4.1e-20	.	GO:0005737^cellular_component^cytoplasm`GO:0005829^cellular_component^cytosol`GO:0005811^cellular_component^lipid droplet`GO:0016020^cellular_component^membrane`GO:0005654^cellular_component^nucleoplasm`GO:0005886^cellular_component^plasma membrane`GO:0016411^molecular_function^acylglycerol O-acyltransferase activity`GO:0051265^molecular_function^diolein transacylation activity`GO:0051264^molecul…	GO:0006629^biological_process^lipid metabolic process	Aligned	1.91	0.64	0.07	0.09	0	0
TRINITY_DN9869_c0_g1	TRINITY_DN9869_c0_g1_i4	TRINITY_DN9869_c0_g1_i4.p1	2-1930[+]	PLPL2_MOUSE^PLPL2_MOUSE^Q:37-433,H:9-386^42.857%ID^E:9.86e-104^RecName: Full=Patatin-like phospholipase domain-containing protein 2 {ECO:0000305};^Eukaryota; Metazoa; Chordata; Craniata; Vertebrata; Euteleostomi; Mammalia; Eutheria; Euarchontoglires; Glires; Rodentia; Myomorpha; Muroidea; Muridae; Murinae; Mus; Mus`PLPL2_HUMAN^PLPL2_HUMAN^Q:37-433,H:9-384^43.108%ID^E:1.35e-102^RecName: Full=Patat…	PF01734.26^Patatin^NULL^39-202^E:4.1e-20	.	GO:0005737^cellular_component^cytoplasm`GO:0005829^cellular_component^cytosol`GO:0005811^cellular_component^lipid droplet`GO:0016020^cellular_component^membrane`GO:0005654^cellular_component^nucleoplasm`GO:0005886^cellular_component^plasma membrane`GO:0016411^molecular_function^acylglycerol O-acyltransferase activity`GO:0051265^molecular_function^diolein transacylation activity`GO:0051264^molecul…	GO:0006629^biological_process^lipid metabolic process	Aligned	5.47	3.55	7.38	0	0	4.46
TRINITY_DN9869_c0_g1	TRINITY_DN9869_c0_g1_i5	TRINITY_DN9869_c0_g1_i5.p1	2-1930[+]	PLPL2_MOUSE^PLPL2_MOUSE^Q:37-433,H:9-386^42.857%ID^E:1.88e-104^RecName: Full=Patatin-like phospholipase domain-containing protein 2 {ECO:0000305};^Eukaryota; Metazoa; Chordata; Craniata; Vertebrata; Euteleostomi; Mammalia; Eutheria; Euarchontoglires; Glires; Rodentia; Myomorpha; Muroidea; Muridae; Murinae; Mus; Mus`PLPL2_HUMAN^PLPL2_HUMAN^Q:37-433,H:9-384^43.108%ID^E:3.51e-103^RecName: Full=Patat…	PF01734.26^Patatin^NULL^39-202^E:4.1e-20	.	GO:0005737^cellular_component^cytoplasm`GO:0005829^cellular_component^cytosol`GO:0005811^cellular_component^lipid droplet`GO:0016020^cellular_component^membrane`GO:0005654^cellular_component^nucleoplasm`GO:0005886^cellular_component^plasma membrane`GO:0016411^molecular_function^acylglycerol O-acyltransferase activity`GO:0051265^molecular_function^diolein transacylation activity`GO:0051264^molecul…	GO:0006629^biological_process^lipid metabolic process	Aligned	1.59	3.21	2.87	0.52	4.53	2.77
TRINITY_DN89142_c0_g1	TRINITY_DN89142_c0_g1_i1	TRINITY_DN89142_c0_g1_i1.p1	384-1[-]	NAPEP_BOVIN^NAPEP_BOVIN^Q:12-120,H:122-222^43.636%ID^E:1.76e-29^RecName: Full=N-acyl-phosphatidylethanolamine-hydrolyzing phospholipase D;^Eukaryota; Metazoa; Chordata; Craniata; Vertebrata; Euteleostomi; Mammalia; Eutheria; Laurasiatheria; Artiodactyla; Ruminantia; Pecora; Bovidae; Bovinae; Bos`NAPEP_HUMAN^NAPEP_HUMAN^Q:13-120,H:125-224^44.954%ID^E:1.02e-28^RecName: Full=N-acyl-phosphatidylethan…	PF12706.11^Lactamase_B_2^NULL^31-116^E:8e-12	.	GO:0005737^cellular_component^cytoplasm`GO:0005769^cellular_component^early endosome`GO:0031901^cellular_component^early endosome membrane`GO:0005794^cellular_component^Golgi apparatus`GO:0000139^cellular_component^Golgi membrane`GO:0043227^cellular_component^membrane-bounded organelle`GO:0005635^cellular_component^nuclear envelope`GO:0005654^cellular_component^nucleoplasm`GO:0102200^molecular_fu…	.	Aligned	0	0	0	3.12	0	0
TRINITY_DN89142_c0_g1	TRINITY_DN89142_c0_g1_i2	TRINITY_DN89142_c0_g1_i2.p1	384-1[-]	NAPEP_BOVIN^NAPEP_BOVIN^Q:12-120,H:122-222^43.636%ID^E:2.48e-29^RecName: Full=N-acyl-phosphatidylethanolamine-hydrolyzing phospholipase D;^Eukaryota; Metazoa; Chordata; Craniata; Vertebrata; Euteleostomi; Mammalia; Eutheria; Laurasiatheria; Artiodactyla; Ruminantia; Pecora; Bovidae; Bovinae; Bos`NAPEP_HUMAN^NAPEP_HUMAN^Q:12-120,H:124-224^44.545%ID^E:1.45e-28^RecName: Full=N-acyl-phosphatidylethan…	PF12706.11^Lactamase_B_2^NULL^31-116^E:2.2e-11	.	GO:0005737^cellular_component^cytoplasm`GO:0005769^cellular_component^early endosome`GO:0031901^cellular_component^early endosome membrane`GO:0005794^cellular_component^Golgi apparatus`GO:0000139^cellular_component^Golgi membrane`GO:0043227^cellular_component^membrane-bounded organelle`GO:0005635^cellular_component^nuclear envelope`GO:0005654^cellular_component^nucleoplasm`GO:0102200^molecular_fu…	.	Aligned	4.24	3.04	0	2.02	0	0
TRINITY_DN13852_c0_g1	TRINITY_DN13852_c0_g1_i11	TRINITY_DN13852_c0_g1_i11.p1	298-609[+]	ABD12_DANRE^ABD12_DANRE^Q:29-97,H:307-375^46.377%ID^E:1.52e-17^RecName: Full=Lysophosphatidylserine lipase ABHD12 {ECO:0000305};^Eukaryota; Metazoa; Chordata; Craniata; Vertebrata; Euteleostomi; Actinopterygii; Neopterygii; Teleostei; Ostariophysi; Cypriniformes; Danionidae; Danioninae; Danio`ABD12_MACFA^ABD12_MACFA^Q:25-98,H:317-390^44.595%ID^E:3.3e-17^RecName: Full=Lysophosphatidylserine lipase…	.	.	GO:0005789^cellular_component^endoplasmic reticulum membrane`GO:0016020^cellular_component^membrane`GO:0047372^molecular_function^acylglycerol lipase activity`GO:0004622^molecular_function^lysophospholipase activity`GO:0004620^molecular_function^phospholipase activity`GO:0046464^biological_process^acylglycerol catabolic process`GO:0048899^biological_process^anterior lateral line development`GO:00…	.	Aligned	0.08	0.04	0.11	0.31	0	0.27
TRINITY_DN13852_c0_g1	TRINITY_DN13852_c0_g1_i12	TRINITY_DN13852_c0_g1_i12.p1	63-755[+]	ABD12_DANRE^ABD12_DANRE^Q:46-231,H:59-248^47.368%ID^E:1.36e-60^RecName: Full=Lysophosphatidylserine lipase ABHD12 {ECO:0000305};^Eukaryota; Metazoa; Chordata; Craniata; Vertebrata; Euteleostomi; Actinopterygii; Neopterygii; Teleostei; Ostariophysi; Cypriniformes; Danionidae; Danioninae; Danio`ABD12_CHICK^ABD12_CHICK^Q:46-231,H:56-245^48.421%ID^E:1.89e-60^RecName: Full=Lysophosphatidylserine lipas…	PF00561.24^Abhydrolase_1^NULL^138-226^E:5.9e-16	.	GO:0005789^cellular_component^endoplasmic reticulum membrane`GO:0016020^cellular_component^membrane`GO:0047372^molecular_function^acylglycerol lipase activity`GO:0004622^molecular_function^lysophospholipase activity`GO:0004620^molecular_function^phospholipase activity`GO:0046464^biological_process^acylglycerol catabolic process`GO:0048899^biological_process^anterior lateral line development`GO:00…	.	Aligned	0	0	1.11	0	0.08	0
TRINITY_DN13852_c0_g1	TRINITY_DN13852_c0_g1_i13	TRINITY_DN13852_c0_g1_i13.p1	63-602[+]	ABD12_CHICK^ABD12_CHICK^Q:46-179,H:56-193^36.957%ID^E:1.35e-25^RecName: Full=Lysophosphatidylserine lipase ABHD12 {ECO:0000305};^Eukaryota; Metazoa; Chordata; Craniata; Vertebrata; Euteleostomi; Archelosauria; Archosauria; Dinosauria; Saurischia; Theropoda; Coelurosauria; Aves; Neognathae; Galloanserae; Galliformes; Phasianidae; Phasianinae; Gallus`ABD12_DANRE^ABD12_DANRE^Q:46-179,H:59-196^34.783…	.	.	GO:0005789^cellular_component^endoplasmic reticulum membrane`GO:0016020^cellular_component^membrane`GO:0047372^molecular_function^acylglycerol lipase activity`GO:0004622^molecular_function^lysophospholipase activity`GO:0004620^molecular_function^phospholipase activity`GO:0046464^biological_process^acylglycerol catabolic process`GO:0052651^biological_process^monoacylglycerol catabolic process`GO:0…	.	Aligned	0	0	0.01	0.12	0.1	0
TRINITY_DN13852_c0_g1	TRINITY_DN13852_c0_g1_i15	TRINITY_DN13852_c0_g1_i15.p1	953-1573[+]	ABD12_DANRE^ABD12_DANRE^Q:2-200,H:177-375^48.241%ID^E:3.19e-70^RecName: Full=Lysophosphatidylserine lipase ABHD12 {ECO:0000305};^Eukaryota; Metazoa; Chordata; Craniata; Vertebrata; Euteleostomi; Actinopterygii; Neopterygii; Teleostei; Ostariophysi; Cypriniformes; Danionidae; Danioninae; Danio`ABD12_MACFA^ABD12_MACFA^Q:2-201,H:191-390^47%ID^E:1.04e-64^RecName: Full=Lysophosphatidylserine lipase AB…	PF00561.24^Abhydrolase_1^NULL^3-70^E:3e-11`PF12146.12^Hydrolase_4^NULL^4-99^E:5.6e-12	.	GO:0005789^cellular_component^endoplasmic reticulum membrane`GO:0016020^cellular_component^membrane`GO:0047372^molecular_function^acylglycerol lipase activity`GO:0004622^molecular_function^lysophospholipase activity`GO:0004620^molecular_function^phospholipase activity`GO:0046464^biological_process^acylglycerol catabolic process`GO:0048899^biological_process^anterior lateral line development`GO:00…	.	Aligned	0.38	0.27	0	0.3	0.52	0.86
TRINITY_DN13852_c0_g1	TRINITY_DN13852_c0_g1_i20	TRINITY_DN13852_c0_g1_i20.p1	63-737[+]	ABD12_DANRE^ABD12_DANRE^Q:46-219,H:59-236^47.753%ID^E:5.41e-55^RecName: Full=Lysophosphatidylserine lipase ABHD12 {ECO:0000305};^Eukaryota; Metazoa; Chordata; Craniata; Vertebrata; Euteleostomi; Actinopterygii; Neopterygii; Teleostei; Ostariophysi; Cypriniformes; Danionidae; Danioninae; Danio`ABD12_CHICK^ABD12_CHICK^Q:46-219,H:56-233^48.315%ID^E:2.78e-54^RecName: Full=Lysophosphatidylserine lipas…	PF00561.24^Abhydrolase_1^NULL^138-219^E:3.3e-14	.	GO:0005789^cellular_component^endoplasmic reticulum membrane`GO:0016020^cellular_component^membrane`GO:0047372^molecular_function^acylglycerol lipase activity`GO:0004622^molecular_function^lysophospholipase activity`GO:0004620^molecular_function^phospholipase activity`GO:0046464^biological_process^acylglycerol catabolic process`GO:0048899^biological_process^anterior lateral line development`GO:00…	.	Aligned	0	0.03	0	0	0	0.07
TRINITY_DN13852_c0_g1	TRINITY_DN13852_c0_g1_i21	TRINITY_DN13852_c0_g1_i21.p1	63-1157[+]	ABD12_DANRE^ABD12_DANRE^Q:46-358,H:59-375^46.372%ID^E:2.68e-108^RecName: Full=Lysophosphatidylserine lipase ABHD12 {ECO:0000305};^Eukaryota; Metazoa; Chordata; Craniata; Vertebrata; Euteleostomi; Actinopterygii; Neopterygii; Teleostei; Ostariophysi; Cypriniformes; Danionidae; Danioninae; Danio`ABD12_CHICK^ABD12_CHICK^Q:46-359,H:56-373^45.912%ID^E:1.5e-103^RecName: Full=Lysophosphatidylserine lipa…	PF00561.24^Abhydrolase_1^NULL^138-228^E:6.8e-16`PF12697.11^Abhydrolase_6^NULL^141-258^E:7.4e-12`PF12146.12^Hydrolase_4^NULL^143-257^E:1.6e-12	.	GO:0005789^cellular_component^endoplasmic reticulum membrane`GO:0016020^cellular_component^membrane`GO:0047372^molecular_function^acylglycerol lipase activity`GO:0004622^molecular_function^lysophospholipase activity`GO:0004620^molecular_function^phospholipase activity`GO:0046464^biological_process^acylglycerol catabolic process`GO:0048899^biological_process^anterior lateral line development`GO:00…	.	Aligned	0	0	0	0	0	0.99
TRINITY_DN13852_c0_g1	TRINITY_DN13852_c0_g1_i23	TRINITY_DN13852_c0_g1_i23.p1	63-716[+]	ABD12_DANRE^ABD12_DANRE^Q:46-217,H:59-234^48.295%ID^E:4.1e-55^RecName: Full=Lysophosphatidylserine lipase ABHD12 {ECO:0000305};^Eukaryota; Metazoa; Chordata; Craniata; Vertebrata; Euteleostomi; Actinopterygii; Neopterygii; Teleostei; Ostariophysi; Cypriniformes; Danionidae; Danioninae; Danio`ABD12_CHICK^ABD12_CHICK^Q:46-217,H:56-231^48.864%ID^E:1.46e-54^RecName: Full=Lysophosphatidylserine lipase…	PF00561.24^Abhydrolase_1^NULL^138-218^E:8.8e-14	.	GO:0005789^cellular_component^endoplasmic reticulum membrane`GO:0016020^cellular_component^membrane`GO:0047372^molecular_function^acylglycerol lipase activity`GO:0004622^molecular_function^lysophospholipase activity`GO:0004620^molecular_function^phospholipase activity`GO:0046464^biological_process^acylglycerol catabolic process`GO:0048899^biological_process^anterior lateral line development`GO:00…	.	Aligned	0.24	0	0	1.3	0	0
TRINITY_DN13852_c0_g1	TRINITY_DN13852_c0_g1_i34	TRINITY_DN13852_c0_g1_i34.p1	63-602[+]	ABD12_CHICK^ABD12_CHICK^Q:46-179,H:56-193^36.957%ID^E:1.35e-25^RecName: Full=Lysophosphatidylserine lipase ABHD12 {ECO:0000305};^Eukaryota; Metazoa; Chordata; Craniata; Vertebrata; Euteleostomi; Archelosauria; Archosauria; Dinosauria; Saurischia; Theropoda; Coelurosauria; Aves; Neognathae; Galloanserae; Galliformes; Phasianidae; Phasianinae; Gallus`ABD12_DANRE^ABD12_DANRE^Q:46-179,H:59-196^34.783…	.	.	GO:0005789^cellular_component^endoplasmic reticulum membrane`GO:0016020^cellular_component^membrane`GO:0047372^molecular_function^acylglycerol lipase activity`GO:0004622^molecular_function^lysophospholipase activity`GO:0004620^molecular_function^phospholipase activity`GO:0046464^biological_process^acylglycerol catabolic process`GO:0052651^biological_process^monoacylglycerol catabolic process`GO:0…	.	Aligned	0	0	0.21	0	0	0
TRINITY_DN13852_c0_g1	TRINITY_DN13852_c0_g1_i38	TRINITY_DN13852_c0_g1_i38.p1	953-1573[+]	ABD12_DANRE^ABD12_DANRE^Q:2-200,H:177-375^48.241%ID^E:3.19e-70^RecName: Full=Lysophosphatidylserine lipase ABHD12 {ECO:0000305};^Eukaryota; Metazoa; Chordata; Craniata; Vertebrata; Euteleostomi; Actinopterygii; Neopterygii; Teleostei; Ostariophysi; Cypriniformes; Danionidae; Danioninae; Danio`ABD12_MACFA^ABD12_MACFA^Q:2-201,H:191-390^47%ID^E:1.04e-64^RecName: Full=Lysophosphatidylserine lipase AB…	PF00561.24^Abhydrolase_1^NULL^3-70^E:3e-11`PF12146.12^Hydrolase_4^NULL^4-99^E:5.6e-12	.	GO:0005789^cellular_component^endoplasmic reticulum membrane`GO:0016020^cellular_component^membrane`GO:0047372^molecular_function^acylglycerol lipase activity`GO:0004622^molecular_function^lysophospholipase activity`GO:0004620^molecular_function^phospholipase activity`GO:0046464^biological_process^acylglycerol catabolic process`GO:0048899^biological_process^anterior lateral line development`GO:00…	.	Aligned	0	0	0.1	0	0	0
TRINITY_DN13852_c0_g1	TRINITY_DN13852_c0_g1_i5	TRINITY_DN13852_c0_g1_i5.p1	63-1157[+]	ABD12_DANRE^ABD12_DANRE^Q:46-358,H:59-375^46.372%ID^E:2.68e-108^RecName: Full=Lysophosphatidylserine lipase ABHD12 {ECO:0000305};^Eukaryota; Metazoa; Chordata; Craniata; Vertebrata; Euteleostomi; Actinopterygii; Neopterygii; Teleostei; Ostariophysi; Cypriniformes; Danionidae; Danioninae; Danio`ABD12_CHICK^ABD12_CHICK^Q:46-359,H:56-373^45.912%ID^E:1.5e-103^RecName: Full=Lysophosphatidylserine lipa…	PF00561.24^Abhydrolase_1^NULL^138-228^E:6.8e-16`PF12697.11^Abhydrolase_6^NULL^141-258^E:7.4e-12`PF12146.12^Hydrolase_4^NULL^143-257^E:1.6e-12	.	GO:0005789^cellular_component^endoplasmic reticulum membrane`GO:0016020^cellular_component^membrane`GO:0047372^molecular_function^acylglycerol lipase activity`GO:0004622^molecular_function^lysophospholipase activity`GO:0004620^molecular_function^phospholipase activity`GO:0046464^biological_process^acylglycerol catabolic process`GO:0048899^biological_process^anterior lateral line development`GO:00…	.	Aligned	0.25	0.31	0.98	0.32	0.72	0.2
TRINITY_DN13852_c0_g1	TRINITY_DN13852_c0_g1_i8	TRINITY_DN13852_c0_g1_i8.p1	63-602[+]	ABD12_CHICK^ABD12_CHICK^Q:5-179,H:10-193^32.609%ID^E:5.65e-26^RecName: Full=Lysophosphatidylserine lipase ABHD12 {ECO:0000305};^Eukaryota; Metazoa; Chordata; Craniata; Vertebrata; Euteleostomi; Archelosauria; Archosauria; Dinosauria; Saurischia; Theropoda; Coelurosauria; Aves; Neognathae; Galloanserae; Galliformes; Phasianidae; Phasianinae; Gallus`ABD12_DANRE^ABD12_DANRE^Q:46-179,H:59-196^34.783%…	.	.	GO:0005789^cellular_component^endoplasmic reticulum membrane`GO:0016020^cellular_component^membrane`GO:0047372^molecular_function^acylglycerol lipase activity`GO:0004622^molecular_function^lysophospholipase activity`GO:0004620^molecular_function^phospholipase activity`GO:0046464^biological_process^acylglycerol catabolic process`GO:0052651^biological_process^monoacylglycerol catabolic process`GO:0…	.	Aligned	0	0.06	0	0.2	0.29	0
TRINITY_DN12347_c0_g1	TRINITY_DN12347_c0_g1_i10	TRINITY_DN12347_c0_g1_i10.p1	501-1[-]	LIPR1_HUMAN^LIPR1_HUMAN^Q:45-167,H:46-181^32.353%ID^E:1.79e-12^RecName: Full=Inactive pancreatic lipase-related protein 1;^Eukaryota; Metazoa; Chordata; Craniata; Vertebrata; Euteleostomi; Mammalia; Eutheria; Euarchontoglires; Primates; Haplorrhini; Catarrhini; Hominidae; Homo`LIPR1_CANLF^LIPR1_CANLF^Q:45-167,H:46-181^32.353%ID^E:8.17e-12^RecName: Full=Inactive pancreatic lipase-related protein 1…	PF00151.23^Lipase^NULL^72-167^E:1.6e-16	.	GO:0005576^cellular_component^extracellular region`GO:0005509^molecular_function^calcium ion binding`GO:0004806^molecular_function^triglyceride lipase activity`GO:0006629^biological_process^lipid metabolic process	GO:0016298^molecular_function^lipase activity	Not aligned	6.97	1.35	5.89	3.42	0.35	11.08
TRINITY_DN12347_c0_g1	TRINITY_DN12347_c0_g1_i3	TRINITY_DN12347_c0_g1_i3.p1	510-1[-]	LIPR1_HUMAN^LIPR1_HUMAN^Q:45-167,H:46-181^33.088%ID^E:8.09e-13^RecName: Full=Inactive pancreatic lipase-related protein 1;^Eukaryota; Metazoa; Chordata; Craniata; Vertebrata; Euteleostomi; Mammalia; Eutheria; Euarchontoglires; Primates; Haplorrhini; Catarrhini; Hominidae; Homo`LIPR1_CANLF^LIPR1_CANLF^Q:45-167,H:46-181^33.088%ID^E:3.66e-12^RecName: Full=Inactive pancreatic lipase-related protein 1…	PF00151.23^Lipase^NULL^72-168^E:1.5e-18	.	GO:0005576^cellular_component^extracellular region`GO:0005509^molecular_function^calcium ion binding`GO:0004806^molecular_function^triglyceride lipase activity`GO:0006629^biological_process^lipid metabolic process	GO:0016298^molecular_function^lipase activity	Not aligned	0.48	0.95	0.11	0	2.69	2.8
TRINITY_DN12347_c0_g1	TRINITY_DN12347_c0_g1_i7	TRINITY_DN12347_c0_g1_i7.p1	510-1[-]	LIPR1_HUMAN^LIPR1_HUMAN^Q:45-167,H:46-181^33.088%ID^E:8.09e-13^RecName: Full=Inactive pancreatic lipase-related protein 1;^Eukaryota; Metazoa; Chordata; Craniata; Vertebrata; Euteleostomi; Mammalia; Eutheria; Euarchontoglires; Primates; Haplorrhini; Catarrhini; Hominidae; Homo`LIPR1_CANLF^LIPR1_CANLF^Q:45-167,H:46-181^33.088%ID^E:3.66e-12^RecName: Full=Inactive pancreatic lipase-related protein 1…	PF00151.23^Lipase^NULL^72-168^E:1.5e-18	.	GO:0005576^cellular_component^extracellular region`GO:0005509^molecular_function^calcium ion binding`GO:0004806^molecular_function^triglyceride lipase activity`GO:0006629^biological_process^lipid metabolic process	GO:0016298^molecular_function^lipase activity	Not aligned	2.15	0.8	0.35	2.08	0	1.05
TRINITY_DN10485_c0_g1	TRINITY_DN10485_c0_g1_i1	TRINITY_DN10485_c0_g1_i1.p1	585-2915[+]	PA24A_RABIT^PA24A_RABIT^Q:7-747,H:5-733^45.867%ID^E:0^RecName: Full=Cytosolic phospholipase A2;^Eukaryota; Metazoa; Chordata; Craniata; Vertebrata; Euteleostomi; Mammalia; Eutheria; Euarchontoglires; Glires; Lagomorpha; Leporidae; Oryctolagus`PA24A_MOUSE^PA24A_MOUSE^Q:7-747,H:5-733^47.137%ID^E:0^RecName: Full=Cytosolic phospholipase A2;^Eukaryota; Metazoa; Chordata; Craniata; Vertebrata; Euteleos…	PF00168.34^C2^NULL^22-106^E:2.1e-10`PF01735.22^PLA2_B^NULL^189-685^E:1.5e-68	.	GO:0005737^cellular_component^cytoplasm`GO:0000139^cellular_component^Golgi membrane`GO:0005635^cellular_component^nuclear envelope`GO:0005509^molecular_function^calcium ion binding`GO:0047498^molecular_function^calcium-dependent phospholipase A2 activity`GO:0005544^molecular_function^calcium-dependent phospholipid binding`GO:0047499^molecular_function^calcium-independent phospholipase A2 activit…	GO:0004620^molecular_function^phospholipase activity`GO:0009395^biological_process^phospholipid catabolic process	Aligned	0.62	0.63	1.28	1.12	1.01	0.73
TRINITY_DN10485_c0_g1	TRINITY_DN10485_c0_g1_i9	TRINITY_DN10485_c0_g1_i9.p1	1-1407[+]	PA24A_RABIT^PA24A_RABIT^Q:1-442,H:307-733^46.205%ID^E:5.29e-132^RecName: Full=Cytosolic phospholipase A2;^Eukaryota; Metazoa; Chordata; Craniata; Vertebrata; Euteleostomi; Mammalia; Eutheria; Euarchontoglires; Glires; Lagomorpha; Leporidae; Oryctolagus`PA24A_XENTR^PA24A_XENTR^Q:1-442,H:308-734^45.898%ID^E:6.31e-132^RecName: Full=Cytosolic phospholipase A2;^Eukaryota; Metazoa; Chordata; Craniata; …	PF01735.22^PLA2_B^NULL^9-380^E:2.6e-44	.	GO:0005737^cellular_component^cytoplasm`GO:0000139^cellular_component^Golgi membrane`GO:0005635^cellular_component^nuclear envelope`GO:0005509^molecular_function^calcium ion binding`GO:0047498^molecular_function^calcium-dependent phospholipase A2 activity`GO:0005544^molecular_function^calcium-dependent phospholipid binding`GO:0047499^molecular_function^calcium-independent phospholipase A2 activit…	GO:0004620^molecular_function^phospholipase activity`GO:0009395^biological_process^phospholipid catabolic process	Aligned	0.89	0.59	1.3	0.56	0.34	0.9
TRINITY_DN68244_c0_g1	TRINITY_DN68244_c0_g1_i1	TRINITY_DN68244_c0_g1_i1.p1	3-683[+]	LIPP_RAT^LIPP_RAT^Q:4-223,H:80-313^38.034%ID^E:1.88e-41^RecName: Full=Pancreatic triacylglycerol lipase {ECO:0000305};^Eukaryota; Metazoa; Chordata; Craniata; Vertebrata; Euteleostomi; Mammalia; Eutheria; Euarchontoglires; Glires; Rodentia; Myomorpha; Muroidea; Muridae; Murinae; Rattus`LIPP_HORSE^LIPP_HORSE^Q:4-223,H:76-309^36.752%ID^E:5.1e-41^RecName: Full=Pancreatic triacylglycerol lipase {ECO:…	PF00151.23^Lipase^NULL^4-223^E:1.3e-58	.	GO:0005615^cellular_component^extracellular space`GO:0047376^molecular_function^all-trans-retinyl-palmitate hydrolase, all-trans-retinol forming activity`GO:0016298^molecular_function^lipase activity`GO:0046872^molecular_function^metal ion binding`GO:0004806^molecular_function^triglyceride lipase activity`GO:0030299^biological_process^intestinal cholesterol absorption`GO:0016042^biological_proces…	GO:0016298^molecular_function^lipase activity	Not aligned	0	2.38	0.57	0	0.87	0
TRINITY_DN68244_c0_g1	TRINITY_DN68244_c0_g1_i3	TRINITY_DN68244_c0_g1_i3.p1	3-485[+]	LIPR2_CAVPO^LIPR2_CAVPO^Q:4-149,H:65-223^40.625%ID^E:1.63e-29^RecName: Full=Pancreatic lipase-related protein 2 {ECO:0000250|UniProtKB:P54317};^Eukaryota; Metazoa; Chordata; Craniata; Vertebrata; Euteleostomi; Mammalia; Eutheria; Euarchontoglires; Glires; Rodentia; Hystricomorpha; Caviidae; Cavia`LIPP_RAT^LIPP_RAT^Q:4-149,H:80-238^39.623%ID^E:5.93e-28^RecName: Full=Pancreatic triacylglycerol lipa…	PF00151.23^Lipase^NULL^4-149^E:1.1e-38	.	GO:0005615^cellular_component^extracellular space`GO:0043005^cellular_component^neuron projection`GO:0042589^cellular_component^zymogen granule membrane`GO:0102549^molecular_function^1-18:1-2-16:0-monogalactosyldiacylglycerol lipase activity`GO:0047372^molecular_function^acylglycerol lipase activity`GO:0005509^molecular_function^calcium ion binding`GO:0047714^molecular_function^galactolipase acti…	GO:0016298^molecular_function^lipase activity	Not aligned	0	0	0.4	0.06	0	0
TRINITY_DN19342_c0_g1	TRINITY_DN19342_c0_g1_i3	TRINITY_DN19342_c0_g1_i3.p1	554-105[-]	NAPE2_CAEEL^NAPE2_CAEEL^Q:1-145,H:213-355^50.685%ID^E:3.16e-47^RecName: Full=N-acyl-phosphatidylethanolamine-hydrolyzing phospholipase D 2;^Eukaryota; Metazoa; Ecdysozoa; Nematoda; Chromadorea; Rhabditida; Rhabditina; Rhabditomorpha; Rhabditoidea; Rhabditidae; Peloderinae; Caenorhabditis`NAPE1_CAEEL^NAPE1_CAEEL^Q:1-143,H:214-354^50.694%ID^E:2.05e-46^RecName: Full=N-acyl-phosphatidylethanolamine-h…	PF12706.11^Lactamase_B_2^NULL^1-97^E:5e-20	.	GO:0005737^cellular_component^cytoplasm`GO:0043227^cellular_component^membrane-bounded organelle`GO:0043005^cellular_component^neuron projection`GO:0102200^molecular_function^N-acetylphosphatidylethanolamine-hydrolysing phospholipase activity`GO:0070290^molecular_function^N-acylphosphatidylethanolamine-specific phospholipase D activity`GO:0008270^molecular_function^zinc ion binding`GO:0070291^bio…	.	Aligned	0.07	0.27	0	0	0	0
TRINITY_DN19342_c0_g1	TRINITY_DN19342_c0_g1_i4	TRINITY_DN19342_c0_g1_i4.p1	1405-956[-]	NAPE2_CAEEL^NAPE2_CAEEL^Q:1-145,H:213-355^52.055%ID^E:8.6e-46^RecName: Full=N-acyl-phosphatidylethanolamine-hydrolyzing phospholipase D 2;^Eukaryota; Metazoa; Ecdysozoa; Nematoda; Chromadorea; Rhabditida; Rhabditina; Rhabditomorpha; Rhabditoidea; Rhabditidae; Peloderinae; Caenorhabditis`NAPE1_CAEEL^NAPE1_CAEEL^Q:1-143,H:214-354^51.389%ID^E:7.48e-45^RecName: Full=N-acyl-phosphatidylethanolamine-hy…	PF12706.11^Lactamase_B_2^NULL^1-97^E:5.8e-20	.	GO:0005737^cellular_component^cytoplasm`GO:0043227^cellular_component^membrane-bounded organelle`GO:0043005^cellular_component^neuron projection`GO:0102200^molecular_function^N-acetylphosphatidylethanolamine-hydrolysing phospholipase activity`GO:0070290^molecular_function^N-acylphosphatidylethanolamine-specific phospholipase D activity`GO:0008270^molecular_function^zinc ion binding`GO:0070291^bio…	.	Aligned	0	0	0	1.87	0	0
TRINITY_DN19342_c0_g1	TRINITY_DN19342_c0_g1_i5	TRINITY_DN19342_c0_g1_i5.p1	554-105[-]	NAPE2_CAEEL^NAPE2_CAEEL^Q:1-145,H:213-355^52.055%ID^E:8.6e-46^RecName: Full=N-acyl-phosphatidylethanolamine-hydrolyzing phospholipase D 2;^Eukaryota; Metazoa; Ecdysozoa; Nematoda; Chromadorea; Rhabditida; Rhabditina; Rhabditomorpha; Rhabditoidea; Rhabditidae; Peloderinae; Caenorhabditis`NAPE1_CAEEL^NAPE1_CAEEL^Q:1-143,H:214-354^51.389%ID^E:7.48e-45^RecName: Full=N-acyl-phosphatidylethanolamine-hy…	PF12706.11^Lactamase_B_2^NULL^1-97^E:5.8e-20	.	GO:0005737^cellular_component^cytoplasm`GO:0043227^cellular_component^membrane-bounded organelle`GO:0043005^cellular_component^neuron projection`GO:0102200^molecular_function^N-acetylphosphatidylethanolamine-hydrolysing phospholipase activity`GO:0070290^molecular_function^N-acylphosphatidylethanolamine-specific phospholipase D activity`GO:0008270^molecular_function^zinc ion binding`GO:0070291^bio…	.	Aligned	0	0	0	0.16	0	0
TRINITY_DN19342_c0_g1	TRINITY_DN19342_c0_g1_i6	TRINITY_DN19342_c0_g1_i6.p1	554-93[-]	NAPE2_CAEEL^NAPE2_CAEEL^Q:1-145,H:213-355^51.37%ID^E:6.64e-47^RecName: Full=N-acyl-phosphatidylethanolamine-hydrolyzing phospholipase D 2;^Eukaryota; Metazoa; Ecdysozoa; Nematoda; Chromadorea; Rhabditida; Rhabditina; Rhabditomorpha; Rhabditoidea; Rhabditidae; Peloderinae; Caenorhabditis`NAPE1_CAEEL^NAPE1_CAEEL^Q:1-143,H:214-354^50.694%ID^E:9.18e-46^RecName: Full=N-acyl-phosphatidylethanolamine-hy…	PF12706.11^Lactamase_B_2^NULL^1-97^E:2.3e-20	.	GO:0005737^cellular_component^cytoplasm`GO:0043227^cellular_component^membrane-bounded organelle`GO:0043005^cellular_component^neuron projection`GO:0102200^molecular_function^N-acetylphosphatidylethanolamine-hydrolysing phospholipase activity`GO:0070290^molecular_function^N-acylphosphatidylethanolamine-specific phospholipase D activity`GO:0008270^molecular_function^zinc ion binding`GO:0070291^bio…	.	Aligned	0	0	0	0.22	0.23	0
TRINITY_DN19342_c0_g1	TRINITY_DN19342_c0_g1_i7	TRINITY_DN19342_c0_g1_i7.p1	1427-978[-]	NAPE2_CAEEL^NAPE2_CAEEL^Q:1-145,H:213-355^50.685%ID^E:2.02e-46^RecName: Full=N-acyl-phosphatidylethanolamine-hydrolyzing phospholipase D 2;^Eukaryota; Metazoa; Ecdysozoa; Nematoda; Chromadorea; Rhabditida; Rhabditina; Rhabditomorpha; Rhabditoidea; Rhabditidae; Peloderinae; Caenorhabditis`NAPE1_CAEEL^NAPE1_CAEEL^Q:1-143,H:214-354^50%ID^E:1.92e-45^RecName: Full=N-acyl-phosphatidylethanolamine-hydro…	PF12706.11^Lactamase_B_2^NULL^1-97^E:5.8e-20	.	GO:0005737^cellular_component^cytoplasm`GO:0043227^cellular_component^membrane-bounded organelle`GO:0043005^cellular_component^neuron projection`GO:0102200^molecular_function^N-acetylphosphatidylethanolamine-hydrolysing phospholipase activity`GO:0070290^molecular_function^N-acylphosphatidylethanolamine-specific phospholipase D activity`GO:0008270^molecular_function^zinc ion binding`GO:0070291^bio…	.	Aligned	0.02	0.04	0	0.24	0	0
TRINITY_DN1155_c0_g1	TRINITY_DN1155_c0_g1_i1	TRINITY_DN1155_c0_g1_i1.p1	318-1[-]	AAAD_BOVIN^AAAD_BOVIN^Q:2-95,H:187-273^46.316%ID^E:1.94e-10^RecName: Full=Arylacetamide deacetylase;^Eukaryota; Metazoa; Chordata; Craniata; Vertebrata; Euteleostomi; Mammalia; Eutheria; Laurasiatheria; Artiodactyla; Ruminantia; Pecora; Bovidae; Bovinae; Bos`AAAD_MOUSE^AAAD_MOUSE^Q:2-72,H:186-252^52.778%ID^E:1.88e-09^RecName: Full=Arylacetamide deacetylase;^Eukaryota; Metazoa; Chordata; Craniata;…	.	.	GO:0005789^cellular_component^endoplasmic reticulum membrane`GO:0017171^molecular_function^serine hydrolase activity`GO:0004806^molecular_function^triglyceride lipase activity`GO:0006629^biological_process^lipid metabolic process`GO:0010898^biological_process^positive regulation of triglyceride catabolic process	.	Aligned	1.54	9.92	0.27	0.42	4.1	1.78
TRINITY_DN1155_c0_g1	TRINITY_DN1155_c0_g1_i16	TRINITY_DN1155_c0_g1_i16.p1	556-77[-]	AAAD_BOVIN^AAAD_BOVIN^Q:1-159,H:246-399^33.333%ID^E:7.6e-15^RecName: Full=Arylacetamide deacetylase;^Eukaryota; Metazoa; Chordata; Craniata; Vertebrata; Euteleostomi; Mammalia; Eutheria; Laurasiatheria; Artiodactyla; Ruminantia; Pecora; Bovidae; Bovinae; Bos`AAAD_HUMAN^AAAD_HUMAN^Q:46-159,H:287-399^36.207%ID^E:1.94e-14^RecName: Full=Arylacetamide deacetylase;^Eukaryota; Metazoa; Chordata; Craniat…	PF07859.17^Abhydrolase_3^NULL^53-136^E:2.2e-13	.	GO:0005789^cellular_component^endoplasmic reticulum membrane`GO:0017171^molecular_function^serine hydrolase activity`GO:0004806^molecular_function^triglyceride lipase activity`GO:0006629^biological_process^lipid metabolic process`GO:0010898^biological_process^positive regulation of triglyceride catabolic process	GO:0016787^molecular_function^hydrolase activity	Aligned	0.66	10.21	2.08	6.94	0	7.78
TRINITY_DN1155_c0_g1	TRINITY_DN1155_c0_g1_i19	TRINITY_DN1155_c0_g1_i19.p1	589-2[-]	AAAD_BOVIN^AAAD_BOVIN^Q:11-173,H:139-295^43.713%ID^E:7.64e-26^RecName: Full=Arylacetamide deacetylase;^Eukaryota; Metazoa; Chordata; Craniata; Vertebrata; Euteleostomi; Mammalia; Eutheria; Laurasiatheria; Artiodactyla; Ruminantia; Pecora; Bovidae; Bovinae; Bos`AAAD_RABIT^AAAD_RABIT^Q:2-127,H:129-252^47.287%ID^E:3.16e-24^RecName: Full=Arylacetamide deacetylase;^Eukaryota; Metazoa; Chordata; Crania…	PF07859.17^Abhydrolase_3^NULL^2-132^E:5e-31`PF20434.2^BD-FAE^NULL^7-68^E:4.5e-16	.	GO:0005789^cellular_component^endoplasmic reticulum membrane`GO:0017171^molecular_function^serine hydrolase activity`GO:0004806^molecular_function^triglyceride lipase activity`GO:0006629^biological_process^lipid metabolic process`GO:0010898^biological_process^positive regulation of triglyceride catabolic process	GO:0016787^molecular_function^hydrolase activity	Aligned	0.58	2.46	3.47	5.62	4.79	3.93
TRINITY_DN1155_c0_g1	TRINITY_DN1155_c0_g1_i2	TRINITY_DN1155_c0_g1_i2.p1	552-1[-]	AAAD_HUMAN^AAAD_HUMAN^Q:17-183,H:14-185^38.15%ID^E:9.95e-30^RecName: Full=Arylacetamide deacetylase;^Eukaryota; Metazoa; Chordata; Craniata; Vertebrata; Euteleostomi; Mammalia; Eutheria; Euarchontoglires; Primates; Haplorrhini; Catarrhini; Hominidae; Homo`AAAD_RABIT^AAAD_RABIT^Q:9-183,H:5-184^38.798%ID^E:5.57e-29^RecName: Full=Arylacetamide deacetylase;^Eukaryota; Metazoa; Chordata; Craniata; Ver…	PF20434.2^BD-FAE^NULL^94-184^E:7.6e-17`PF07859.17^Abhydrolase_3^NULL^109-184^E:4.7e-25	sigP:1^19^0.571	GO:0005789^cellular_component^endoplasmic reticulum membrane`GO:0003824^molecular_function^catalytic activity`GO:0019213^molecular_function^deacetylase activity`GO:0016298^molecular_function^lipase activity`GO:0017171^molecular_function^serine hydrolase activity`GO:0004806^molecular_function^triglyceride lipase activity`GO:0006629^biological_process^lipid metabolic process`GO:0010898^biological_p…	GO:0016787^molecular_function^hydrolase activity	Aligned	2.54	0.41	3.76	8.11	4.18	6.52
TRINITY_DN1155_c0_g1	TRINITY_DN1155_c0_g1_i20	TRINITY_DN1155_c0_g1_i20.p1	1297-77[-]	AAAD_BOVIN^AAAD_BOVIN^Q:16-406,H:13-399^37.065%ID^E:7.31e-66^RecName: Full=Arylacetamide deacetylase;^Eukaryota; Metazoa; Chordata; Craniata; Vertebrata; Euteleostomi; Mammalia; Eutheria; Laurasiatheria; Artiodactyla; Ruminantia; Pecora; Bovidae; Bovinae; Bos`AAAD_HUMAN^AAAD_HUMAN^Q:17-406,H:14-399^36.75%ID^E:3.74e-64^RecName: Full=Arylacetamide deacetylase;^Eukaryota; Metazoa; Chordata; Craniata…	PF00135.32^COesterase^NULL^91-196^E:4.1e-10`PF20434.2^BD-FAE^NULL^94-196^E:3.6e-23`PF07859.17^Abhydrolase_3^NULL^109-260^E:1.4e-41`PF07859.17^Abhydrolase_3^NULL^320-383^E:2e-12	sigP:1^19^0.571	GO:0005789^cellular_component^endoplasmic reticulum membrane`GO:0017171^molecular_function^serine hydrolase activity`GO:0004806^molecular_function^triglyceride lipase activity`GO:0006629^biological_process^lipid metabolic process`GO:0010898^biological_process^positive regulation of triglyceride catabolic process	GO:0016787^molecular_function^hydrolase activity	Aligned	8	6.05	1.34	1.03	1.82	7.01
TRINITY_DN1155_c0_g1	TRINITY_DN1155_c0_g1_i22	TRINITY_DN1155_c0_g1_i22.p1	556-77[-]	AAAD_BOVIN^AAAD_BOVIN^Q:1-159,H:246-399^33.333%ID^E:7.6e-15^RecName: Full=Arylacetamide deacetylase;^Eukaryota; Metazoa; Chordata; Craniata; Vertebrata; Euteleostomi; Mammalia; Eutheria; Laurasiatheria; Artiodactyla; Ruminantia; Pecora; Bovidae; Bovinae; Bos`AAAD_HUMAN^AAAD_HUMAN^Q:46-159,H:287-399^36.207%ID^E:1.94e-14^RecName: Full=Arylacetamide deacetylase;^Eukaryota; Metazoa; Chordata; Craniat…	PF07859.17^Abhydrolase_3^NULL^53-136^E:2.2e-13	.	GO:0005789^cellular_component^endoplasmic reticulum membrane`GO:0017171^molecular_function^serine hydrolase activity`GO:0004806^molecular_function^triglyceride lipase activity`GO:0006629^biological_process^lipid metabolic process`GO:0010898^biological_process^positive regulation of triglyceride catabolic process	GO:0016787^molecular_function^hydrolase activity	Aligned	0.96	1.02	0.09	0.62	0	0.7
TRINITY_DN1155_c0_g1	TRINITY_DN1155_c0_g1_i24	TRINITY_DN1155_c0_g1_i24.p1	556-77[-]	AAAD_BOVIN^AAAD_BOVIN^Q:1-159,H:246-399^33.333%ID^E:7.6e-15^RecName: Full=Arylacetamide deacetylase;^Eukaryota; Metazoa; Chordata; Craniata; Vertebrata; Euteleostomi; Mammalia; Eutheria; Laurasiatheria; Artiodactyla; Ruminantia; Pecora; Bovidae; Bovinae; Bos`AAAD_HUMAN^AAAD_HUMAN^Q:46-159,H:287-399^36.207%ID^E:1.94e-14^RecName: Full=Arylacetamide deacetylase;^Eukaryota; Metazoa; Chordata; Craniat…	PF07859.17^Abhydrolase_3^NULL^53-136^E:2.2e-13	.	GO:0005789^cellular_component^endoplasmic reticulum membrane`GO:0017171^molecular_function^serine hydrolase activity`GO:0004806^molecular_function^triglyceride lipase activity`GO:0006629^biological_process^lipid metabolic process`GO:0010898^biological_process^positive regulation of triglyceride catabolic process	GO:0016787^molecular_function^hydrolase activity	Aligned	6.16	0	0.59	0.23	0.1	0.98
TRINITY_DN1155_c0_g1	TRINITY_DN1155_c0_g1_i3	TRINITY_DN1155_c0_g1_i3.p1	589-2[-]	AAAD_BOVIN^AAAD_BOVIN^Q:11-173,H:139-295^43.713%ID^E:7.64e-26^RecName: Full=Arylacetamide deacetylase;^Eukaryota; Metazoa; Chordata; Craniata; Vertebrata; Euteleostomi; Mammalia; Eutheria; Laurasiatheria; Artiodactyla; Ruminantia; Pecora; Bovidae; Bovinae; Bos`AAAD_RABIT^AAAD_RABIT^Q:2-127,H:129-252^47.287%ID^E:3.16e-24^RecName: Full=Arylacetamide deacetylase;^Eukaryota; Metazoa; Chordata; Crania…	PF07859.17^Abhydrolase_3^NULL^2-132^E:5e-31`PF20434.2^BD-FAE^NULL^7-68^E:4.5e-16	.	GO:0005789^cellular_component^endoplasmic reticulum membrane`GO:0017171^molecular_function^serine hydrolase activity`GO:0004806^molecular_function^triglyceride lipase activity`GO:0006629^biological_process^lipid metabolic process`GO:0010898^biological_process^positive regulation of triglyceride catabolic process	GO:0016787^molecular_function^hydrolase activity	Aligned	2.21	6.35	0	11	0.2	2.86
TRINITY_DN1155_c0_g1	TRINITY_DN1155_c0_g1_i4	TRINITY_DN1155_c0_g1_i4.p1	556-77[-]	AAAD_BOVIN^AAAD_BOVIN^Q:1-159,H:246-399^33.333%ID^E:7.6e-15^RecName: Full=Arylacetamide deacetylase;^Eukaryota; Metazoa; Chordata; Craniata; Vertebrata; Euteleostomi; Mammalia; Eutheria; Laurasiatheria; Artiodactyla; Ruminantia; Pecora; Bovidae; Bovinae; Bos`AAAD_HUMAN^AAAD_HUMAN^Q:46-159,H:287-399^36.207%ID^E:1.94e-14^RecName: Full=Arylacetamide deacetylase;^Eukaryota; Metazoa; Chordata; Craniat…	PF07859.17^Abhydrolase_3^NULL^53-136^E:2.2e-13	.	GO:0005789^cellular_component^endoplasmic reticulum membrane`GO:0017171^molecular_function^serine hydrolase activity`GO:0004806^molecular_function^triglyceride lipase activity`GO:0006629^biological_process^lipid metabolic process`GO:0010898^biological_process^positive regulation of triglyceride catabolic process	GO:0016787^molecular_function^hydrolase activity	Aligned	0	0	0.49	0	3.15	0
TRINITY_DN1155_c0_g1	TRINITY_DN1155_c0_g1_i7	TRINITY_DN1155_c0_g1_i7.p1	556-77[-]	AAAD_BOVIN^AAAD_BOVIN^Q:1-159,H:246-399^33.333%ID^E:7.6e-15^RecName: Full=Arylacetamide deacetylase;^Eukaryota; Metazoa; Chordata; Craniata; Vertebrata; Euteleostomi; Mammalia; Eutheria; Laurasiatheria; Artiodactyla; Ruminantia; Pecora; Bovidae; Bovinae; Bos`AAAD_HUMAN^AAAD_HUMAN^Q:46-159,H:287-399^36.207%ID^E:1.94e-14^RecName: Full=Arylacetamide deacetylase;^Eukaryota; Metazoa; Chordata; Craniat…	PF07859.17^Abhydrolase_3^NULL^53-136^E:2.2e-13	.	GO:0005789^cellular_component^endoplasmic reticulum membrane`GO:0017171^molecular_function^serine hydrolase activity`GO:0004806^molecular_function^triglyceride lipase activity`GO:0006629^biological_process^lipid metabolic process`GO:0010898^biological_process^positive regulation of triglyceride catabolic process	GO:0016787^molecular_function^hydrolase activity	Aligned	0	0.06	0	0	5.91	0
TRINITY_DN50710_c0_g1	TRINITY_DN50710_c0_g1_i2	TRINITY_DN50710_c0_g1_i2.p1	927-469[-]	PLAT3_PONAB^PLAT3_PONAB^Q:11-144,H:2-130^39.259%ID^E:6.86e-24^RecName: Full=Phospholipase A and acyltransferase 3 {ECO:0000250|UniProtKB:P53816};^Eukaryota; Metazoa; Chordata; Craniata; Vertebrata; Euteleostomi; Mammalia; Eutheria; Euarchontoglires; Primates; Haplorrhini; Catarrhini; Hominidae; Pongo`PLAT3_HUMAN^PLAT3_HUMAN^Q:11-144,H:2-130^39.259%ID^E:7.09e-24^RecName: Full=Phospholipase A and a…	PF04970.17^LRAT^NULL^17-138^E:3.4e-35	.	GO:0005829^cellular_component^cytosol`GO:0005783^cellular_component^endoplasmic reticulum`GO:0005789^cellular_component^endoplasmic reticulum membrane`GO:0005765^cellular_component^lysosomal membrane`GO:0005764^cellular_component^lysosome`GO:0031966^cellular_component^mitochondrial membrane`GO:0005739^cellular_component^mitochondrion`GO:0005635^cellular_component^nuclear envelope`GO:0048471^cellu…	.	Aligned	0	0.15	0.03	0	0.68	0
TRINITY_DN9527_c0_g1	TRINITY_DN9527_c0_g1_i1	TRINITY_DN9527_c0_g1_i1.p1	3-440[+]	AAAD_BOVIN^AAAD_BOVIN^Q:28-141,H:22-141^30.328%ID^E:3e-08^RecName: Full=Arylacetamide deacetylase;^Eukaryota; Metazoa; Chordata; Craniata; Vertebrata; Euteleostomi; Mammalia; Eutheria; Laurasiatheria; Artiodactyla; Ruminantia; Pecora; Bovidae; Bovinae; Bos`ADCL3_HUMAN^ADCL3_HUMAN^Q:8-144,H:12-149^24.113%ID^E:7.75e-08^RecName: Full=Arylacetamide deacetylase-like 3;^Eukaryota; Metazoa; Chordata; Cr…	.	.	GO:0005789^cellular_component^endoplasmic reticulum membrane`GO:0017171^molecular_function^serine hydrolase activity`GO:0004806^molecular_function^triglyceride lipase activity`GO:0006629^biological_process^lipid metabolic process`GO:0010898^biological_process^positive regulation of triglyceride catabolic process	.	Aligned	0.23	0	0	0.33	0	0
TRINITY_DN9527_c0_g1	TRINITY_DN9527_c0_g1_i2	TRINITY_DN9527_c0_g1_i2.p1	194-619[+]	AAAD_BOVIN^AAAD_BOVIN^Q:26-139,H:22-141^30.328%ID^E:3.11e-08^RecName: Full=Arylacetamide deacetylase;^Eukaryota; Metazoa; Chordata; Craniata; Vertebrata; Euteleostomi; Mammalia; Eutheria; Laurasiatheria; Artiodactyla; Ruminantia; Pecora; Bovidae; Bovinae; Bos`ADCL3_HUMAN^ADCL3_HUMAN^Q:6-142,H:12-149^24.113%ID^E:5.27e-08^RecName: Full=Arylacetamide deacetylase-like 3;^Eukaryota; Metazoa; Chordata;…	.	.	GO:0005789^cellular_component^endoplasmic reticulum membrane`GO:0017171^molecular_function^serine hydrolase activity`GO:0004806^molecular_function^triglyceride lipase activity`GO:0006629^biological_process^lipid metabolic process`GO:0010898^biological_process^positive regulation of triglyceride catabolic process	.	Aligned	2.5	1.71	0	3.76	0	0
TRINITY_DN9527_c0_g1	TRINITY_DN9527_c0_g1_i3	TRINITY_DN9527_c0_g1_i3.p1	193-1416[+]	AAAD_BOVIN^AAAD_BOVIN^Q:14-402,H:10-398^33.167%ID^E:1.05e-51^RecName: Full=Arylacetamide deacetylase;^Eukaryota; Metazoa; Chordata; Craniata; Vertebrata; Euteleostomi; Mammalia; Eutheria; Laurasiatheria; Artiodactyla; Ruminantia; Pecora; Bovidae; Bovinae; Bos`AAAD_RABIT^AAAD_RABIT^Q:6-402,H:1-397^33.094%ID^E:3.46e-49^RecName: Full=Arylacetamide deacetylase;^Eukaryota; Metazoa; Chordata; Craniata;…	PF20434.2^BD-FAE^NULL^94-196^E:3.6e-18`PF07859.17^Abhydrolase_3^NULL^108-297^E:2.3e-35`PF07859.17^Abhydrolase_3^NULL^315-379^E:5.8e-11	.	GO:0005789^cellular_component^endoplasmic reticulum membrane`GO:0017171^molecular_function^serine hydrolase activity`GO:0004806^molecular_function^triglyceride lipase activity`GO:0006629^biological_process^lipid metabolic process`GO:0010898^biological_process^positive regulation of triglyceride catabolic process	GO:0016787^molecular_function^hydrolase activity	Aligned	0	12.15	10.6	15.83	26.77	14.96
TRINITY_DN9527_c0_g1	TRINITY_DN9527_c0_g1_i5	TRINITY_DN9527_c0_g1_i5.p1	998-1699[+]	AAAD_BOVIN^AAAD_BOVIN^Q:1-227,H:178-397^37.391%ID^E:1.84e-28^RecName: Full=Arylacetamide deacetylase;^Eukaryota; Metazoa; Chordata; Craniata; Vertebrata; Euteleostomi; Mammalia; Eutheria; Laurasiatheria; Artiodactyla; Ruminantia; Pecora; Bovidae; Bovinae; Bos`AAAD_RABIT^AAAD_RABIT^Q:1-227,H:177-396^34.914%ID^E:2.55e-28^RecName: Full=Arylacetamide deacetylase;^Eukaryota; Metazoa; Chordata; Craniat…	PF07859.17^Abhydrolase_3^NULL^2-123^E:1.9e-10`PF07859.17^Abhydrolase_3^NULL^140-205^E:1.7e-11	.	GO:0005789^cellular_component^endoplasmic reticulum membrane`GO:0017171^molecular_function^serine hydrolase activity`GO:0004806^molecular_function^triglyceride lipase activity`GO:0006629^biological_process^lipid metabolic process`GO:0010898^biological_process^positive regulation of triglyceride catabolic process	GO:0016787^molecular_function^hydrolase activity	Aligned	0	0.33	0.07	1.08	0.77	0.97
TRINITY_DN9527_c0_g1	TRINITY_DN9527_c0_g1_i7	TRINITY_DN9527_c0_g1_i7.p1	193-1416[+]	AAAD_BOVIN^AAAD_BOVIN^Q:14-402,H:10-398^32.75%ID^E:5.78e-51^RecName: Full=Arylacetamide deacetylase;^Eukaryota; Metazoa; Chordata; Craniata; Vertebrata; Euteleostomi; Mammalia; Eutheria; Laurasiatheria; Artiodactyla; Ruminantia; Pecora; Bovidae; Bovinae; Bos`AAAD_RABIT^AAAD_RABIT^Q:6-402,H:1-397^32.933%ID^E:7.59e-49^RecName: Full=Arylacetamide deacetylase;^Eukaryota; Metazoa; Chordata; Craniata; …	PF20434.2^BD-FAE^NULL^94-207^E:2.7e-18`PF07859.17^Abhydrolase_3^NULL^108-297^E:6.3e-36`PF07859.17^Abhydrolase_3^NULL^314-379^E:4.6e-11	.	GO:0005789^cellular_component^endoplasmic reticulum membrane`GO:0017171^molecular_function^serine hydrolase activity`GO:0004806^molecular_function^triglyceride lipase activity`GO:0006629^biological_process^lipid metabolic process`GO:0010898^biological_process^positive regulation of triglyceride catabolic process	GO:0016787^molecular_function^hydrolase activity	Aligned	8.02	0	0	12.23	0	0
TRINITY_DN13222_c0_g1	TRINITY_DN13222_c0_g1_i1	TRINITY_DN13222_c0_g1_i1.p1	3-848[+]	CEL_RAT^CEL_RAT^Q:2-277,H:207-463^30.496%ID^E:3.36e-20^RecName: Full=Bile salt-activated lipase;^Eukaryota; Metazoa; Chordata; Craniata; Vertebrata; Euteleostomi; Mammalia; Eutheria; Euarchontoglires; Glires; Rodentia; Myomorpha; Muroidea; Muridae; Murinae; Rattus`CEL_MOUSE^CEL_MOUSE^Q:2-277,H:207-463^30.142%ID^E:6.67e-20^RecName: Full=Bile salt-activated lipase;^Eukaryota; Metazoa; Chordata; Cra…	PF00135.32^COesterase^NULL^1-277^E:1.2e-33	.	GO:0005737^cellular_component^cytoplasm`GO:0005783^cellular_component^endoplasmic reticulum`GO:0005615^cellular_component^extracellular space`GO:0005794^cellular_component^Golgi apparatus`GO:0032991^cellular_component^protein-containing complex`GO:0042588^cellular_component^zymogen granule`GO:0008126^molecular_function^acetylesterase activity`GO:0043208^molecular_function^glycosphingolipid bindin…	.	Not aligned	0	0.48	0	0.6	0	0
TRINITY_DN13222_c0_g1	TRINITY_DN13222_c0_g1_i2	TRINITY_DN13222_c0_g1_i2.p1	3-1181[+]	CEL_RAT^CEL_RAT^Q:2-343,H:207-526^31.25%ID^E:3.98e-27^RecName: Full=Bile salt-activated lipase;^Eukaryota; Metazoa; Chordata; Craniata; Vertebrata; Euteleostomi; Mammalia; Eutheria; Euarchontoglires; Glires; Rodentia; Myomorpha; Muroidea; Muridae; Murinae; Rattus`CEL_MOUSE^CEL_MOUSE^Q:2-349,H:207-535^29.67%ID^E:9.84e-26^RecName: Full=Bile salt-activated lipase;^Eukaryota; Metazoa; Chordata; Crani…	PF00135.32^COesterase^NULL^1-350^E:8.9e-46	.	GO:0005737^cellular_component^cytoplasm`GO:0005783^cellular_component^endoplasmic reticulum`GO:0005615^cellular_component^extracellular space`GO:0005794^cellular_component^Golgi apparatus`GO:0032991^cellular_component^protein-containing complex`GO:0042588^cellular_component^zymogen granule`GO:0008126^molecular_function^acetylesterase activity`GO:0043208^molecular_function^glycosphingolipid bindin…	.	Not aligned	0	0.05	0	0.4	2.7	1.48
TRINITY_DN13222_c0_g1	TRINITY_DN13222_c0_g1_i3	TRINITY_DN13222_c0_g1_i3.p1	3-1181[+]	CEL_RAT^CEL_RAT^Q:2-343,H:207-526^30.966%ID^E:4e-26^RecName: Full=Bile salt-activated lipase;^Eukaryota; Metazoa; Chordata; Craniata; Vertebrata; Euteleostomi; Mammalia; Eutheria; Euarchontoglires; Glires; Rodentia; Myomorpha; Muroidea; Muridae; Murinae; Rattus`CEL_MOUSE^CEL_MOUSE^Q:2-349,H:207-535^29.67%ID^E:1.32e-25^RecName: Full=Bile salt-activated lipase;^Eukaryota; Metazoa; Chordata; Craniat…	PF00135.32^COesterase^NULL^1-350^E:4.7e-46	.	GO:0005737^cellular_component^cytoplasm`GO:0005783^cellular_component^endoplasmic reticulum`GO:0005615^cellular_component^extracellular space`GO:0005794^cellular_component^Golgi apparatus`GO:0032991^cellular_component^protein-containing complex`GO:0042588^cellular_component^zymogen granule`GO:0008126^molecular_function^acetylesterase activity`GO:0043208^molecular_function^glycosphingolipid bindin…	.	Not aligned	0.22	0	1.07	0	0	1.71
TRINITY_DN13222_c0_g1	TRINITY_DN13222_c0_g1_i7	TRINITY_DN13222_c0_g1_i7.p1	2-1162[+]	CEL_RAT^CEL_RAT^Q:1-337,H:212-526^31.124%ID^E:1.5e-27^RecName: Full=Bile salt-activated lipase;^Eukaryota; Metazoa; Chordata; Craniata; Vertebrata; Euteleostomi; Mammalia; Eutheria; Euarchontoglires; Glires; Rodentia; Myomorpha; Muroidea; Muridae; Murinae; Rattus`CEL_MOUSE^CEL_MOUSE^Q:1-343,H:212-535^29.805%ID^E:4.65e-26^RecName: Full=Bile salt-activated lipase;^Eukaryota; Metazoa; Chordata; Cran…	PF00135.32^COesterase^NULL^1-344^E:9e-43	.	GO:0005737^cellular_component^cytoplasm`GO:0005783^cellular_component^endoplasmic reticulum`GO:0005615^cellular_component^extracellular space`GO:0005794^cellular_component^Golgi apparatus`GO:0032991^cellular_component^protein-containing complex`GO:0042588^cellular_component^zymogen granule`GO:0008126^molecular_function^acetylesterase activity`GO:0043208^molecular_function^glycosphingolipid bindin…	.	Not aligned	0.11	0	0.44	0.82	0.11	0
TRINITY_DN13222_c0_g1	TRINITY_DN13222_c0_g1_i8	TRINITY_DN13222_c0_g1_i8.p1	2-1162[+]	CEL_RAT^CEL_RAT^Q:1-337,H:212-526^31.412%ID^E:1.06e-27^RecName: Full=Bile salt-activated lipase;^Eukaryota; Metazoa; Chordata; Craniata; Vertebrata; Euteleostomi; Mammalia; Eutheria; Euarchontoglires; Glires; Rodentia; Myomorpha; Muroidea; Muridae; Murinae; Rattus`CEL_MOUSE^CEL_MOUSE^Q:1-343,H:212-535^29.805%ID^E:3.28e-26^RecName: Full=Bile salt-activated lipase;^Eukaryota; Metazoa; Chordata; Cra…	PF00135.32^COesterase^NULL^1-344^E:5.9e-43	.	GO:0005737^cellular_component^cytoplasm`GO:0005783^cellular_component^endoplasmic reticulum`GO:0005615^cellular_component^extracellular space`GO:0005794^cellular_component^Golgi apparatus`GO:0032991^cellular_component^protein-containing complex`GO:0042588^cellular_component^zymogen granule`GO:0008126^molecular_function^acetylesterase activity`GO:0043208^molecular_function^glycosphingolipid bindin…	.	Not aligned	0.13	0.64	0	1.38	0	2.05
TRINITY_DN12985_c1_g1	TRINITY_DN12985_c1_g1_i1	TRINITY_DN12985_c1_g1_i1.p1	3-1988[+]	CEL_BOVIN^CEL_BOVIN^Q:1-478,H:101-584^32.29%ID^E:1.75e-67^RecName: Full=Bile salt-activated lipase;^Eukaryota; Metazoa; Chordata; Craniata; Vertebrata; Euteleostomi; Mammalia; Eutheria; Laurasiatheria; Artiodactyla; Ruminantia; Pecora; Bovidae; Bovinae; Bos`EST4A_HUMAN^EST4A_HUMAN^Q:1-442,H:119-546^33.698%ID^E:1.46e-65^RecName: Full=Carboxylesterase 4A;^Eukaryota; Metazoa; Chordata; Craniata; Ver…	PF00135.32^COesterase^NULL^1-428^E:2e-103`PF20434.2^BD-FAE^NULL^13-119^E:1.9e-07`PF07859.17^Abhydrolase_3^NULL^18-106^E:1.7e-08`PF00135.32^COesterase^NULL^455-662^E:8.3e-91`PF20434.2^BD-FAE^NULL^548-653^E:2.1e-07`PF07859.17^Abhydrolase_3^NULL^554-642^E:2.2e-08	.	GO:0005737^cellular_component^cytoplasm`GO:0005576^cellular_component^extracellular region`GO:0008126^molecular_function^acetylesterase activity`GO:0050253^molecular_function^retinyl-palmitate esterase activity`GO:0004771^molecular_function^sterol esterase activity`GO:0004806^molecular_function^triglyceride lipase activity`GO:0046514^biological_process^ceramide catabolic process`GO:0030157^biolog…	GO:0016787^molecular_function^hydrolase activity	Aligned	0.01	0.19	0.11	0.24	0	0.92
TRINITY_DN12985_c1_g1	TRINITY_DN12985_c1_g1_i11	TRINITY_DN12985_c1_g1_i11.p1	121-1605[+]	EST1D_RAT^EST1D_RAT^Q:31-494,H:34-505^35.944%ID^E:1.19e-76^RecName: Full=Carboxylesterase 1D {ECO:0000305};^Eukaryota; Metazoa; Chordata; Craniata; Vertebrata; Euteleostomi; Mammalia; Eutheria; Euarchontoglires; Glires; Rodentia; Myomorpha; Muroidea; Muridae; Murinae; Rattus`EST1D_MOUSE^EST1D_MOUSE^Q:31-494,H:34-505^35.341%ID^E:9.52e-76^RecName: Full=Carboxylesterase 1D {ECO:0000305};^Eukaryota; …	PF00135.32^COesterase^NULL^25-494^E:1.5e-117	sigP:1^22^0.508	GO:0005737^cellular_component^cytoplasm`GO:0005829^cellular_component^cytosol`GO:0005783^cellular_component^endoplasmic reticulum`GO:0005788^cellular_component^endoplasmic reticulum lumen`GO:0043231^cellular_component^intracellular membrane-bounded organelle`GO:0005811^cellular_component^lipid droplet`GO:0047376^molecular_function^all-trans-retinyl-palmitate hydrolase, all-trans-retinol forming a…	.	Aligned	0	0.17	0	0.12	0	0
TRINITY_DN12985_c1_g1	TRINITY_DN12985_c1_g1_i3	TRINITY_DN12985_c1_g1_i3.p1	3-1988[+]	CEL_BOVIN^CEL_BOVIN^Q:1-444,H:101-542^33.262%ID^E:1.03e-66^RecName: Full=Bile salt-activated lipase;^Eukaryota; Metazoa; Chordata; Craniata; Vertebrata; Euteleostomi; Mammalia; Eutheria; Laurasiatheria; Artiodactyla; Ruminantia; Pecora; Bovidae; Bovinae; Bos`EST4A_HUMAN^EST4A_HUMAN^Q:1-442,H:119-546^33.698%ID^E:1.49e-65^RecName: Full=Carboxylesterase 4A;^Eukaryota; Metazoa; Chordata; Craniata; Ve…	PF00135.32^COesterase^NULL^1-428^E:2e-103`PF20434.2^BD-FAE^NULL^13-119^E:1.9e-07`PF07859.17^Abhydrolase_3^NULL^18-106^E:1.7e-08`PF00135.32^COesterase^NULL^455-662^E:3e-90`PF20434.2^BD-FAE^NULL^548-653^E:2.1e-07`PF07859.17^Abhydrolase_3^NULL^554-642^E:2.2e-08	.	GO:0005737^cellular_component^cytoplasm`GO:0005576^cellular_component^extracellular region`GO:0008126^molecular_function^acetylesterase activity`GO:0050253^molecular_function^retinyl-palmitate esterase activity`GO:0004771^molecular_function^sterol esterase activity`GO:0004806^molecular_function^triglyceride lipase activity`GO:0046514^biological_process^ceramide catabolic process`GO:0030157^biolog…	GO:0016787^molecular_function^hydrolase activity	Aligned	0.01	0.39	0	0	0	0
TRINITY_DN12985_c1_g1	TRINITY_DN12985_c1_g1_i5	TRINITY_DN12985_c1_g1_i5.p1	405-2669[+]	EST1D_RAT^EST1D_RAT^Q:31-537,H:34-547^35.86%ID^E:4.87e-85^RecName: Full=Carboxylesterase 1D {ECO:0000305};^Eukaryota; Metazoa; Chordata; Craniata; Vertebrata; Euteleostomi; Mammalia; Eutheria; Euarchontoglires; Glires; Rodentia; Myomorpha; Muroidea; Muridae; Murinae; Rattus`EST1D_MOUSE^EST1D_MOUSE^Q:31-537,H:34-547^35.305%ID^E:1.54e-84^RecName: Full=Carboxylesterase 1D {ECO:0000305};^Eukaryota; M…	PF00135.32^COesterase^NULL^25-535^E:9.1e-126`PF20434.2^BD-FAE^NULL^102-223^E:6.1e-07`PF07859.17^Abhydrolase_3^NULL^121-218^E:3.3e-07`PF00135.32^COesterase^NULL^548-755^E:1.1e-90`PF20434.2^BD-FAE^NULL^641-746^E:2.6e-07`PF07859.17^Abhydrolase_3^NULL^647-735^E:2.7e-08	sigP:1^22^0.508	GO:0005737^cellular_component^cytoplasm`GO:0005829^cellular_component^cytosol`GO:0005783^cellular_component^endoplasmic reticulum`GO:0005788^cellular_component^endoplasmic reticulum lumen`GO:0043231^cellular_component^intracellular membrane-bounded organelle`GO:0005811^cellular_component^lipid droplet`GO:0047376^molecular_function^all-trans-retinyl-palmitate hydrolase, all-trans-retinol forming a…	GO:0016787^molecular_function^hydrolase activity	Aligned	0.07	0.43	0.13	0	0.08	0.56
TRINITY_DN107_c1_g1	TRINITY_DN107_c1_g1_i16	TRINITY_DN107_c1_g1_i16.p1	1676-450[-]	CEL_HUMAN^CEL_HUMAN^Q:1-372,H:169-519^34.115%ID^E:1.61e-45^RecName: Full=Bile salt-activated lipase;^Eukaryota; Metazoa; Chordata; Craniata; Vertebrata; Euteleostomi; Mammalia; Eutheria; Euarchontoglires; Primates; Haplorrhini; Catarrhini; Hominidae; Homo`CEL_RAT^CEL_RAT^Q:1-380,H:169-527^31.714%ID^E:2.98e-42^RecName: Full=Bile salt-activated lipase;^Eukaryota; Metazoa; Chordata; Craniata; Verteb…	PF00135.32^COesterase^NULL^1-386^E:2e-67	.	GO:0005737^cellular_component^cytoplasm`GO:0070062^cellular_component^extracellular exosome`GO:0005576^cellular_component^extracellular region`GO:0005615^cellular_component^extracellular space`GO:0008126^molecular_function^acetylesterase activity`GO:0003824^molecular_function^catalytic activity`GO:0008201^molecular_function^heparin binding`GO:0016787^molecular_function^hydrolase activity`GO:00502…	.	Aligned	16.99	12.99	15.94	32.65	42.92	16.81
TRINITY_DN107_c1_g1	TRINITY_DN107_c1_g1_i17	TRINITY_DN107_c1_g1_i17.p1	569-3[-]	CEL_RAT^CEL_RAT^Q:1-186,H:169-344^39.691%ID^E:6.81e-27^RecName: Full=Bile salt-activated lipase;^Eukaryota; Metazoa; Chordata; Craniata; Vertebrata; Euteleostomi; Mammalia; Eutheria; Euarchontoglires; Glires; Rodentia; Myomorpha; Muroidea; Muridae; Murinae; Rattus`CEL_HUMAN^CEL_HUMAN^Q:1-186,H:169-344^38.743%ID^E:1.17e-26^RecName: Full=Bile salt-activated lipase;^Eukaryota; Metazoa; Chordata; Cra…	PF00135.32^COesterase^NULL^1-183^E:6.7e-43	.	GO:0005737^cellular_component^cytoplasm`GO:0005783^cellular_component^endoplasmic reticulum`GO:0005615^cellular_component^extracellular space`GO:0005794^cellular_component^Golgi apparatus`GO:0032991^cellular_component^protein-containing complex`GO:0042588^cellular_component^zymogen granule`GO:0008126^molecular_function^acetylesterase activity`GO:0043208^molecular_function^glycosphingolipid bindin…	.	Aligned	0	0	0	0.78	0.12	0
TRINITY_DN107_c1_g1	TRINITY_DN107_c1_g1_i8	TRINITY_DN107_c1_g1_i8.p1	1296-346[-]	CEL_HUMAN^CEL_HUMAN^Q:3-280,H:262-519^28.421%ID^E:6.98e-16^RecName: Full=Bile salt-activated lipase;^Eukaryota; Metazoa; Chordata; Craniata; Vertebrata; Euteleostomi; Mammalia; Eutheria; Euarchontoglires; Primates; Haplorrhini; Catarrhini; Hominidae; Homo`EST5A_MOUSE^EST5A_MOUSE^Q:157-293,H:401-532^36.17%ID^E:1e-14^RecName: Full=Carboxylesterase 5A;^Eukaryota; Metazoa; Chordata; Craniata; Vertebr…	PF00135.32^COesterase^NULL^3-294^E:1.1e-27	.	GO:0005737^cellular_component^cytoplasm`GO:0070062^cellular_component^extracellular exosome`GO:0005576^cellular_component^extracellular region`GO:0005615^cellular_component^extracellular space`GO:0008126^molecular_function^acetylesterase activity`GO:0003824^molecular_function^catalytic activity`GO:0008201^molecular_function^heparin binding`GO:0016787^molecular_function^hydrolase activity`GO:00502…	.	Aligned	44.66	19.79	25.75	54.78	47.31	46.75
TRINITY_DN189_c3_g1	TRINITY_DN189_c3_g1_i2	TRINITY_DN189_c3_g1_i2.p1	19-3975[+]	PLPL7_MOUSE^PLPL7_MOUSE^Q:32-1307,H:34-1334^51.13%ID^E:0^RecName: Full=Patatin-like phospholipase domain-containing protein 7;^Eukaryota; Metazoa; Chordata; Craniata; Vertebrata; Euteleostomi; Mammalia; Eutheria; Euarchontoglires; Glires; Rodentia; Myomorpha; Muroidea; Muridae; Murinae; Mus; Mus`PLPL7_HUMAN^PLPL7_HUMAN^Q:73-1269,H:49-1278^52.236%ID^E:0^RecName: Full=Patatin-like phospholipase dom…	PF00027.33^cNMP_binding^NULL^189-280^E:2.9e-10`PF00027.33^cNMP_binding^NULL^471-559^E:3e-14`PF00027.33^cNMP_binding^NULL^592-669^E:8.4e-19`PF01734.26^Patatin^NULL^918-1082^E:8.6e-27	.	GO:0005783^cellular_component^endoplasmic reticulum`GO:0005789^cellular_component^endoplasmic reticulum membrane`GO:0005811^cellular_component^lipid droplet`GO:0004622^molecular_function^lysophospholipase activity`GO:0102545^molecular_function^phosphatidyl phospholipase B activity`GO:0034638^biological_process^phosphatidylcholine catabolic process	GO:0006629^biological_process^lipid metabolic process	Aligned	1.13	0.86	2.4	1.31	2.54	2.74
TRINITY_DN189_c3_g1	TRINITY_DN189_c3_g1_i3	TRINITY_DN189_c3_g1_i3.p1	19-3927[+]	PLPL7_MOUSE^PLPL7_MOUSE^Q:32-1280,H:34-1315^51.96%ID^E:0^RecName: Full=Patatin-like phospholipase domain-containing protein 7;^Eukaryota; Metazoa; Chordata; Craniata; Vertebrata; Euteleostomi; Mammalia; Eutheria; Euarchontoglires; Glires; Rodentia; Myomorpha; Muroidea; Muridae; Murinae; Mus; Mus`PLPL7_HUMAN^PLPL7_HUMAN^Q:73-1269,H:49-1278^52.236%ID^E:0^RecName: Full=Patatin-like phospholipase dom…	PF00027.33^cNMP_binding^NULL^189-280^E:2.9e-10`PF00027.33^cNMP_binding^NULL^471-559^E:3e-14`PF00027.33^cNMP_binding^NULL^592-669^E:8.3e-19`PF01734.26^Patatin^NULL^918-1082^E:8.4e-27	.	GO:0005783^cellular_component^endoplasmic reticulum`GO:0005789^cellular_component^endoplasmic reticulum membrane`GO:0005811^cellular_component^lipid droplet`GO:0004622^molecular_function^lysophospholipase activity`GO:0102545^molecular_function^phosphatidyl phospholipase B activity`GO:0034638^biological_process^phosphatidylcholine catabolic process	GO:0006629^biological_process^lipid metabolic process	Aligned	0.34	0.17	0.77	0.16	0.39	0.4
TRINITY_DN189_c3_g1	TRINITY_DN189_c3_g1_i5	TRINITY_DN189_c3_g1_i5.p1	19-3909[+]	PLPL7_MOUSE^PLPL7_MOUSE^Q:32-1244,H:34-1272^52.941%ID^E:0^RecName: Full=Patatin-like phospholipase domain-containing protein 7;^Eukaryota; Metazoa; Chordata; Craniata; Vertebrata; Euteleostomi; Mammalia; Eutheria; Euarchontoglires; Glires; Rodentia; Myomorpha; Muroidea; Muridae; Murinae; Mus; Mus`PLPL7_HUMAN^PLPL7_HUMAN^Q:73-1269,H:49-1278^52.236%ID^E:0^RecName: Full=Patatin-like phospholipase do…	PF00027.33^cNMP_binding^NULL^189-280^E:2.9e-10`PF00027.33^cNMP_binding^NULL^471-559^E:2.9e-14`PF00027.33^cNMP_binding^NULL^592-669^E:8.3e-19`PF01734.26^Patatin^NULL^918-1082^E:8.4e-27	.	GO:0005783^cellular_component^endoplasmic reticulum`GO:0005789^cellular_component^endoplasmic reticulum membrane`GO:0005811^cellular_component^lipid droplet`GO:0004622^molecular_function^lysophospholipase activity`GO:0102545^molecular_function^phosphatidyl phospholipase B activity`GO:0034638^biological_process^phosphatidylcholine catabolic process	GO:0006629^biological_process^lipid metabolic process	Aligned	0.97	0.85	0	1.26	0.67	0
TRINITY_DN189_c3_g1	TRINITY_DN189_c3_g1_i6	TRINITY_DN189_c3_g1_i6.p1	19-3300[+]	PLPL7_MOUSE^PLPL7_MOUSE^Q:32-1094,H:34-1126^51.942%ID^E:0^RecName: Full=Patatin-like phospholipase domain-containing protein 7;^Eukaryota; Metazoa; Chordata; Craniata; Vertebrata; Euteleostomi; Mammalia; Eutheria; Euarchontoglires; Glires; Rodentia; Myomorpha; Muroidea; Muridae; Murinae; Mus; Mus`PLPL6_MOUSE^PLPL6_MOUSE^Q:33-1094,H:43-1137^51.63%ID^E:0^RecName: Full=Patatin-like phospholipase dom…	PF00027.33^cNMP_binding^NULL^189-280^E:2.3e-10`PF00027.33^cNMP_binding^NULL^471-559^E:2.4e-14`PF00027.33^cNMP_binding^NULL^592-669^E:6.7e-19`PF01734.26^Patatin^NULL^918-1082^E:6.6e-27	.	GO:0005783^cellular_component^endoplasmic reticulum`GO:0005789^cellular_component^endoplasmic reticulum membrane`GO:0005811^cellular_component^lipid droplet`GO:0004622^molecular_function^lysophospholipase activity`GO:0102545^molecular_function^phosphatidyl phospholipase B activity`GO:0034638^biological_process^phosphatidylcholine catabolic process	GO:0006629^biological_process^lipid metabolic process	Aligned	0	1.06	0	0	0.43	0
TRINITY_DN43022_c0_g1	TRINITY_DN43022_c0_g1_i1	TRINITY_DN43022_c0_g1_i1.p1	1180-47[-]	LIPR1_MOUSE^LIPR1_MOUSE^Q:24-374,H:1-353^39.56%ID^E:6.89e-71^RecName: Full=Inactive pancreatic lipase-related protein 1;^Eukaryota; Metazoa; Chordata; Craniata; Vertebrata; Euteleostomi; Mammalia; Eutheria; Euarchontoglires; Glires; Rodentia; Myomorpha; Muroidea; Muridae; Murinae; Mus; Mus`LIPP_MYOCO^LIPP_MYOCO^Q:50-374,H:11-344^40.533%ID^E:1.31e-70^RecName: Full=Pancreatic triacylglycerol lipase…	PF00151.23^Lipase^NULL^50-374^E:8.6e-91	.	GO:0005615^cellular_component^extracellular space`GO:0005509^molecular_function^calcium ion binding`GO:0016298^molecular_function^lipase activity`GO:0004806^molecular_function^triglyceride lipase activity`GO:0006629^biological_process^lipid metabolic process	GO:0016298^molecular_function^lipase activity	Aligned	0	1	0	0.36	0	0
TRINITY_DN43022_c0_g1	TRINITY_DN43022_c0_g1_i3	TRINITY_DN43022_c0_g1_i3.p1	1258-47[-]	LIPR1_MOUSE^LIPR1_MOUSE^Q:50-400,H:1-353^39.56%ID^E:2.05e-70^RecName: Full=Inactive pancreatic lipase-related protein 1;^Eukaryota; Metazoa; Chordata; Craniata; Vertebrata; Euteleostomi; Mammalia; Eutheria; Euarchontoglires; Glires; Rodentia; Myomorpha; Muroidea; Muridae; Murinae; Mus; Mus`LIPP_MYOCO^LIPP_MYOCO^Q:76-400,H:11-344^40.533%ID^E:6e-70^RecName: Full=Pancreatic triacylglycerol lipase {E…	PF00151.23^Lipase^NULL^76-400^E:1.1e-90	.	GO:0005615^cellular_component^extracellular space`GO:0005509^molecular_function^calcium ion binding`GO:0016298^molecular_function^lipase activity`GO:0004806^molecular_function^triglyceride lipase activity`GO:0006629^biological_process^lipid metabolic process	GO:0016298^molecular_function^lipase activity	Aligned	0.23	0.24	0.83	0	0.07	0.24
TRINITY_DN8121_c0_g1	TRINITY_DN8121_c0_g1_i12	TRINITY_DN8121_c0_g1_i12.p1	1-624[+]	PLAT1_MOUSE^PLAT1_MOUSE^Q:34-164,H:17-143^34.586%ID^E:1.83e-18^RecName: Full=Phospholipase A and acyltransferase 1 {ECO:0000250|UniProtKB:Q9HDD0};^Eukaryota; Metazoa; Chordata; Craniata; Vertebrata; Euteleostomi; Mammalia; Eutheria; Euarchontoglires; Glires; Rodentia; Myomorpha; Muroidea; Muridae; Murinae; Mus; Mus`PLAT1_RAT^PLAT1_RAT^Q:34-164,H:17-143^34.074%ID^E:3.44e-18^RecName: Full=Phospholi…	PF04970.17^LRAT^NULL^31-151^E:1.6e-31	.	GO:0005737^cellular_component^cytoplasm`GO:0005829^cellular_component^cytosol`GO:0005783^cellular_component^endoplasmic reticulum`GO:0005764^cellular_component^lysosome`GO:0016020^cellular_component^membrane`GO:0005739^cellular_component^mitochondrion`GO:0005641^cellular_component^nuclear envelope lumen`GO:0005634^cellular_component^nucleus`GO:0005777^cellular_component^peroxisome`GO:0052740^mole…	.	Aligned	35.95	0	47.08	0	26.3	33.38
TRINITY_DN8121_c0_g1	TRINITY_DN8121_c0_g1_i3	TRINITY_DN8121_c0_g1_i3.p1	1-630[+]	PLAT1_MOUSE^PLAT1_MOUSE^Q:35-164,H:18-143^34.848%ID^E:2.07e-18^RecName: Full=Phospholipase A and acyltransferase 1 {ECO:0000250|UniProtKB:Q9HDD0};^Eukaryota; Metazoa; Chordata; Craniata; Vertebrata; Euteleostomi; Mammalia; Eutheria; Euarchontoglires; Glires; Rodentia; Myomorpha; Muroidea; Muridae; Murinae; Mus; Mus`PLAT1_RAT^PLAT1_RAT^Q:35-164,H:18-143^34.328%ID^E:3.61e-18^RecName: Full=Phospholi…	PF04970.17^LRAT^NULL^31-151^E:1.7e-31	.	GO:0005737^cellular_component^cytoplasm`GO:0005829^cellular_component^cytosol`GO:0005783^cellular_component^endoplasmic reticulum`GO:0005764^cellular_component^lysosome`GO:0016020^cellular_component^membrane`GO:0005739^cellular_component^mitochondrion`GO:0005641^cellular_component^nuclear envelope lumen`GO:0005634^cellular_component^nucleus`GO:0005777^cellular_component^peroxisome`GO:0052740^mole…	.	Aligned	25.33	0.9	0	21.95	0	0
TRINITY_DN8121_c0_g1	TRINITY_DN8121_c0_g1_i4	TRINITY_DN8121_c0_g1_i4.p1	3-596[+]	PLAT1_MOUSE^PLAT1_MOUSE^Q:22-154,H:15-143^34.074%ID^E:8.4e-20^RecName: Full=Phospholipase A and acyltransferase 1 {ECO:0000250|UniProtKB:Q9HDD0};^Eukaryota; Metazoa; Chordata; Craniata; Vertebrata; Euteleostomi; Mammalia; Eutheria; Euarchontoglires; Glires; Rodentia; Myomorpha; Muroidea; Muridae; Murinae; Mus; Mus`PLAT1_RAT^PLAT1_RAT^Q:24-154,H:17-143^33.835%ID^E:1.98e-19^RecName: Full=Phospholip…	PF04970.17^LRAT^NULL^21-141^E:6.9e-32	.	GO:0005737^cellular_component^cytoplasm`GO:0005829^cellular_component^cytosol`GO:0005783^cellular_component^endoplasmic reticulum`GO:0005764^cellular_component^lysosome`GO:0016020^cellular_component^membrane`GO:0005739^cellular_component^mitochondrion`GO:0005641^cellular_component^nuclear envelope lumen`GO:0005634^cellular_component^nucleus`GO:0005777^cellular_component^peroxisome`GO:0052740^mole…	.	Aligned	0.08	0.09	53.98	0	16.65	15.84
TRINITY_DN8121_c0_g1	TRINITY_DN8121_c0_g1_i6	TRINITY_DN8121_c0_g1_i6.p1	1-630[+]	PLAT1_MOUSE^PLAT1_MOUSE^Q:35-164,H:18-143^34.848%ID^E:1.94e-19^RecName: Full=Phospholipase A and acyltransferase 1 {ECO:0000250|UniProtKB:Q9HDD0};^Eukaryota; Metazoa; Chordata; Craniata; Vertebrata; Euteleostomi; Mammalia; Eutheria; Euarchontoglires; Glires; Rodentia; Myomorpha; Muroidea; Muridae; Murinae; Mus; Mus`PLAT1_RAT^PLAT1_RAT^Q:35-164,H:18-143^34.091%ID^E:4.33e-19^RecName: Full=Phospholi…	PF04970.17^LRAT^NULL^31-151^E:8.1e-32	.	GO:0005737^cellular_component^cytoplasm`GO:0005829^cellular_component^cytosol`GO:0005783^cellular_component^endoplasmic reticulum`GO:0005764^cellular_component^lysosome`GO:0016020^cellular_component^membrane`GO:0005739^cellular_component^mitochondrion`GO:0005641^cellular_component^nuclear envelope lumen`GO:0005634^cellular_component^nucleus`GO:0005777^cellular_component^peroxisome`GO:0052740^mole…	.	Aligned	0	44.73	0	40.57	22.56	28.58
TRINITY_DN8121_c0_g1	TRINITY_DN8121_c0_g1_i9	TRINITY_DN8121_c0_g1_i9.p1	3-602[+]	PLAT1_MOUSE^PLAT1_MOUSE^Q:25-154,H:18-143^34.848%ID^E:9.24e-20^RecName: Full=Phospholipase A and acyltransferase 1 {ECO:0000250|UniProtKB:Q9HDD0};^Eukaryota; Metazoa; Chordata; Craniata; Vertebrata; Euteleostomi; Mammalia; Eutheria; Euarchontoglires; Glires; Rodentia; Myomorpha; Muroidea; Muridae; Murinae; Mus; Mus`PLAT1_RAT^PLAT1_RAT^Q:25-154,H:18-143^34.091%ID^E:2.11e-19^RecName: Full=Phospholi…	PF04970.17^LRAT^NULL^21-141^E:1.1e-31	.	GO:0005737^cellular_component^cytoplasm`GO:0005829^cellular_component^cytosol`GO:0005783^cellular_component^endoplasmic reticulum`GO:0005764^cellular_component^lysosome`GO:0016020^cellular_component^membrane`GO:0005739^cellular_component^mitochondrion`GO:0005641^cellular_component^nuclear envelope lumen`GO:0005634^cellular_component^nucleus`GO:0005777^cellular_component^peroxisome`GO:0052740^mole…	.	Aligned	30.74	110.69	0	0	0	0.11
TRINITY_DN12603_c0_g1	TRINITY_DN12603_c0_g1_i1	TRINITY_DN12603_c0_g1_i1.p1	3008-1926[-]	LIPR1_MOUSE^LIPR1_MOUSE^Q:11-359,H:1-355^40.278%ID^E:1.04e-80^RecName: Full=Inactive pancreatic lipase-related protein 1;^Eukaryota; Metazoa; Chordata; Craniata; Vertebrata; Euteleostomi; Mammalia; Eutheria; Euarchontoglires; Glires; Rodentia; Myomorpha; Muroidea; Muridae; Murinae; Mus; Mus`LIPR2_RAT^LIPR2_RAT^Q:12-344,H:1-338^40.936%ID^E:2.1e-80^RecName: Full=Pancreatic lipase-related protein 2 …	PF00151.23^Lipase^NULL^29-357^E:5.9e-95	sigP:1^19^0.887	GO:0005615^cellular_component^extracellular space`GO:0005509^molecular_function^calcium ion binding`GO:0016298^molecular_function^lipase activity`GO:0004806^molecular_function^triglyceride lipase activity`GO:0006629^biological_process^lipid metabolic process	GO:0016298^molecular_function^lipase activity	Aligned	0.03	0.72	0.33	0.13	0.3	0.02
TRINITY_DN12603_c0_g1	TRINITY_DN12603_c0_g1_i2	TRINITY_DN12603_c0_g1_i2.p1	1035-1[-]	LIPR1_RAT^LIPR1_RAT^Q:11-343,H:1-333^42.012%ID^E:5.87e-81^RecName: Full=Inactive pancreatic lipase-related protein 1;^Eukaryota; Metazoa; Chordata; Craniata; Vertebrata; Euteleostomi; Mammalia; Eutheria; Euarchontoglires; Glires; Rodentia; Myomorpha; Muroidea; Muridae; Murinae; Rattus`LIPR2_RAT^LIPR2_RAT^Q:12-344,H:1-338^41.228%ID^E:6.5e-81^RecName: Full=Pancreatic lipase-related protein 2 {ECO:0…	PF00151.23^Lipase^NULL^29-342^E:4.4e-93	sigP:1^19^0.887	GO:0005615^cellular_component^extracellular space`GO:0005509^molecular_function^calcium ion binding`GO:0052689^molecular_function^carboxylic ester hydrolase activity`GO:0016298^molecular_function^lipase activity`GO:0006629^biological_process^lipid metabolic process`GO:0031016^biological_process^pancreas development`GO:0051384^biological_process^response to glucocorticoid`GO:0043434^biological_pro…	GO:0016298^molecular_function^lipase activity	Aligned	0.2	1.7	1.05	0.59	0.58	0.18
TRINITY_DN5994_c0_g1	TRINITY_DN5994_c0_g1_i11	TRINITY_DN5994_c0_g1_i11.p1	173-2656[+]	PLPL9_RAT^PLPL9_RAT^Q:25-823,H:21-804^37.241%ID^E:1.56e-173^RecName: Full=85/88 kDa calcium-independent phospholipase A2;^Eukaryota; Metazoa; Chordata; Craniata; Vertebrata; Euteleostomi; Mammalia; Eutheria; Euarchontoglires; Glires; Rodentia; Myomorpha; Muroidea; Muridae; Murinae; Rattus`PLPL9_MOUSE^PLPL9_MOUSE^Q:25-823,H:21-804^37.15%ID^E:1.28e-172^RecName: Full=85/88 kDa calcium-independent ph…	PF12796.11^Ank_2^NULL^126-214^E:4e-06`PF12796.11^Ank_2^NULL^158-254^E:3e-13`PF12796.11^Ank_2^NULL^204-279^E:1.2e-08`PF00023.34^Ank^NULL^225-254^E:3.7e-06`PF13606.10^Ank_3^NULL^225-253^E:0.00073`PF12796.11^Ank_2^NULL^261-350^E:6.7e-09`PF00023.34^Ank^NULL^292-319^E:0.021`PF12796.11^Ank_2^NULL^297-385^E:2.6e-14`PF00023.34^Ank^NULL^322-352^E:0.0024`PF13637.10^Ank_4^NULL^324-372^E:7.2e-06`PF12796.11^A…	.	GO:0005615^cellular_component^extracellular space`GO:0005743^cellular_component^mitochondrial inner membrane`GO:0005739^cellular_component^mitochondrion`GO:0005886^cellular_component^plasma membrane`GO:0031143^cellular_component^pseudopodium`GO:0003847^molecular_function^1-alkyl-2-acetylglycerophosphocholine esterase activity`GO:0043008^molecular_function^ATP-dependent protein binding`GO:0047499^…	GO:0005515^molecular_function^protein binding`GO:0006629^biological_process^lipid metabolic process	Aligned	0	0	0	0.02	0	1.66
TRINITY_DN5994_c0_g1	TRINITY_DN5994_c0_g1_i13	TRINITY_DN5994_c0_g1_i13.p1	275-2758[+]	PLPL9_RAT^PLPL9_RAT^Q:25-823,H:21-804^37.241%ID^E:1.56e-173^RecName: Full=85/88 kDa calcium-independent phospholipase A2;^Eukaryota; Metazoa; Chordata; Craniata; Vertebrata; Euteleostomi; Mammalia; Eutheria; Euarchontoglires; Glires; Rodentia; Myomorpha; Muroidea; Muridae; Murinae; Rattus`PLPL9_MOUSE^PLPL9_MOUSE^Q:25-823,H:21-804^37.15%ID^E:1.28e-172^RecName: Full=85/88 kDa calcium-independent ph…	PF12796.11^Ank_2^NULL^126-214^E:4e-06`PF12796.11^Ank_2^NULL^158-254^E:3e-13`PF12796.11^Ank_2^NULL^204-279^E:1.2e-08`PF00023.34^Ank^NULL^225-254^E:3.7e-06`PF13606.10^Ank_3^NULL^225-253^E:0.00073`PF12796.11^Ank_2^NULL^261-350^E:6.7e-09`PF00023.34^Ank^NULL^292-319^E:0.021`PF12796.11^Ank_2^NULL^297-385^E:2.6e-14`PF00023.34^Ank^NULL^322-352^E:0.0024`PF13637.10^Ank_4^NULL^324-372^E:7.2e-06`PF12796.11^A…	.	GO:0005615^cellular_component^extracellular space`GO:0005743^cellular_component^mitochondrial inner membrane`GO:0005739^cellular_component^mitochondrion`GO:0005886^cellular_component^plasma membrane`GO:0031143^cellular_component^pseudopodium`GO:0003847^molecular_function^1-alkyl-2-acetylglycerophosphocholine esterase activity`GO:0043008^molecular_function^ATP-dependent protein binding`GO:0047499^…	GO:0005515^molecular_function^protein binding`GO:0006629^biological_process^lipid metabolic process	Aligned	0	0	0	0	0.42	0.84
TRINITY_DN5994_c0_g1	TRINITY_DN5994_c0_g1_i2	TRINITY_DN5994_c0_g1_i2.p1	173-2656[+]	PLPL9_RAT^PLPL9_RAT^Q:25-823,H:21-804^37.241%ID^E:1.56e-173^RecName: Full=85/88 kDa calcium-independent phospholipase A2;^Eukaryota; Metazoa; Chordata; Craniata; Vertebrata; Euteleostomi; Mammalia; Eutheria; Euarchontoglires; Glires; Rodentia; Myomorpha; Muroidea; Muridae; Murinae; Rattus`PLPL9_MOUSE^PLPL9_MOUSE^Q:25-823,H:21-804^37.15%ID^E:1.28e-172^RecName: Full=85/88 kDa calcium-independent ph…	PF12796.11^Ank_2^NULL^126-214^E:4e-06`PF12796.11^Ank_2^NULL^158-254^E:3e-13`PF12796.11^Ank_2^NULL^204-279^E:1.2e-08`PF00023.34^Ank^NULL^225-254^E:3.7e-06`PF13606.10^Ank_3^NULL^225-253^E:0.00073`PF12796.11^Ank_2^NULL^261-350^E:6.7e-09`PF00023.34^Ank^NULL^292-319^E:0.021`PF12796.11^Ank_2^NULL^297-385^E:2.6e-14`PF00023.34^Ank^NULL^322-352^E:0.0024`PF13637.10^Ank_4^NULL^324-372^E:7.2e-06`PF12796.11^A…	.	GO:0005615^cellular_component^extracellular space`GO:0005743^cellular_component^mitochondrial inner membrane`GO:0005739^cellular_component^mitochondrion`GO:0005886^cellular_component^plasma membrane`GO:0031143^cellular_component^pseudopodium`GO:0003847^molecular_function^1-alkyl-2-acetylglycerophosphocholine esterase activity`GO:0043008^molecular_function^ATP-dependent protein binding`GO:0047499^…	GO:0005515^molecular_function^protein binding`GO:0006629^biological_process^lipid metabolic process	Aligned	0.76	1.64	3.93	1.69	1.09	0
TRINITY_DN5994_c0_g1	TRINITY_DN5994_c0_g1_i20	TRINITY_DN5994_c0_g1_i20.p1	361-2508[+]	PLPL9_RAT^PLPL9_RAT^Q:25-716,H:21-696^37.553%ID^E:2.1e-144^RecName: Full=85/88 kDa calcium-independent phospholipase A2;^Eukaryota; Metazoa; Chordata; Craniata; Vertebrata; Euteleostomi; Mammalia; Eutheria; Euarchontoglires; Glires; Rodentia; Myomorpha; Muroidea; Muridae; Murinae; Rattus`PLPL9_MOUSE^PLPL9_MOUSE^Q:25-716,H:21-696^37.447%ID^E:1.88e-143^RecName: Full=85/88 kDa calcium-independent ph…	PF12796.11^Ank_2^NULL^126-214^E:3.3e-06`PF12796.11^Ank_2^NULL^158-254^E:2.4e-13`PF12796.11^Ank_2^NULL^219-279^E:2.9e-08`PF00023.34^Ank^NULL^225-254^E:3.1e-06`PF13606.10^Ank_3^NULL^225-253^E:0.00061`PF12796.11^Ank_2^NULL^261-350^E:5.4e-09`PF00023.34^Ank^NULL^292-319^E:0.018`PF12796.11^Ank_2^NULL^297-385^E:2.1e-14`PF00023.34^Ank^NULL^322-352^E:0.002`PF13637.10^Ank_4^NULL^324-372^E:6e-06`PF12796.11^…	.	GO:0005615^cellular_component^extracellular space`GO:0005743^cellular_component^mitochondrial inner membrane`GO:0005739^cellular_component^mitochondrion`GO:0005886^cellular_component^plasma membrane`GO:0031143^cellular_component^pseudopodium`GO:0003847^molecular_function^1-alkyl-2-acetylglycerophosphocholine esterase activity`GO:0043008^molecular_function^ATP-dependent protein binding`GO:0047499^…	GO:0005515^molecular_function^protein binding`GO:0006629^biological_process^lipid metabolic process	Aligned	0.22	0.1	0	0.11	0.33	1.06
TRINITY_DN5994_c0_g1	TRINITY_DN5994_c0_g1_i21	TRINITY_DN5994_c0_g1_i21.p1	632-2284[+]	PLPL9_RAT^PLPL9_RAT^Q:9-551,H:54-601^37.746%ID^E:7.06e-115^RecName: Full=85/88 kDa calcium-independent phospholipase A2;^Eukaryota; Metazoa; Chordata; Craniata; Vertebrata; Euteleostomi; Mammalia; Eutheria; Euarchontoglires; Glires; Rodentia; Myomorpha; Muroidea; Muridae; Murinae; Rattus`PLPL9_CRIGR^PLPL9_CRIGR^Q:9-551,H:54-601^37.163%ID^E:1.55e-113^RecName: Full=85/88 kDa calcium-independent pho…	PF12796.11^Ank_2^NULL^77-165^E:2.2e-06`PF12796.11^Ank_2^NULL^109-205^E:1.6e-13`PF12796.11^Ank_2^NULL^171-230^E:3.5e-08`PF00023.34^Ank^NULL^176-205^E:2.2e-06`PF13606.10^Ank_3^NULL^176-204^E:0.00044`PF12796.11^Ank_2^NULL^212-301^E:3.7e-09`PF00023.34^Ank^NULL^243-270^E:0.013`PF12796.11^Ank_2^NULL^248-336^E:1.4e-14`PF00023.34^Ank^NULL^273-303^E:0.0015`PF13637.10^Ank_4^NULL^275-323^E:4.3e-06`PF12796.1…	.	GO:0005615^cellular_component^extracellular space`GO:0005743^cellular_component^mitochondrial inner membrane`GO:0005739^cellular_component^mitochondrion`GO:0005886^cellular_component^plasma membrane`GO:0031143^cellular_component^pseudopodium`GO:0003847^molecular_function^1-alkyl-2-acetylglycerophosphocholine esterase activity`GO:0043008^molecular_function^ATP-dependent protein binding`GO:0047499^…	GO:0005515^molecular_function^protein binding`GO:0006629^biological_process^lipid metabolic process	Aligned	0.09	0.23	0.1	0	0.18	0
TRINITY_DN5994_c0_g1	TRINITY_DN5994_c0_g1_i23	TRINITY_DN5994_c0_g1_i23.p1	150-2633[+]	PLPL9_RAT^PLPL9_RAT^Q:25-823,H:21-804^37.241%ID^E:1.56e-173^RecName: Full=85/88 kDa calcium-independent phospholipase A2;^Eukaryota; Metazoa; Chordata; Craniata; Vertebrata; Euteleostomi; Mammalia; Eutheria; Euarchontoglires; Glires; Rodentia; Myomorpha; Muroidea; Muridae; Murinae; Rattus`PLPL9_MOUSE^PLPL9_MOUSE^Q:25-823,H:21-804^37.15%ID^E:1.28e-172^RecName: Full=85/88 kDa calcium-independent ph…	PF12796.11^Ank_2^NULL^126-214^E:4e-06`PF12796.11^Ank_2^NULL^158-254^E:3e-13`PF12796.11^Ank_2^NULL^204-279^E:1.2e-08`PF00023.34^Ank^NULL^225-254^E:3.7e-06`PF13606.10^Ank_3^NULL^225-253^E:0.00073`PF12796.11^Ank_2^NULL^261-350^E:6.7e-09`PF00023.34^Ank^NULL^292-319^E:0.021`PF12796.11^Ank_2^NULL^297-385^E:2.6e-14`PF00023.34^Ank^NULL^322-352^E:0.0024`PF13637.10^Ank_4^NULL^324-372^E:7.2e-06`PF12796.11^A…	.	GO:0005615^cellular_component^extracellular space`GO:0005743^cellular_component^mitochondrial inner membrane`GO:0005739^cellular_component^mitochondrion`GO:0005886^cellular_component^plasma membrane`GO:0031143^cellular_component^pseudopodium`GO:0003847^molecular_function^1-alkyl-2-acetylglycerophosphocholine esterase activity`GO:0043008^molecular_function^ATP-dependent protein binding`GO:0047499^…	GO:0005515^molecular_function^protein binding`GO:0006629^biological_process^lipid metabolic process	Aligned	0	0	0	0	0	2.16
TRINITY_DN5994_c0_g1	TRINITY_DN5994_c0_g1_i5	TRINITY_DN5994_c0_g1_i5.p1	1-882[+]	PLPL9_RAT^PLPL9_RAT^Q:2-294,H:303-601^41.639%ID^E:3.41e-66^RecName: Full=85/88 kDa calcium-independent phospholipase A2;^Eukaryota; Metazoa; Chordata; Craniata; Vertebrata; Euteleostomi; Mammalia; Eutheria; Euarchontoglires; Glires; Rodentia; Myomorpha; Muroidea; Muridae; Murinae; Rattus`PLPL9_CRIGR^PLPL9_CRIGR^Q:2-294,H:303-601^40.924%ID^E:3.66e-66^RecName: Full=85/88 kDa calcium-independent pho…	PF12796.11^Ank_2^NULL^3-79^E:1.4e-12`PF00023.34^Ank^NULL^16-46^E:0.00065`PF12796.11^Ank_2^NULL^39-105^E:2.6e-08`PF13857.10^Ank_5^NULL^40-89^E:3.3e-10`PF00023.34^Ank^NULL^48-80^E:5.6e-09`PF01734.26^Patatin^NULL^175-277^E:5.5e-12	.	GO:0005615^cellular_component^extracellular space`GO:0005743^cellular_component^mitochondrial inner membrane`GO:0005739^cellular_component^mitochondrion`GO:0005886^cellular_component^plasma membrane`GO:0031143^cellular_component^pseudopodium`GO:0003847^molecular_function^1-alkyl-2-acetylglycerophosphocholine esterase activity`GO:0043008^molecular_function^ATP-dependent protein binding`GO:0047499^…	GO:0005515^molecular_function^protein binding`GO:0006629^biological_process^lipid metabolic process	Aligned	0.22	0.01	1.17	0.47	0	1.71
TRINITY_DN5994_c0_g1	TRINITY_DN5994_c0_g1_i8	TRINITY_DN5994_c0_g1_i8.p1	150-2297[+]	PLPL9_RAT^PLPL9_RAT^Q:25-716,H:21-696^37.553%ID^E:2.1e-144^RecName: Full=85/88 kDa calcium-independent phospholipase A2;^Eukaryota; Metazoa; Chordata; Craniata; Vertebrata; Euteleostomi; Mammalia; Eutheria; Euarchontoglires; Glires; Rodentia; Myomorpha; Muroidea; Muridae; Murinae; Rattus`PLPL9_MOUSE^PLPL9_MOUSE^Q:25-716,H:21-696^37.447%ID^E:1.88e-143^RecName: Full=85/88 kDa calcium-independent ph…	PF12796.11^Ank_2^NULL^126-214^E:3.3e-06`PF12796.11^Ank_2^NULL^158-254^E:2.4e-13`PF12796.11^Ank_2^NULL^219-279^E:2.9e-08`PF00023.34^Ank^NULL^225-254^E:3.1e-06`PF13606.10^Ank_3^NULL^225-253^E:0.00061`PF12796.11^Ank_2^NULL^261-350^E:5.4e-09`PF00023.34^Ank^NULL^292-319^E:0.018`PF12796.11^Ank_2^NULL^297-385^E:2.1e-14`PF00023.34^Ank^NULL^322-352^E:0.002`PF13637.10^Ank_4^NULL^324-372^E:6e-06`PF12796.11^…	.	GO:0005615^cellular_component^extracellular space`GO:0005743^cellular_component^mitochondrial inner membrane`GO:0005739^cellular_component^mitochondrion`GO:0005886^cellular_component^plasma membrane`GO:0031143^cellular_component^pseudopodium`GO:0003847^molecular_function^1-alkyl-2-acetylglycerophosphocholine esterase activity`GO:0043008^molecular_function^ATP-dependent protein binding`GO:0047499^…	GO:0005515^molecular_function^protein binding`GO:0006629^biological_process^lipid metabolic process	Aligned	0.74	0.49	0	2.5	1.33	0.85
TRINITY_DN272_c4_g1	TRINITY_DN272_c4_g1_i3	TRINITY_DN272_c4_g1_i3.p1	857-1651[+]	LIPR2_CAVPO^LIPR2_CAVPO^Q:30-235,H:2-207^45.411%ID^E:2.31e-53^RecName: Full=Pancreatic lipase-related protein 2 {ECO:0000250|UniProtKB:P54317};^Eukaryota; Metazoa; Chordata; Craniata; Vertebrata; Euteleostomi; Mammalia; Eutheria; Euarchontoglires; Glires; Rodentia; Hystricomorpha; Caviidae; Cavia`LIPR1_CANLF^LIPR1_CANLF^Q:29-235,H:18-223^44.928%ID^E:3.47e-51^RecName: Full=Inactive pancreatic lipa…	PF00151.23^Lipase^NULL^30-238^E:1.2e-55	sigP:1^23^0.688	GO:0005615^cellular_component^extracellular space`GO:0043005^cellular_component^neuron projection`GO:0042589^cellular_component^zymogen granule membrane`GO:0102549^molecular_function^1-18:1-2-16:0-monogalactosyldiacylglycerol lipase activity`GO:0047372^molecular_function^acylglycerol lipase activity`GO:0005509^molecular_function^calcium ion binding`GO:0047714^molecular_function^galactolipase acti…	GO:0016298^molecular_function^lipase activity	Aligned	0.15	0.97	0	0.42	1.04	0.76
TRINITY_DN272_c4_g1	TRINITY_DN272_c4_g1_i6	TRINITY_DN272_c4_g1_i6.p1	843-1637[+]	LIPR2_CAVPO^LIPR2_CAVPO^Q:30-235,H:2-207^45.411%ID^E:2.31e-53^RecName: Full=Pancreatic lipase-related protein 2 {ECO:0000250|UniProtKB:P54317};^Eukaryota; Metazoa; Chordata; Craniata; Vertebrata; Euteleostomi; Mammalia; Eutheria; Euarchontoglires; Glires; Rodentia; Hystricomorpha; Caviidae; Cavia`LIPR1_CANLF^LIPR1_CANLF^Q:29-235,H:18-223^44.928%ID^E:3.47e-51^RecName: Full=Inactive pancreatic lipa…	PF00151.23^Lipase^NULL^30-238^E:1.2e-55	sigP:1^23^0.688	GO:0005615^cellular_component^extracellular space`GO:0043005^cellular_component^neuron projection`GO:0042589^cellular_component^zymogen granule membrane`GO:0102549^molecular_function^1-18:1-2-16:0-monogalactosyldiacylglycerol lipase activity`GO:0047372^molecular_function^acylglycerol lipase activity`GO:0005509^molecular_function^calcium ion binding`GO:0047714^molecular_function^galactolipase acti…	GO:0016298^molecular_function^lipase activity	Aligned	0.32	0.24	1.02	0.32	0	0
TRINITY_DN272_c4_g1	TRINITY_DN272_c4_g1_i7	TRINITY_DN272_c4_g1_i7.p1	42-764[+]	LIPR3_HUMAN^LIPR3_HUMAN^Q:21-239,H:115-354^41.322%ID^E:3.91e-47^RecName: Full=Pancreatic lipase-related protein 3;^Eukaryota; Metazoa; Chordata; Craniata; Vertebrata; Euteleostomi; Mammalia; Eutheria; Euarchontoglires; Primates; Haplorrhini; Catarrhini; Hominidae; Homo`LIPR2_MYOCO^LIPR2_MYOCO^Q:23-239,H:120-357^42.5%ID^E:5.26e-47^RecName: Full=Pancreatic lipase-related protein 2 {ECO:0000250|UniP…	PF00151.23^Lipase^NULL^18-203^E:7.6e-60	.	GO:0005576^cellular_component^extracellular region`GO:0004806^molecular_function^triglyceride lipase activity`GO:0016042^biological_process^lipid catabolic process	GO:0016298^molecular_function^lipase activity	Aligned	1.46	2.1	1.08	0.87	1.99	1.87
TRINITY_DN218_c0_g1	TRINITY_DN218_c0_g1_i10	TRINITY_DN218_c0_g1_i10.p1	1692-586[-]	LIPR1_RAT^LIPR1_RAT^Q:33-367,H:16-356^41.618%ID^E:3.44e-80^RecName: Full=Inactive pancreatic lipase-related protein 1;^Eukaryota; Metazoa; Chordata; Craniata; Vertebrata; Euteleostomi; Mammalia; Eutheria; Euarchontoglires; Glires; Rodentia; Myomorpha; Muroidea; Muridae; Murinae; Rattus`LIPR1_MOUSE^LIPR1_MOUSE^Q:33-343,H:16-329^43.711%ID^E:5.34e-80^RecName: Full=Inactive pancreatic lipase-related …	PF00151.23^Lipase^NULL^36-363^E:2.7e-91	.	GO:0005615^cellular_component^extracellular space`GO:0005509^molecular_function^calcium ion binding`GO:0052689^molecular_function^carboxylic ester hydrolase activity`GO:0016298^molecular_function^lipase activity`GO:0006629^biological_process^lipid metabolic process`GO:0031016^biological_process^pancreas development`GO:0051384^biological_process^response to glucocorticoid`GO:0043434^biological_pro…	GO:0016298^molecular_function^lipase activity	Aligned	0.09	1.01	2.33	0.41	0.08	0.36
TRINITY_DN218_c0_g1	TRINITY_DN218_c0_g1_i13	TRINITY_DN218_c0_g1_i13.p1	1269-166[-]	LIPR1_RAT^LIPR1_RAT^Q:33-343,H:16-329^43.711%ID^E:3.06e-80^RecName: Full=Inactive pancreatic lipase-related protein 1;^Eukaryota; Metazoa; Chordata; Craniata; Vertebrata; Euteleostomi; Mammalia; Eutheria; Euarchontoglires; Glires; Rodentia; Myomorpha; Muroidea; Muridae; Murinae; Rattus`LIPR1_HUMAN^LIPR1_HUMAN^Q:20-343,H:1-329^43.243%ID^E:3.33e-80^RecName: Full=Inactive pancreatic lipase-related p…	PF00151.23^Lipase^NULL^36-363^E:2.7e-91	.	GO:0005615^cellular_component^extracellular space`GO:0005509^molecular_function^calcium ion binding`GO:0052689^molecular_function^carboxylic ester hydrolase activity`GO:0016298^molecular_function^lipase activity`GO:0006629^biological_process^lipid metabolic process`GO:0031016^biological_process^pancreas development`GO:0051384^biological_process^response to glucocorticoid`GO:0043434^biological_pro…	GO:0016298^molecular_function^lipase activity	Aligned	142.5	51.12	0	68.04	112.52	4.19
TRINITY_DN218_c0_g1	TRINITY_DN218_c0_g1_i15	TRINITY_DN218_c0_g1_i15.p1	1269-166[-]	LIPR1_RAT^LIPR1_RAT^Q:33-343,H:16-329^44.025%ID^E:1.2e-80^RecName: Full=Inactive pancreatic lipase-related protein 1;^Eukaryota; Metazoa; Chordata; Craniata; Vertebrata; Euteleostomi; Mammalia; Eutheria; Euarchontoglires; Glires; Rodentia; Myomorpha; Muroidea; Muridae; Murinae; Rattus`LIPR1_HUMAN^LIPR1_HUMAN^Q:20-343,H:1-329^43.544%ID^E:1.27e-80^RecName: Full=Inactive pancreatic lipase-related pr…	PF00151.23^Lipase^NULL^36-363^E:1.4e-91	.	GO:0005615^cellular_component^extracellular space`GO:0005509^molecular_function^calcium ion binding`GO:0052689^molecular_function^carboxylic ester hydrolase activity`GO:0016298^molecular_function^lipase activity`GO:0006629^biological_process^lipid metabolic process`GO:0031016^biological_process^pancreas development`GO:0051384^biological_process^response to glucocorticoid`GO:0043434^biological_pro…	GO:0016298^molecular_function^lipase activity	Aligned	0.08	34.54	82.83	0	0	101.3
TRINITY_DN208_c0_g1	TRINITY_DN208_c0_g1_i13	TRINITY_DN208_c0_g1_i13.p1	765-79[-]	LIPR3_HUMAN^LIPR3_HUMAN^Q:1-171,H:247-422^29.213%ID^E:6.52e-18^RecName: Full=Pancreatic lipase-related protein 3;^Eukaryota; Metazoa; Chordata; Craniata; Vertebrata; Euteleostomi; Mammalia; Eutheria; Euarchontoglires; Primates; Haplorrhini; Catarrhini; Hominidae; Homo`LIPR1_HUMAN^LIPR1_HUMAN^Q:1-132,H:250-385^33.813%ID^E:7.57e-17^RecName: Full=Inactive pancreatic lipase-related protein 1;^Eukaryo…	PF00151.23^Lipase^NULL^2-100^E:1.2e-17	.	GO:0005576^cellular_component^extracellular region`GO:0004806^molecular_function^triglyceride lipase activity`GO:0016042^biological_process^lipid catabolic process	GO:0016298^molecular_function^lipase activity	Aligned	3.07	0	0.09	4.97	0.13	5.43
TRINITY_DN208_c0_g1	TRINITY_DN208_c0_g1_i14	TRINITY_DN208_c0_g1_i14.p1	797-78[-]	LIPR3_HUMAN^LIPR3_HUMAN^Q:2-182,H:237-422^32.447%ID^E:3.36e-24^RecName: Full=Pancreatic lipase-related protein 3;^Eukaryota; Metazoa; Chordata; Craniata; Vertebrata; Euteleostomi; Mammalia; Eutheria; Euarchontoglires; Primates; Haplorrhini; Catarrhini; Hominidae; Homo`LIPR1_HUMAN^LIPR1_HUMAN^Q:2-143,H:240-385^36.913%ID^E:3.55e-22^RecName: Full=Inactive pancreatic lipase-related protein 1;^Eukaryo…	PF00151.23^Lipase^NULL^2-111^E:1.9e-24	.	GO:0005576^cellular_component^extracellular region`GO:0004806^molecular_function^triglyceride lipase activity`GO:0016042^biological_process^lipid catabolic process	GO:0016298^molecular_function^lipase activity	Aligned	1.37	5.9	14.45	0.58	4.52	1.26
TRINITY_DN208_c0_g1	TRINITY_DN208_c0_g1_i2	TRINITY_DN208_c0_g1_i2.p1	929-222[-]	LIPR2_MYOCO^LIPR2_MYOCO^Q:5-208,H:158-366^42.857%ID^E:1.31e-50^RecName: Full=Pancreatic lipase-related protein 2 {ECO:0000250|UniProtKB:P54317};^Eukaryota; Metazoa; Chordata; Craniata; Vertebrata; Euteleostomi; Mammalia; Eutheria; Euarchontoglires; Glires; Rodentia; Hystricomorpha; Myocastoridae; Myocastor`LIPR2_BOVIN^LIPR2_BOVIN^Q:12-233,H:164-391^41.485%ID^E:1.63e-49^RecName: Full=Pancreatic li…	PF00151.23^Lipase^NULL^12-197^E:4.2e-62	.	GO:0005615^cellular_component^extracellular space`GO:0043005^cellular_component^neuron projection`GO:0042589^cellular_component^zymogen granule membrane`GO:0102549^molecular_function^1-18:1-2-16:0-monogalactosyldiacylglycerol lipase activity`GO:0047372^molecular_function^acylglycerol lipase activity`GO:0005509^molecular_function^calcium ion binding`GO:0047714^molecular_function^galactolipase acti…	GO:0016298^molecular_function^lipase activity	Aligned	0.64	0	0	0.23	0.36	20.92
TRINITY_DN208_c0_g1	TRINITY_DN208_c0_g1_i23	TRINITY_DN208_c0_g1_i23.p1	1135-158[-]	LIPP_ICTTR^LIPP_ICTTR^Q:5-266,H:155-419^39.781%ID^E:1.16e-54^RecName: Full=Pancreatic triacylglycerol lipase {ECO:0000305};^Eukaryota; Metazoa; Chordata; Craniata; Vertebrata; Euteleostomi; Mammalia; Eutheria; Euarchontoglires; Glires; Rodentia; Sciuromorpha; Sciuridae; Xerinae; Marmotini; Ictidomys`LIPR3_HUMAN^LIPR3_HUMAN^Q:11-268,H:160-422^40.226%ID^E:4.94e-54^RecName: Full=Pancreatic lipase-re…	PF00151.23^Lipase^NULL^12-197^E:1.8e-62	.	GO:0005576^cellular_component^extracellular region`GO:0047376^molecular_function^all-trans-retinyl-palmitate hydrolase, all-trans-retinol forming activity`GO:0046872^molecular_function^metal ion binding`GO:0004806^molecular_function^triglyceride lipase activity`GO:0042750^biological_process^hibernation`GO:0016042^biological_process^lipid catabolic process	GO:0016298^molecular_function^lipase activity	Aligned	1.36	0	0	1.06	0	11.42
TRINITY_DN208_c0_g1	TRINITY_DN208_c0_g1_i24	TRINITY_DN208_c0_g1_i24.p1	2219-1323[-]	LIPR3_HUMAN^LIPR3_HUMAN^Q:11-268,H:160-422^38.722%ID^E:2.1e-52^RecName: Full=Pancreatic lipase-related protein 3;^Eukaryota; Metazoa; Chordata; Craniata; Vertebrata; Euteleostomi; Mammalia; Eutheria; Euarchontoglires; Primates; Haplorrhini; Catarrhini; Hominidae; Homo`LIPP_MYOCO^LIPP_MYOCO^Q:5-233,H:147-380^41.176%ID^E:2.18e-51^RecName: Full=Pancreatic triacylglycerol lipase {ECO:0000305};^Eukary…	PF00151.23^Lipase^NULL^12-197^E:1.4e-62	.	GO:0005576^cellular_component^extracellular region`GO:0004806^molecular_function^triglyceride lipase activity`GO:0016042^biological_process^lipid catabolic process	GO:0016298^molecular_function^lipase activity	Aligned	0.1	0.09	0.16	0.26	0.49	4.46
TRINITY_DN208_c0_g1	TRINITY_DN208_c0_g1_i25	TRINITY_DN208_c0_g1_i25.p1	1317-340[-]	LIPR2_MYOCO^LIPR2_MYOCO^Q:5-302,H:158-454^35.065%ID^E:5.08e-52^RecName: Full=Pancreatic lipase-related protein 2 {ECO:0000250|UniProtKB:P54317};^Eukaryota; Metazoa; Chordata; Craniata; Vertebrata; Euteleostomi; Mammalia; Eutheria; Euarchontoglires; Glires; Rodentia; Hystricomorpha; Myocastoridae; Myocastor`LIPR3_HUMAN^LIPR3_HUMAN^Q:11-268,H:160-422^37.594%ID^E:3.01e-51^RecName: Full=Pancreatic li…	PF00151.23^Lipase^NULL^12-197^E:1.1e-61	.	GO:0005615^cellular_component^extracellular space`GO:0043005^cellular_component^neuron projection`GO:0042589^cellular_component^zymogen granule membrane`GO:0102549^molecular_function^1-18:1-2-16:0-monogalactosyldiacylglycerol lipase activity`GO:0047372^molecular_function^acylglycerol lipase activity`GO:0005509^molecular_function^calcium ion binding`GO:0047714^molecular_function^galactolipase acti…	GO:0016298^molecular_function^lipase activity	Aligned	60.1	14.61	10.69	48.03	46.02	21.98
TRINITY_DN208_c0_g1	TRINITY_DN208_c0_g1_i5	TRINITY_DN208_c0_g1_i5.p1	1156-179[-]	LIPP_ICTTR^LIPP_ICTTR^Q:5-266,H:155-419^39.781%ID^E:1.28e-54^RecName: Full=Pancreatic triacylglycerol lipase {ECO:0000305};^Eukaryota; Metazoa; Chordata; Craniata; Vertebrata; Euteleostomi; Mammalia; Eutheria; Euarchontoglires; Glires; Rodentia; Sciuromorpha; Sciuridae; Xerinae; Marmotini; Ictidomys`LIPR3_HUMAN^LIPR3_HUMAN^Q:11-268,H:160-422^40.226%ID^E:4.49e-54^RecName: Full=Pancreatic lipase-re…	PF00151.23^Lipase^NULL^12-197^E:1.8e-62	.	GO:0005576^cellular_component^extracellular region`GO:0047376^molecular_function^all-trans-retinyl-palmitate hydrolase, all-trans-retinol forming activity`GO:0046872^molecular_function^metal ion binding`GO:0004806^molecular_function^triglyceride lipase activity`GO:0042750^biological_process^hibernation`GO:0016042^biological_process^lipid catabolic process	GO:0016298^molecular_function^lipase activity	Aligned	2.39	3.16	17.61	9.98	4.6	0.19
TRINITY_DN208_c0_g1	TRINITY_DN208_c0_g1_i6	TRINITY_DN208_c0_g1_i6.p1	1472-777[-]	LIPR2_MYOCO^LIPR2_MYOCO^Q:5-185,H:158-338^46.154%ID^E:1.58e-49^RecName: Full=Pancreatic lipase-related protein 2 {ECO:0000250|UniProtKB:P54317};^Eukaryota; Metazoa; Chordata; Craniata; Vertebrata; Euteleostomi; Mammalia; Eutheria; Euarchontoglires; Glires; Rodentia; Hystricomorpha; Myocastoridae; Myocastor`LIPR3_HUMAN^LIPR3_HUMAN^Q:11-197,H:160-352^44.33%ID^E:5.79e-48^RecName: Full=Pancreatic lip…	PF00151.23^Lipase^NULL^12-197^E:4e-62	.	GO:0005615^cellular_component^extracellular space`GO:0043005^cellular_component^neuron projection`GO:0042589^cellular_component^zymogen granule membrane`GO:0102549^molecular_function^1-18:1-2-16:0-monogalactosyldiacylglycerol lipase activity`GO:0047372^molecular_function^acylglycerol lipase activity`GO:0005509^molecular_function^calcium ion binding`GO:0047714^molecular_function^galactolipase acti…	GO:0016298^molecular_function^lipase activity	Aligned	0	0.33	0.39	0.87	0.46	0.18
TRINITY_DN208_c0_g1	TRINITY_DN208_c0_g1_i9	TRINITY_DN208_c0_g1_i9.p1	1084-389[-]	LIPR2_MYOCO^LIPR2_MYOCO^Q:5-185,H:158-338^46.154%ID^E:1.58e-49^RecName: Full=Pancreatic lipase-related protein 2 {ECO:0000250|UniProtKB:P54317};^Eukaryota; Metazoa; Chordata; Craniata; Vertebrata; Euteleostomi; Mammalia; Eutheria; Euarchontoglires; Glires; Rodentia; Hystricomorpha; Myocastoridae; Myocastor`LIPR3_HUMAN^LIPR3_HUMAN^Q:11-197,H:160-352^44.33%ID^E:5.79e-48^RecName: Full=Pancreatic lip…	PF00151.23^Lipase^NULL^12-197^E:4e-62	.	GO:0005615^cellular_component^extracellular space`GO:0043005^cellular_component^neuron projection`GO:0042589^cellular_component^zymogen granule membrane`GO:0102549^molecular_function^1-18:1-2-16:0-monogalactosyldiacylglycerol lipase activity`GO:0047372^molecular_function^acylglycerol lipase activity`GO:0005509^molecular_function^calcium ion binding`GO:0047714^molecular_function^galactolipase acti…	GO:0016298^molecular_function^lipase activity	Aligned	0.12	0.3	0	0.54	1.13	5.4
TRINITY_DN50231_c0_g1	TRINITY_DN50231_c0_g1_i1	TRINITY_DN50231_c0_g1_i1.p1	3-323[+]	NAPEP_BOVIN^NAPEP_BOVIN^Q:4-107,H:73-180^44.545%ID^E:2.42e-25^RecName: Full=N-acyl-phosphatidylethanolamine-hydrolyzing phospholipase D;^Eukaryota; Metazoa; Chordata; Craniata; Vertebrata; Euteleostomi; Mammalia; Eutheria; Laurasiatheria; Artiodactyla; Ruminantia; Pecora; Bovidae; Bovinae; Bos`NAPEP_HUMAN^NAPEP_HUMAN^Q:13-107,H:84-182^47.525%ID^E:3.16e-25^RecName: Full=N-acyl-phosphatidylethanola…	.	.	GO:0005737^cellular_component^cytoplasm`GO:0005769^cellular_component^early endosome`GO:0031901^cellular_component^early endosome membrane`GO:0005794^cellular_component^Golgi apparatus`GO:0000139^cellular_component^Golgi membrane`GO:0043227^cellular_component^membrane-bounded organelle`GO:0005635^cellular_component^nuclear envelope`GO:0005654^cellular_component^nucleoplasm`GO:0102200^molecular_fu…	.	Aligned	2.91	0.85	0	0.34	1.01	0
TRINITY_DN21135_c0_g1	TRINITY_DN21135_c0_g1_i1	TRINITY_DN21135_c0_g1_i1.p1	1252-140[-]	LIPR1_CANLF^LIPR1_CANLF^Q:31-367,H:11-353^42.571%ID^E:3.5e-85^RecName: Full=Inactive pancreatic lipase-related protein 1;^Eukaryota; Metazoa; Chordata; Craniata; Vertebrata; Euteleostomi; Mammalia; Eutheria; Laurasiatheria; Carnivora; Caniformia; Canidae; Canis`LIPR1_HUMAN^LIPR1_HUMAN^Q:31-354,H:11-336^42.943%ID^E:2.72e-82^RecName: Full=Inactive pancreatic lipase-related protein 1;^Eukaryota; Met…	PF00151.23^Lipase^NULL^39-367^E:5.4e-91	sigP:1^25^0.862	GO:0005576^cellular_component^extracellular region`GO:0005509^molecular_function^calcium ion binding`GO:0052689^molecular_function^carboxylic ester hydrolase activity`GO:0016042^biological_process^lipid catabolic process	GO:0016298^molecular_function^lipase activity	Aligned	0.76	1.16	2.12	1.91	2.79	2.44
TRINITY_DN11368_c0_g1	TRINITY_DN11368_c0_g1_i1	TRINITY_DN11368_c0_g1_i1.p1	3-347[+]	LIPI_HUMAN^LIPI_HUMAN^Q:6-95,H:92-181^46.667%ID^E:1.04e-22^RecName: Full=Lipase member I;^Eukaryota; Metazoa; Chordata; Craniata; Vertebrata; Euteleostomi; Mammalia; Eutheria; Euarchontoglires; Primates; Haplorrhini; Catarrhini; Hominidae; Homo`LIPH_RABIT^LIPH_RABIT^Q:6-95,H:87-176^44.444%ID^E:2.05e-21^RecName: Full=Lipase member H;^Eukaryota; Metazoa; Chordata; Craniata; Vertebrata; Euteleostomi…	PF00151.23^Lipase^NULL^3-95^E:1.3e-22	.	GO:0005615^cellular_component^extracellular space`GO:0005886^cellular_component^plasma membrane`GO:0052689^molecular_function^carboxylic ester hydrolase activity`GO:0008201^molecular_function^heparin binding`GO:0004620^molecular_function^phospholipase activity`GO:0016042^biological_process^lipid catabolic process`GO:0006654^biological_process^phosphatidic acid biosynthetic process	GO:0016298^molecular_function^lipase activity	Aligned	3.05	12.57	7.43	2.95	0.18	9.36
TRINITY_DN11368_c0_g1	TRINITY_DN11368_c0_g1_i2	TRINITY_DN11368_c0_g1_i2.p1	3-428[+]	LIPP_MYOCO^LIPP_MYOCO^Q:3-142,H:91-231^49.296%ID^E:3e-38^RecName: Full=Pancreatic triacylglycerol lipase {ECO:0000305};^Eukaryota; Metazoa; Chordata; Craniata; Vertebrata; Euteleostomi; Mammalia; Eutheria; Euarchontoglires; Glires; Rodentia; Hystricomorpha; Myocastoridae; Myocastor`LIPP_ICTTR^LIPP_ICTTR^Q:3-142,H:99-239^47.183%ID^E:4.82e-37^RecName: Full=Pancreatic triacylglycerol lipase {ECO:000…	PF00151.23^Lipase^NULL^3-140^E:3.3e-43	.	GO:0005576^cellular_component^extracellular region`GO:0047376^molecular_function^all-trans-retinyl-palmitate hydrolase, all-trans-retinol forming activity`GO:0046872^molecular_function^metal ion binding`GO:0004806^molecular_function^triglyceride lipase activity`GO:0016042^biological_process^lipid catabolic process	GO:0016298^molecular_function^lipase activity	Aligned	46.47	0.19	13.58	69.54	0	82.88
TRINITY_DN8840_c0_g1	TRINITY_DN8840_c0_g1_i16	TRINITY_DN8840_c0_g1_i16.p1	1176-643[-]	PLAT3_RAT^PLAT3_RAT^Q:18-147,H:3-127^38.931%ID^E:7.6e-23^RecName: Full=Phospholipase A and acyltransferase 3 {ECO:0000305};^Eukaryota; Metazoa; Chordata; Craniata; Vertebrata; Euteleostomi; Mammalia; Eutheria; Euarchontoglires; Glires; Rodentia; Myomorpha; Muroidea; Muridae; Murinae; Rattus`PLAT2_HUMAN^PLAT2_HUMAN^Q:22-147,H:9-129^40.945%ID^E:9.38e-23^RecName: Full=Phospholipase A and acyltransfe…	PF04970.17^LRAT^NULL^21-141^E:2.7e-34	.	GO:0005737^cellular_component^cytoplasm`GO:0005829^cellular_component^cytosol`GO:0005783^cellular_component^endoplasmic reticulum`GO:0005789^cellular_component^endoplasmic reticulum membrane`GO:0005765^cellular_component^lysosomal membrane`GO:0005764^cellular_component^lysosome`GO:0031966^cellular_component^mitochondrial membrane`GO:0005739^cellular_component^mitochondrion`GO:0005635^cellular_com…	.	Aligned	2.24	1.91	0	0	0	0
TRINITY_DN8840_c0_g1	TRINITY_DN8840_c0_g1_i17	TRINITY_DN8840_c0_g1_i17.p1	1176-601[-]	PLAT3_RAT^PLAT3_RAT^Q:18-186,H:3-159^36.471%ID^E:1.89e-25^RecName: Full=Phospholipase A and acyltransferase 3 {ECO:0000305};^Eukaryota; Metazoa; Chordata; Craniata; Vertebrata; Euteleostomi; Mammalia; Eutheria; Euarchontoglires; Glires; Rodentia; Myomorpha; Muroidea; Muridae; Murinae; Rattus`PLAT3_PONAB^PLAT3_PONAB^Q:15-160,H:2-142^37.415%ID^E:2.9e-25^RecName: Full=Phospholipase A and acyltransfe…	PF04970.17^LRAT^NULL^21-141^E:4.2e-34	.	GO:0005737^cellular_component^cytoplasm`GO:0005829^cellular_component^cytosol`GO:0005783^cellular_component^endoplasmic reticulum`GO:0005789^cellular_component^endoplasmic reticulum membrane`GO:0005765^cellular_component^lysosomal membrane`GO:0005764^cellular_component^lysosome`GO:0031966^cellular_component^mitochondrial membrane`GO:0005739^cellular_component^mitochondrion`GO:0005635^cellular_com…	.	Aligned	0	0.03	0.23	0.9	1.58	0
TRINITY_DN8840_c0_g1	TRINITY_DN8840_c0_g1_i19	TRINITY_DN8840_c0_g1_i19.p1	1135-560[-]	PLAT3_RAT^PLAT3_RAT^Q:18-186,H:3-159^36.471%ID^E:2.32e-25^RecName: Full=Phospholipase A and acyltransferase 3 {ECO:0000305};^Eukaryota; Metazoa; Chordata; Craniata; Vertebrata; Euteleostomi; Mammalia; Eutheria; Euarchontoglires; Glires; Rodentia; Myomorpha; Muroidea; Muridae; Murinae; Rattus`PLAT3_PONAB^PLAT3_PONAB^Q:15-160,H:2-142^37.415%ID^E:3.8e-25^RecName: Full=Phospholipase A and acyltransfe…	PF04970.17^LRAT^NULL^21-141^E:4.2e-34	.	GO:0005737^cellular_component^cytoplasm`GO:0005829^cellular_component^cytosol`GO:0005783^cellular_component^endoplasmic reticulum`GO:0005789^cellular_component^endoplasmic reticulum membrane`GO:0005765^cellular_component^lysosomal membrane`GO:0005764^cellular_component^lysosome`GO:0031966^cellular_component^mitochondrial membrane`GO:0005739^cellular_component^mitochondrion`GO:0005635^cellular_com…	.	Aligned	0.19	0	0.18	0	0	0
TRINITY_DN8840_c0_g1	TRINITY_DN8840_c0_g1_i2	TRINITY_DN8840_c0_g1_i2.p1	945-601[-]	PLAT3_PONAB^PLAT3_PONAB^Q:1-100,H:59-158^34.653%ID^E:2.35e-12^RecName: Full=Phospholipase A and acyltransferase 3 {ECO:0000250|UniProtKB:P53816};^Eukaryota; Metazoa; Chordata; Craniata; Vertebrata; Euteleostomi; Mammalia; Eutheria; Euarchontoglires; Primates; Haplorrhini; Catarrhini; Hominidae; Pongo`PLAT3_HUMAN^PLAT3_HUMAN^Q:1-100,H:59-158^34.653%ID^E:2.64e-12^RecName: Full=Phospholipase A and a…	PF04970.17^LRAT^NULL^2-64^E:4.7e-17	.	GO:0005829^cellular_component^cytosol`GO:0005783^cellular_component^endoplasmic reticulum`GO:0005789^cellular_component^endoplasmic reticulum membrane`GO:0005765^cellular_component^lysosomal membrane`GO:0005764^cellular_component^lysosome`GO:0031966^cellular_component^mitochondrial membrane`GO:0005739^cellular_component^mitochondrion`GO:0005635^cellular_component^nuclear envelope`GO:0048471^cellu…	.	Aligned	0	0.03	0	0	0	0
TRINITY_DN8840_c0_g1	TRINITY_DN8840_c0_g1_i22	TRINITY_DN8840_c0_g1_i22.p1	945-601[-]	PLAT3_PONAB^PLAT3_PONAB^Q:1-100,H:59-158^34.653%ID^E:2.35e-12^RecName: Full=Phospholipase A and acyltransferase 3 {ECO:0000250|UniProtKB:P53816};^Eukaryota; Metazoa; Chordata; Craniata; Vertebrata; Euteleostomi; Mammalia; Eutheria; Euarchontoglires; Primates; Haplorrhini; Catarrhini; Hominidae; Pongo`PLAT3_HUMAN^PLAT3_HUMAN^Q:1-100,H:59-158^34.653%ID^E:2.64e-12^RecName: Full=Phospholipase A and a…	PF04970.17^LRAT^NULL^2-64^E:4.7e-17	.	GO:0005829^cellular_component^cytosol`GO:0005783^cellular_component^endoplasmic reticulum`GO:0005789^cellular_component^endoplasmic reticulum membrane`GO:0005765^cellular_component^lysosomal membrane`GO:0005764^cellular_component^lysosome`GO:0031966^cellular_component^mitochondrial membrane`GO:0005739^cellular_component^mitochondrion`GO:0005635^cellular_component^nuclear envelope`GO:0048471^cellu…	.	Aligned	0	0	0.14	0.07	0.2	0
TRINITY_DN8840_c0_g1	TRINITY_DN8840_c0_g1_i5	TRINITY_DN8840_c0_g1_i5.p1	1217-684[-]	PLAT3_RAT^PLAT3_RAT^Q:18-147,H:3-127^38.931%ID^E:7.12e-23^RecName: Full=Phospholipase A and acyltransferase 3 {ECO:0000305};^Eukaryota; Metazoa; Chordata; Craniata; Vertebrata; Euteleostomi; Mammalia; Eutheria; Euarchontoglires; Glires; Rodentia; Myomorpha; Muroidea; Muridae; Murinae; Rattus`PLAT2_HUMAN^PLAT2_HUMAN^Q:22-147,H:9-129^40.945%ID^E:1.03e-22^RecName: Full=Phospholipase A and acyltransf…	PF04970.17^LRAT^NULL^21-141^E:2.4e-34	.	GO:0005737^cellular_component^cytoplasm`GO:0005829^cellular_component^cytosol`GO:0005783^cellular_component^endoplasmic reticulum`GO:0005789^cellular_component^endoplasmic reticulum membrane`GO:0005765^cellular_component^lysosomal membrane`GO:0005764^cellular_component^lysosome`GO:0031966^cellular_component^mitochondrial membrane`GO:0005739^cellular_component^mitochondrion`GO:0005635^cellular_com…	.	Aligned	0.75	0	0.1	0	0	0
TRINITY_DN8840_c0_g1	TRINITY_DN8840_c0_g1_i8	TRINITY_DN8840_c0_g1_i8.p1	1050-601[-]	PLAT3_PONAB^PLAT3_PONAB^Q:4-144,H:33-161^33.099%ID^E:8.62e-15^RecName: Full=Phospholipase A and acyltransferase 3 {ECO:0000250|UniProtKB:P53816};^Eukaryota; Metazoa; Chordata; Craniata; Vertebrata; Euteleostomi; Mammalia; Eutheria; Euarchontoglires; Primates; Haplorrhini; Catarrhini; Hominidae; Pongo`PLAT3_HUMAN^PLAT3_HUMAN^Q:4-144,H:33-161^33.099%ID^E:1.11e-14^RecName: Full=Phospholipase A and a…	PF04970.17^LRAT^NULL^1-99^E:1.3e-21	.	GO:0005829^cellular_component^cytosol`GO:0005783^cellular_component^endoplasmic reticulum`GO:0005789^cellular_component^endoplasmic reticulum membrane`GO:0005765^cellular_component^lysosomal membrane`GO:0005764^cellular_component^lysosome`GO:0031966^cellular_component^mitochondrial membrane`GO:0005739^cellular_component^mitochondrion`GO:0005635^cellular_component^nuclear envelope`GO:0048471^cellu…	.	Aligned	0	0.28	0	0	0	0
TRINITY_DN8823_c0_g1	TRINITY_DN8823_c0_g1_i7	TRINITY_DN8823_c0_g1_i7.p2	3-443[+]	CEL_HUMAN^CEL_HUMAN^Q:4-146,H:541-681^25.175%ID^E:2.69e-07^RecName: Full=Bile salt-activated lipase;^Eukaryota; Metazoa; Chordata; Craniata; Vertebrata; Euteleostomi; Mammalia; Eutheria; Euarchontoglires; Primates; Haplorrhini; Catarrhini; Hominidae; Homo	.	.	GO:0005737^cellular_component^cytoplasm`GO:0070062^cellular_component^extracellular exosome`GO:0005576^cellular_component^extracellular region`GO:0005615^cellular_component^extracellular space`GO:0008126^molecular_function^acetylesterase activity`GO:0003824^molecular_function^catalytic activity`GO:0008201^molecular_function^heparin binding`GO:0016787^molecular_function^hydrolase activity`GO:00502…	.	Aligned	0.09	0	0.76	0.05	0	0
TRINITY_DN6111_c0_g1	TRINITY_DN6111_c0_g1_i10	TRINITY_DN6111_c0_g1_i10.p1	96-1340[+]	LIPF_RAT^LIPF_RAT^Q:38-408,H:26-395^50.538%ID^E:2.07e-138^RecName: Full=Gastric triacylglycerol lipase;^Eukaryota; Metazoa; Chordata; Craniata; Vertebrata; Euteleostomi; Mammalia; Eutheria; Euarchontoglires; Glires; Rodentia; Myomorpha; Muroidea; Muridae; Murinae; Rattus`LIPF_MOUSE^LIPF_MOUSE^Q:39-408,H:27-395^48.787%ID^E:5.54e-133^RecName: Full=Gastric triacylglycerol lipase;^Eukaryota; Metazoa;…	PF04083.20^Abhydro_lipase^NULL^46-106^E:1.2e-22`PF00561.24^Abhydrolase_1^NULL^88-373^E:1e-17	sigP:1^21^0.586	GO:0005576^cellular_component^extracellular region`GO:0043231^cellular_component^intracellular membrane-bounded organelle`GO:0005739^cellular_component^mitochondrion`GO:0016298^molecular_function^lipase activity`GO:0016615^molecular_function^malate dehydrogenase activity`GO:0004806^molecular_function^triglyceride lipase activity`GO:0016042^biological_process^lipid catabolic process`GO:0006108^bio…	GO:0006629^biological_process^lipid metabolic process	Aligned	0	12.58	7.46	26.77	49.73	56.06
TRINITY_DN6111_c0_g1	TRINITY_DN6111_c0_g1_i19	TRINITY_DN6111_c0_g1_i19.p1	96-1124[+]	LIPF_RAT^LIPF_RAT^Q:38-332,H:26-319^50%ID^E:4.55e-105^RecName: Full=Gastric triacylglycerol lipase;^Eukaryota; Metazoa; Chordata; Craniata; Vertebrata; Euteleostomi; Mammalia; Eutheria; Euarchontoglires; Glires; Rodentia; Myomorpha; Muroidea; Muridae; Murinae; Rattus`LIPK_HUMAN^LIPK_HUMAN^Q:35-333,H:24-321^49%ID^E:7.8e-103^RecName: Full=Lipase member K;^Eukaryota; Metazoa; Chordata; Craniata; Ver…	PF04083.20^Abhydro_lipase^NULL^46-106^E:9.1e-23`PF00561.24^Abhydrolase_1^NULL^88-306^E:2.8e-14	sigP:1^21^0.586	GO:0005576^cellular_component^extracellular region`GO:0043231^cellular_component^intracellular membrane-bounded organelle`GO:0005739^cellular_component^mitochondrion`GO:0016298^molecular_function^lipase activity`GO:0016615^molecular_function^malate dehydrogenase activity`GO:0004806^molecular_function^triglyceride lipase activity`GO:0016042^biological_process^lipid catabolic process`GO:0006108^bio…	GO:0006629^biological_process^lipid metabolic process	Aligned	4.97	2.96	8.38	2.58	10.51	17.72
TRINITY_DN6111_c0_g1	TRINITY_DN6111_c0_g1_i20	TRINITY_DN6111_c0_g1_i20.p1	96-1340[+]	LIPF_RAT^LIPF_RAT^Q:38-408,H:26-395^50.538%ID^E:2.07e-138^RecName: Full=Gastric triacylglycerol lipase;^Eukaryota; Metazoa; Chordata; Craniata; Vertebrata; Euteleostomi; Mammalia; Eutheria; Euarchontoglires; Glires; Rodentia; Myomorpha; Muroidea; Muridae; Murinae; Rattus`LIPF_MOUSE^LIPF_MOUSE^Q:39-408,H:27-395^48.787%ID^E:5.54e-133^RecName: Full=Gastric triacylglycerol lipase;^Eukaryota; Metazoa;…	PF04083.20^Abhydro_lipase^NULL^46-106^E:1.2e-22`PF00561.24^Abhydrolase_1^NULL^88-373^E:1e-17	sigP:1^21^0.586	GO:0005576^cellular_component^extracellular region`GO:0043231^cellular_component^intracellular membrane-bounded organelle`GO:0005739^cellular_component^mitochondrion`GO:0016298^molecular_function^lipase activity`GO:0016615^molecular_function^malate dehydrogenase activity`GO:0004806^molecular_function^triglyceride lipase activity`GO:0016042^biological_process^lipid catabolic process`GO:0006108^bio…	GO:0006629^biological_process^lipid metabolic process	Aligned	25.5	0	1.32	0.69	0	0
TRINITY_DN6111_c0_g1	TRINITY_DN6111_c0_g1_i21	TRINITY_DN6111_c0_g1_i21.p1	96-800[+]	LIPK_HUMAN^LIPK_HUMAN^Q:35-229,H:24-219^54.082%ID^E:1.63e-73^RecName: Full=Lipase member K;^Eukaryota; Metazoa; Chordata; Craniata; Vertebrata; Euteleostomi; Mammalia; Eutheria; Euarchontoglires; Primates; Haplorrhini; Catarrhini; Hominidae; Homo`LIPF_RAT^LIPF_RAT^Q:38-225,H:26-214^53.439%ID^E:3.74e-71^RecName: Full=Gastric triacylglycerol lipase;^Eukaryota; Metazoa; Chordata; Craniata; Vertebrat…	PF04083.20^Abhydro_lipase^NULL^46-106^E:4.8e-23`PF00561.24^Abhydrolase_1^NULL^88-214^E:1.7e-13	sigP:1^21^0.586	GO:0005576^cellular_component^extracellular region`GO:0043231^cellular_component^intracellular membrane-bounded organelle`GO:0004465^molecular_function^lipoprotein lipase activity`GO:0070268^biological_process^cornification`GO:0016042^biological_process^lipid catabolic process	GO:0006629^biological_process^lipid metabolic process	Aligned	0.27	0	3.79	0	2.46	1.78
TRINITY_DN6111_c0_g1	TRINITY_DN6111_c0_g1_i8	TRINITY_DN6111_c0_g1_i8.p1	96-1340[+]	LIPF_RAT^LIPF_RAT^Q:38-408,H:26-395^50.538%ID^E:2.07e-138^RecName: Full=Gastric triacylglycerol lipase;^Eukaryota; Metazoa; Chordata; Craniata; Vertebrata; Euteleostomi; Mammalia; Eutheria; Euarchontoglires; Glires; Rodentia; Myomorpha; Muroidea; Muridae; Murinae; Rattus`LIPF_MOUSE^LIPF_MOUSE^Q:39-408,H:27-395^48.787%ID^E:5.54e-133^RecName: Full=Gastric triacylglycerol lipase;^Eukaryota; Metazoa;…	PF04083.20^Abhydro_lipase^NULL^46-106^E:1.2e-22`PF00561.24^Abhydrolase_1^NULL^88-373^E:1e-17	sigP:1^21^0.586	GO:0005576^cellular_component^extracellular region`GO:0043231^cellular_component^intracellular membrane-bounded organelle`GO:0005739^cellular_component^mitochondrion`GO:0016298^molecular_function^lipase activity`GO:0016615^molecular_function^malate dehydrogenase activity`GO:0004806^molecular_function^triglyceride lipase activity`GO:0016042^biological_process^lipid catabolic process`GO:0006108^bio…	GO:0006629^biological_process^lipid metabolic process	Aligned	0	0	12.29	0	0	0
TRINITY_DN6150_c0_g1	TRINITY_DN6150_c0_g1_i10	TRINITY_DN6150_c0_g1_i10.p1	1918-1124[-]	LYPA2_RAT^LYPA2_RAT^Q:39-264,H:2-229^51.528%ID^E:1.7e-77^RecName: Full=Acyl-protein thioesterase 2;^Eukaryota; Metazoa; Chordata; Craniata; Vertebrata; Euteleostomi; Mammalia; Eutheria; Euarchontoglires; Glires; Rodentia; Myomorpha; Muroidea; Muridae; Murinae; Rattus`LYPA2_HUMAN^LYPA2_HUMAN^Q:53-264,H:16-229^53.953%ID^E:2.02e-77^RecName: Full=Acyl-protein thioesterase 2;^Eukaryota; Metazoa; Chord…	PF02230.20^Abhydrolase_2^NULL^52-262^E:3.8e-73	.	GO:0005737^cellular_component^cytoplasm`GO:0005795^cellular_component^Golgi stack`GO:0052689^molecular_function^carboxylic ester hydrolase activity`GO:0004622^molecular_function^lysophospholipase activity`GO:0008474^molecular_function^palmitoyl-(protein) hydrolase activity`GO:0046464^biological_process^acylglycerol catabolic process`GO:0006631^biological_process^fatty acid metabolic process`GO:19…	GO:0016787^molecular_function^hydrolase activity	Aligned	7.91	6.64	8.73	5.5	4.19	7.06
TRINITY_DN6150_c0_g1	TRINITY_DN6150_c0_g1_i11	TRINITY_DN6150_c0_g1_i11.p1	1793-999[-]	LYPA2_RAT^LYPA2_RAT^Q:39-264,H:2-229^51.528%ID^E:1.7e-77^RecName: Full=Acyl-protein thioesterase 2;^Eukaryota; Metazoa; Chordata; Craniata; Vertebrata; Euteleostomi; Mammalia; Eutheria; Euarchontoglires; Glires; Rodentia; Myomorpha; Muroidea; Muridae; Murinae; Rattus`LYPA2_HUMAN^LYPA2_HUMAN^Q:53-264,H:16-229^53.953%ID^E:2.02e-77^RecName: Full=Acyl-protein thioesterase 2;^Eukaryota; Metazoa; Chord…	PF02230.20^Abhydrolase_2^NULL^52-262^E:3.8e-73	.	GO:0005737^cellular_component^cytoplasm`GO:0005795^cellular_component^Golgi stack`GO:0052689^molecular_function^carboxylic ester hydrolase activity`GO:0004622^molecular_function^lysophospholipase activity`GO:0008474^molecular_function^palmitoyl-(protein) hydrolase activity`GO:0046464^biological_process^acylglycerol catabolic process`GO:0006631^biological_process^fatty acid metabolic process`GO:19…	GO:0016787^molecular_function^hydrolase activity	Aligned	0	0	0	7.03	0	0
TRINITY_DN6150_c0_g1	TRINITY_DN6150_c0_g1_i13	TRINITY_DN6150_c0_g1_i13.p1	2696-1902[-]	LYPA2_RAT^LYPA2_RAT^Q:39-264,H:2-229^51.528%ID^E:1.7e-77^RecName: Full=Acyl-protein thioesterase 2;^Eukaryota; Metazoa; Chordata; Craniata; Vertebrata; Euteleostomi; Mammalia; Eutheria; Euarchontoglires; Glires; Rodentia; Myomorpha; Muroidea; Muridae; Murinae; Rattus`LYPA2_HUMAN^LYPA2_HUMAN^Q:53-264,H:16-229^53.953%ID^E:2.02e-77^RecName: Full=Acyl-protein thioesterase 2;^Eukaryota; Metazoa; Chord…	PF02230.20^Abhydrolase_2^NULL^52-262^E:3.8e-73	.	GO:0005737^cellular_component^cytoplasm`GO:0005795^cellular_component^Golgi stack`GO:0052689^molecular_function^carboxylic ester hydrolase activity`GO:0004622^molecular_function^lysophospholipase activity`GO:0008474^molecular_function^palmitoyl-(protein) hydrolase activity`GO:0046464^biological_process^acylglycerol catabolic process`GO:0006631^biological_process^fatty acid metabolic process`GO:19…	GO:0016787^molecular_function^hydrolase activity	Aligned	0	0.15	0	0	1.07	3.37
TRINITY_DN6150_c0_g1	TRINITY_DN6150_c0_g1_i4	TRINITY_DN6150_c0_g1_i4.p1	2702-1908[-]	LYPA2_RAT^LYPA2_RAT^Q:39-264,H:2-229^51.528%ID^E:1.7e-77^RecName: Full=Acyl-protein thioesterase 2;^Eukaryota; Metazoa; Chordata; Craniata; Vertebrata; Euteleostomi; Mammalia; Eutheria; Euarchontoglires; Glires; Rodentia; Myomorpha; Muroidea; Muridae; Murinae; Rattus`LYPA2_HUMAN^LYPA2_HUMAN^Q:53-264,H:16-229^53.953%ID^E:2.02e-77^RecName: Full=Acyl-protein thioesterase 2;^Eukaryota; Metazoa; Chord…	PF02230.20^Abhydrolase_2^NULL^52-262^E:3.8e-73	.	GO:0005737^cellular_component^cytoplasm`GO:0005795^cellular_component^Golgi stack`GO:0052689^molecular_function^carboxylic ester hydrolase activity`GO:0004622^molecular_function^lysophospholipase activity`GO:0008474^molecular_function^palmitoyl-(protein) hydrolase activity`GO:0046464^biological_process^acylglycerol catabolic process`GO:0006631^biological_process^fatty acid metabolic process`GO:19…	GO:0016787^molecular_function^hydrolase activity	Aligned	0.16	0.67	2.51	0.65	4.94	0
TRINITY_DN40007_c0_g1	TRINITY_DN40007_c0_g1_i1	TRINITY_DN40007_c0_g1_i1.p1	3494-1098[-]	FGFR2_HUMAN^FGFR2_HUMAN^Q:524-755,H:379-646^27.941%ID^E:1.8e-12^RecName: Full=Fibroblast growth factor receptor 2;^Eukaryota; Metazoa; Chordata; Craniata; Vertebrata; Euteleostomi; Mammalia; Eutheria; Euarchontoglires; Primates; Haplorrhini; Catarrhini; Hominidae; Homo`FGFR2_MOUSE^FGFR2_MOUSE^Q:594-755,H:468-646^31.694%ID^E:2.81e-12^RecName: Full=Fibroblast growth factor receptor 2;^Eukaryota; Me…	PF07714.21^PK_Tyr_Ser-Thr^NULL^608-765^E:1.9e-21	.	GO:0005938^cellular_component^cell cortex`GO:0009986^cellular_component^cell surface`GO:0005737^cellular_component^cytoplasm`GO:0031410^cellular_component^cytoplasmic vesicle`GO:0060076^cellular_component^excitatory synapse`GO:0005576^cellular_component^extracellular region`GO:0005794^cellular_component^Golgi apparatus`GO:0016020^cellular_component^membrane`GO:0005634^cellular_component^nucleus`G…	GO:0004672^molecular_function^protein kinase activity`GO:0006468^biological_process^protein phosphorylation	Aligned	0	0.04	0	0.09	0	0
TRINITY_DN40007_c0_g1	TRINITY_DN40007_c0_g1_i21	TRINITY_DN40007_c0_g1_i21.p1	3402-745[-]	FGFR2_HUMAN^FGFR2_HUMAN^Q:524-868,H:379-758^31.169%ID^E:8.32e-37^RecName: Full=Fibroblast growth factor receptor 2;^Eukaryota; Metazoa; Chordata; Craniata; Vertebrata; Euteleostomi; Mammalia; Eutheria; Euarchontoglires; Primates; Haplorrhini; Catarrhini; Hominidae; Homo`FGFR2_NOTVI^FGFR2_NOTVI^Q:594-868,H:376-666^34.122%ID^E:9.32e-37^RecName: Full=Fibroblast growth factor receptor 2;^Eukaryota; M…	PF07714.21^PK_Tyr_Ser-Thr^NULL^608-866^E:6.7e-58`PF00069.29^Pkinase^NULL^610-864^E:2.4e-21	.	GO:0005938^cellular_component^cell cortex`GO:0009986^cellular_component^cell surface`GO:0005737^cellular_component^cytoplasm`GO:0031410^cellular_component^cytoplasmic vesicle`GO:0060076^cellular_component^excitatory synapse`GO:0005576^cellular_component^extracellular region`GO:0005794^cellular_component^Golgi apparatus`GO:0016020^cellular_component^membrane`GO:0005634^cellular_component^nucleus`G…	GO:0004672^molecular_function^protein kinase activity`GO:0006468^biological_process^protein phosphorylation`GO:0005524^molecular_function^ATP binding	Aligned	0.14	0.54	0.57	0.03	0.07	0.13
TRINITY_DN20287_c0_g1	TRINITY_DN20287_c0_g1_i11	TRINITY_DN20287_c0_g1_i11.p1	77-1918[+]	DGLB_HUMAN^DGLB_HUMAN^Q:1-608,H:1-601^39.903%ID^E:5.76e-147^RecName: Full=Diacylglycerol lipase-beta {ECO:0000303|PubMed:14610053};^Eukaryota; Metazoa; Chordata; Craniata; Vertebrata; Euteleostomi; Mammalia; Eutheria; Euarchontoglires; Primates; Haplorrhini; Catarrhini; Hominidae; Homo`DGLB_MOUSE^DGLB_MOUSE^Q:1-608,H:1-600^39.837%ID^E:5.92e-140^RecName: Full=Diacylglycerol lipase-beta {ECO:000030…	PF01764.29^Lipase_3^NULL^384-512^E:1.4e-15	.	GO:0005765^cellular_component^lysosomal membrane`GO:0005654^cellular_component^nucleoplasm`GO:0005886^cellular_component^plasma membrane`GO:0047372^molecular_function^acylglycerol lipase activity`GO:0016298^molecular_function^lipase activity`GO:0046872^molecular_function^metal ion binding`GO:0004806^molecular_function^triglyceride lipase activity`GO:0019369^biological_process^arachidonic acid met…	GO:0006629^biological_process^lipid metabolic process	Aligned	0	0	0	0	0.09	1.07
TRINITY_DN20287_c0_g1	TRINITY_DN20287_c0_g1_i12	TRINITY_DN20287_c0_g1_i12.p1	77-2107[+]	DGLB_HUMAN^DGLB_HUMAN^Q:1-654,H:1-649^39.28%ID^E:4.34e-158^RecName: Full=Diacylglycerol lipase-beta {ECO:0000303|PubMed:14610053};^Eukaryota; Metazoa; Chordata; Craniata; Vertebrata; Euteleostomi; Mammalia; Eutheria; Euarchontoglires; Primates; Haplorrhini; Catarrhini; Hominidae; Homo`DGLB_MOUSE^DGLB_MOUSE^Q:1-658,H:1-652^39.13%ID^E:1.49e-149^RecName: Full=Diacylglycerol lipase-beta {ECO:0000303|…	PF01764.29^Lipase_3^NULL^384-512^E:1.7e-15	.	GO:0005765^cellular_component^lysosomal membrane`GO:0005654^cellular_component^nucleoplasm`GO:0005886^cellular_component^plasma membrane`GO:0047372^molecular_function^acylglycerol lipase activity`GO:0016298^molecular_function^lipase activity`GO:0046872^molecular_function^metal ion binding`GO:0004806^molecular_function^triglyceride lipase activity`GO:0019369^biological_process^arachidonic acid met…	GO:0006629^biological_process^lipid metabolic process	Aligned	2.78	1.1	0	0.51	1.34	4.64
TRINITY_DN20287_c0_g1	TRINITY_DN20287_c0_g1_i13	TRINITY_DN20287_c0_g1_i13.p1	77-2107[+]	DGLB_HUMAN^DGLB_HUMAN^Q:1-654,H:1-649^39.28%ID^E:4.34e-158^RecName: Full=Diacylglycerol lipase-beta {ECO:0000303|PubMed:14610053};^Eukaryota; Metazoa; Chordata; Craniata; Vertebrata; Euteleostomi; Mammalia; Eutheria; Euarchontoglires; Primates; Haplorrhini; Catarrhini; Hominidae; Homo`DGLB_MOUSE^DGLB_MOUSE^Q:1-658,H:1-652^39.13%ID^E:1.49e-149^RecName: Full=Diacylglycerol lipase-beta {ECO:0000303|…	PF01764.29^Lipase_3^NULL^384-512^E:1.7e-15	.	GO:0005765^cellular_component^lysosomal membrane`GO:0005654^cellular_component^nucleoplasm`GO:0005886^cellular_component^plasma membrane`GO:0047372^molecular_function^acylglycerol lipase activity`GO:0016298^molecular_function^lipase activity`GO:0046872^molecular_function^metal ion binding`GO:0004806^molecular_function^triglyceride lipase activity`GO:0019369^biological_process^arachidonic acid met…	GO:0006629^biological_process^lipid metabolic process	Aligned	1.5	2.02	2.2	1.6	0.65	0
TRINITY_DN20287_c0_g1	TRINITY_DN20287_c0_g1_i14	TRINITY_DN20287_c0_g1_i14.p1	77-2107[+]	DGLB_HUMAN^DGLB_HUMAN^Q:1-654,H:1-649^39.28%ID^E:4.34e-158^RecName: Full=Diacylglycerol lipase-beta {ECO:0000303|PubMed:14610053};^Eukaryota; Metazoa; Chordata; Craniata; Vertebrata; Euteleostomi; Mammalia; Eutheria; Euarchontoglires; Primates; Haplorrhini; Catarrhini; Hominidae; Homo`DGLB_MOUSE^DGLB_MOUSE^Q:1-658,H:1-652^39.13%ID^E:1.49e-149^RecName: Full=Diacylglycerol lipase-beta {ECO:0000303|…	PF01764.29^Lipase_3^NULL^384-512^E:1.7e-15	.	GO:0005765^cellular_component^lysosomal membrane`GO:0005654^cellular_component^nucleoplasm`GO:0005886^cellular_component^plasma membrane`GO:0047372^molecular_function^acylglycerol lipase activity`GO:0016298^molecular_function^lipase activity`GO:0046872^molecular_function^metal ion binding`GO:0004806^molecular_function^triglyceride lipase activity`GO:0019369^biological_process^arachidonic acid met…	GO:0006629^biological_process^lipid metabolic process	Aligned	0	0	0	0	0	1.02
TRINITY_DN20287_c0_g1	TRINITY_DN20287_c0_g1_i16	TRINITY_DN20287_c0_g1_i16.p1	77-1918[+]	DGLB_HUMAN^DGLB_HUMAN^Q:1-608,H:1-601^39.903%ID^E:5.76e-147^RecName: Full=Diacylglycerol lipase-beta {ECO:0000303|PubMed:14610053};^Eukaryota; Metazoa; Chordata; Craniata; Vertebrata; Euteleostomi; Mammalia; Eutheria; Euarchontoglires; Primates; Haplorrhini; Catarrhini; Hominidae; Homo`DGLB_MOUSE^DGLB_MOUSE^Q:1-608,H:1-600^39.837%ID^E:5.92e-140^RecName: Full=Diacylglycerol lipase-beta {ECO:000030…	PF01764.29^Lipase_3^NULL^384-512^E:1.4e-15	.	GO:0005765^cellular_component^lysosomal membrane`GO:0005654^cellular_component^nucleoplasm`GO:0005886^cellular_component^plasma membrane`GO:0047372^molecular_function^acylglycerol lipase activity`GO:0016298^molecular_function^lipase activity`GO:0046872^molecular_function^metal ion binding`GO:0004806^molecular_function^triglyceride lipase activity`GO:0019369^biological_process^arachidonic acid met…	GO:0006629^biological_process^lipid metabolic process	Aligned	0	0.06	0	0	0.32	0
TRINITY_DN20287_c0_g1	TRINITY_DN20287_c0_g1_i18	TRINITY_DN20287_c0_g1_i18.p1	77-1918[+]	DGLB_HUMAN^DGLB_HUMAN^Q:1-608,H:1-601^39.903%ID^E:5.76e-147^RecName: Full=Diacylglycerol lipase-beta {ECO:0000303|PubMed:14610053};^Eukaryota; Metazoa; Chordata; Craniata; Vertebrata; Euteleostomi; Mammalia; Eutheria; Euarchontoglires; Primates; Haplorrhini; Catarrhini; Hominidae; Homo`DGLB_MOUSE^DGLB_MOUSE^Q:1-608,H:1-600^39.837%ID^E:5.92e-140^RecName: Full=Diacylglycerol lipase-beta {ECO:000030…	PF01764.29^Lipase_3^NULL^384-512^E:1.4e-15	.	GO:0005765^cellular_component^lysosomal membrane`GO:0005654^cellular_component^nucleoplasm`GO:0005886^cellular_component^plasma membrane`GO:0047372^molecular_function^acylglycerol lipase activity`GO:0016298^molecular_function^lipase activity`GO:0046872^molecular_function^metal ion binding`GO:0004806^molecular_function^triglyceride lipase activity`GO:0019369^biological_process^arachidonic acid met…	GO:0006629^biological_process^lipid metabolic process	Aligned	0	0.81	0	0	0	0
TRINITY_DN20287_c0_g1	TRINITY_DN20287_c0_g1_i7	TRINITY_DN20287_c0_g1_i7.p1	77-2107[+]	DGLB_HUMAN^DGLB_HUMAN^Q:1-654,H:1-649^39.28%ID^E:5.68e-158^RecName: Full=Diacylglycerol lipase-beta {ECO:0000303|PubMed:14610053};^Eukaryota; Metazoa; Chordata; Craniata; Vertebrata; Euteleostomi; Mammalia; Eutheria; Euarchontoglires; Primates; Haplorrhini; Catarrhini; Hominidae; Homo`DGLB_MOUSE^DGLB_MOUSE^Q:1-658,H:1-652^39.13%ID^E:1.7e-149^RecName: Full=Diacylglycerol lipase-beta {ECO:0000303|P…	PF01764.29^Lipase_3^NULL^384-512^E:2e-15	.	GO:0005765^cellular_component^lysosomal membrane`GO:0005654^cellular_component^nucleoplasm`GO:0005886^cellular_component^plasma membrane`GO:0047372^molecular_function^acylglycerol lipase activity`GO:0016298^molecular_function^lipase activity`GO:0046872^molecular_function^metal ion binding`GO:0004806^molecular_function^triglyceride lipase activity`GO:0019369^biological_process^arachidonic acid met…	GO:0006629^biological_process^lipid metabolic process	Aligned	0.96	1.25	5.61	2.54	1.36	0
TRINITY_DN1816_c0_g1	TRINITY_DN1816_c0_g1_i5	TRINITY_DN1816_c0_g1_i5.p1	1653-430[-]	ABHD2_MOUSE^ABHD2_MOUSE^Q:17-390,H:29-404^46.684%ID^E:3.26e-121^RecName: Full=Monoacylglycerol lipase ABHD2 {ECO:0000305};^Eukaryota; Metazoa; Chordata; Craniata; Vertebrata; Euteleostomi; Mammalia; Eutheria; Euarchontoglires; Glires; Rodentia; Myomorpha; Muroidea; Muridae; Murinae; Mus; Mus`ABHD2_BOVIN^ABHD2_BOVIN^Q:17-390,H:29-404^46.419%ID^E:2.41e-120^RecName: Full=Monoacylglycerol lipase ABHD…	PF00561.24^Abhydrolase_1^NULL^116-367^E:6.1e-16	.	GO:0002080^cellular_component^acrosomal membrane`GO:0001669^cellular_component^acrosomal vesicle`GO:0036126^cellular_component^sperm flagellum`GO:0097524^cellular_component^sperm plasma membrane`GO:0008126^molecular_function^acetylesterase activity`GO:0047372^molecular_function^acylglycerol lipase activity`GO:0042562^molecular_function^hormone binding`GO:0033878^molecular_function^hormone-sensiti…	.	Aligned	0	0	0	8.29	13.72	18.65
TRINITY_DN1816_c0_g1	TRINITY_DN1816_c0_g1_i8	TRINITY_DN1816_c0_g1_i8.p1	1653-430[-]	ABHD2_MOUSE^ABHD2_MOUSE^Q:17-390,H:29-404^46.684%ID^E:3.26e-121^RecName: Full=Monoacylglycerol lipase ABHD2 {ECO:0000305};^Eukaryota; Metazoa; Chordata; Craniata; Vertebrata; Euteleostomi; Mammalia; Eutheria; Euarchontoglires; Glires; Rodentia; Myomorpha; Muroidea; Muridae; Murinae; Mus; Mus`ABHD2_BOVIN^ABHD2_BOVIN^Q:17-390,H:29-404^46.419%ID^E:2.41e-120^RecName: Full=Monoacylglycerol lipase ABHD…	PF00561.24^Abhydrolase_1^NULL^116-367^E:6.1e-16	.	GO:0002080^cellular_component^acrosomal membrane`GO:0001669^cellular_component^acrosomal vesicle`GO:0036126^cellular_component^sperm flagellum`GO:0097524^cellular_component^sperm plasma membrane`GO:0008126^molecular_function^acetylesterase activity`GO:0047372^molecular_function^acylglycerol lipase activity`GO:0042562^molecular_function^hormone binding`GO:0033878^molecular_function^hormone-sensiti…	.	Aligned	24.78	26.91	26.83	19.66	16.42	15.49
TRINITY_DN28738_c0_g1	TRINITY_DN28738_c0_g1_i1	TRINITY_DN28738_c0_g1_i1.p1	184-513[+]	LPP60_HUMAN^LPP60_HUMAN^Q:33-110,H:7-81^45.57%ID^E:7.22e-12^RecName: Full=60 kDa lysophospholipase;^Eukaryota; Metazoa; Chordata; Craniata; Vertebrata; Euteleostomi; Mammalia; Eutheria; Euarchontoglires; Primates; Haplorrhini; Catarrhini; Hominidae; Homo`LPP60_RAT^LPP60_RAT^Q:33-110,H:7-81^45.57%ID^E:5.83e-11^RecName: Full=60 kDa lysophospholipase;^Eukaryota; Metazoa; Chordata; Craniata; Vertebra…	.	.	GO:0005829^cellular_component^cytosol`GO:0003847^molecular_function^1-alkyl-2-acetylglycerophosphocholine esterase activity`GO:0016747^molecular_function^acyltransferase activity, transferring groups other than amino-acyl groups`GO:0004067^molecular_function^asparaginase activity`GO:0004622^molecular_function^lysophospholipase activity`GO:0102545^molecular_function^phosphatidyl phospholipase B ac…	.	Aligned	1.01	0.97	1.05	0.26	0.36	1.37
TRINITY_DN43283_c0_g2	TRINITY_DN43283_c0_g2_i1	TRINITY_DN43283_c0_g2_i1.p1	1-759[+]	LIPI_HUMAN^LIPI_HUMAN^Q:14-248,H:69-308^40.984%ID^E:5.8e-50^RecName: Full=Lipase member I;^Eukaryota; Metazoa; Chordata; Craniata; Vertebrata; Euteleostomi; Mammalia; Eutheria; Euarchontoglires; Primates; Haplorrhini; Catarrhini; Hominidae; Homo`LIPP_MOUSE^LIPP_MOUSE^Q:7-245,H:71-329^37.643%ID^E:7.77e-46^RecName: Full=Pancreatic triacylglycerol lipase {ECO:0000305};^Eukaryota; Metazoa; Chordata; …	PF00151.23^Lipase^NULL^10-248^E:1.9e-67	.	GO:0005615^cellular_component^extracellular space`GO:0005886^cellular_component^plasma membrane`GO:0052689^molecular_function^carboxylic ester hydrolase activity`GO:0008201^molecular_function^heparin binding`GO:0004620^molecular_function^phospholipase activity`GO:0016042^biological_process^lipid catabolic process`GO:0006654^biological_process^phosphatidic acid biosynthetic process	GO:0016298^molecular_function^lipase activity	Aligned	0.28	0.33	0	0	0	0
TRINITY_DN49159_c1_g1	TRINITY_DN49159_c1_g1_i1	TRINITY_DN49159_c1_g1_i1.p1	574-2[-]	FGFR3_HUMAN^FGFR3_HUMAN^Q:14-140,H:212-352^31.507%ID^E:1.37e-06^RecName: Full=Fibroblast growth factor receptor 3;^Eukaryota; Metazoa; Chordata; Craniata; Vertebrata; Euteleostomi; Mammalia; Eutheria; Euarchontoglires; Primates; Haplorrhini; Catarrhini; Hominidae; Homo`FGFR3_MOUSE^FGFR3_MOUSE^Q:14-140,H:206-346^31.507%ID^E:2.19e-06^RecName: Full=Fibroblast growth factor receptor 3;^Eukaryota; Met…	.	.	GO:0009986^cellular_component^cell surface`GO:0005783^cellular_component^endoplasmic reticulum`GO:0005576^cellular_component^extracellular region`GO:0005794^cellular_component^Golgi apparatus`GO:0005886^cellular_component^plasma membrane`GO:0043235^cellular_component^receptor complex`GO:0030133^cellular_component^transport vesicle`GO:0005524^molecular_function^ATP binding`GO:0017134^molecular_fun…	.	Aligned	0.45	0	0.07	0	0	1
TRINITY_DN49159_c1_g1	TRINITY_DN49159_c1_g1_i2	TRINITY_DN49159_c1_g1_i2.p1	561-121[-]	FGFR3_HUMAN^FGFR3_HUMAN^Q:14-140,H:212-352^31.507%ID^E:9.51e-07^RecName: Full=Fibroblast growth factor receptor 3;^Eukaryota; Metazoa; Chordata; Craniata; Vertebrata; Euteleostomi; Mammalia; Eutheria; Euarchontoglires; Primates; Haplorrhini; Catarrhini; Hominidae; Homo`FGFR3_MOUSE^FGFR3_MOUSE^Q:14-140,H:206-346^31.507%ID^E:1.3e-06^RecName: Full=Fibroblast growth factor receptor 3;^Eukaryota; Meta…	PF07679.20^I-set^NULL^11-47^E:5.6e-06	.	GO:0009986^cellular_component^cell surface`GO:0005783^cellular_component^endoplasmic reticulum`GO:0005576^cellular_component^extracellular region`GO:0005794^cellular_component^Golgi apparatus`GO:0005886^cellular_component^plasma membrane`GO:0043235^cellular_component^receptor complex`GO:0030133^cellular_component^transport vesicle`GO:0005524^molecular_function^ATP binding`GO:0017134^molecular_fun…	.	Aligned	0.4	0	0	0	0	0
TRINITY_DN49159_c1_g1	TRINITY_DN49159_c1_g1_i6	TRINITY_DN49159_c1_g1_i6.p1	690-133[-]	FGFR3_HUMAN^FGFR3_HUMAN^Q:14-140,H:212-352^31.507%ID^E:6.2e-07^RecName: Full=Fibroblast growth factor receptor 3;^Eukaryota; Metazoa; Chordata; Craniata; Vertebrata; Euteleostomi; Mammalia; Eutheria; Euarchontoglires; Primates; Haplorrhini; Catarrhini; Hominidae; Homo`FGFR3_MOUSE^FGFR3_MOUSE^Q:14-140,H:206-346^31.507%ID^E:8.78e-07^RecName: Full=Fibroblast growth factor receptor 3;^Eukaryota; Meta…	.	.	GO:0009986^cellular_component^cell surface`GO:0005783^cellular_component^endoplasmic reticulum`GO:0005576^cellular_component^extracellular region`GO:0005794^cellular_component^Golgi apparatus`GO:0005886^cellular_component^plasma membrane`GO:0043235^cellular_component^receptor complex`GO:0030133^cellular_component^transport vesicle`GO:0005524^molecular_function^ATP binding`GO:0017134^molecular_fun…	.	Aligned	0.41	0.42	0	0	0.11	0
TRINITY_DN3948_c0_g1	TRINITY_DN3948_c0_g1_i12	TRINITY_DN3948_c0_g1_i12.p1	3837-3292[-]	MGLL_RAT^MGLL_RAT^Q:13-180,H:24-191^41.667%ID^E:2.62e-43^RecName: Full=Monoglyceride lipase {ECO:0000305};^Eukaryota; Metazoa; Chordata; Craniata; Vertebrata; Euteleostomi; Mammalia; Eutheria; Euarchontoglires; Glires; Rodentia; Myomorpha; Muroidea; Muridae; Murinae; Rattus`MGLL_MOUSE^MGLL_MOUSE^Q:13-180,H:24-191^39.286%ID^E:8.58e-42^RecName: Full=Monoglyceride lipase {ECO:0000312|MGI:MGI:1346042…	PF12146.12^Hydrolase_4^NULL^29-181^E:2.4e-44`PF00561.24^Abhydrolase_1^NULL^33-162^E:1.5e-15	.	GO:0030424^cellular_component^axon`GO:0005829^cellular_component^cytosol`GO:0005811^cellular_component^lipid droplet`GO:0016020^cellular_component^membrane`GO:0045202^cellular_component^synapse`GO:0043196^cellular_component^varicosity`GO:0047372^molecular_function^acylglycerol lipase activity`GO:0016787^molecular_function^hydrolase activity`GO:0042803^molecular_function^protein homodimerization a…	.	Aligned	0.36	0	0	0.45	0	0
TRINITY_DN3948_c0_g1	TRINITY_DN3948_c0_g1_i18	TRINITY_DN3948_c0_g1_i18.p1	3835-3290[-]	MGLL_RAT^MGLL_RAT^Q:13-180,H:24-191^41.667%ID^E:2.62e-43^RecName: Full=Monoglyceride lipase {ECO:0000305};^Eukaryota; Metazoa; Chordata; Craniata; Vertebrata; Euteleostomi; Mammalia; Eutheria; Euarchontoglires; Glires; Rodentia; Myomorpha; Muroidea; Muridae; Murinae; Rattus`MGLL_MOUSE^MGLL_MOUSE^Q:13-180,H:24-191^39.286%ID^E:8.58e-42^RecName: Full=Monoglyceride lipase {ECO:0000312|MGI:MGI:1346042…	PF12146.12^Hydrolase_4^NULL^29-181^E:2.4e-44`PF00561.24^Abhydrolase_1^NULL^33-162^E:1.5e-15	.	GO:0030424^cellular_component^axon`GO:0005829^cellular_component^cytosol`GO:0005811^cellular_component^lipid droplet`GO:0016020^cellular_component^membrane`GO:0045202^cellular_component^synapse`GO:0043196^cellular_component^varicosity`GO:0047372^molecular_function^acylglycerol lipase activity`GO:0016787^molecular_function^hydrolase activity`GO:0042803^molecular_function^protein homodimerization a…	.	Aligned	0.13	0.4	0	0	0.48	0
TRINITY_DN3948_c0_g1	TRINITY_DN3948_c0_g1_i3	TRINITY_DN3948_c0_g1_i3.p1	1292-444[-]	MGLL_RAT^MGLL_RAT^Q:13-282,H:24-294^39.483%ID^E:2.04e-69^RecName: Full=Monoglyceride lipase {ECO:0000305};^Eukaryota; Metazoa; Chordata; Craniata; Vertebrata; Euteleostomi; Mammalia; Eutheria; Euarchontoglires; Glires; Rodentia; Myomorpha; Muroidea; Muridae; Murinae; Rattus`MGLL_MOUSE^MGLL_MOUSE^Q:11-282,H:22-294^36.996%ID^E:6.14e-67^RecName: Full=Monoglyceride lipase {ECO:0000312|MGI:MGI:1346042…	PF12146.12^Hydrolase_4^NULL^29-264^E:3.9e-75`PF00561.24^Abhydrolase_1^NULL^33-161^E:5.3e-15	.	GO:0030424^cellular_component^axon`GO:0005829^cellular_component^cytosol`GO:0005811^cellular_component^lipid droplet`GO:0016020^cellular_component^membrane`GO:0045202^cellular_component^synapse`GO:0043196^cellular_component^varicosity`GO:0047372^molecular_function^acylglycerol lipase activity`GO:0016787^molecular_function^hydrolase activity`GO:0042803^molecular_function^protein homodimerization a…	.	Aligned	6.96	4.4	5.94	4.98	6.68	7.12
TRINITY_DN3948_c0_g1	TRINITY_DN3948_c0_g1_i4	TRINITY_DN3948_c0_g1_i4.p1	3837-3292[-]	MGLL_RAT^MGLL_RAT^Q:13-180,H:24-191^41.667%ID^E:2.62e-43^RecName: Full=Monoglyceride lipase {ECO:0000305};^Eukaryota; Metazoa; Chordata; Craniata; Vertebrata; Euteleostomi; Mammalia; Eutheria; Euarchontoglires; Glires; Rodentia; Myomorpha; Muroidea; Muridae; Murinae; Rattus`MGLL_MOUSE^MGLL_MOUSE^Q:13-180,H:24-191^39.286%ID^E:8.58e-42^RecName: Full=Monoglyceride lipase {ECO:0000312|MGI:MGI:1346042…	PF12146.12^Hydrolase_4^NULL^29-181^E:2.4e-44`PF00561.24^Abhydrolase_1^NULL^33-162^E:1.5e-15	.	GO:0030424^cellular_component^axon`GO:0005829^cellular_component^cytosol`GO:0005811^cellular_component^lipid droplet`GO:0016020^cellular_component^membrane`GO:0045202^cellular_component^synapse`GO:0043196^cellular_component^varicosity`GO:0047372^molecular_function^acylglycerol lipase activity`GO:0016787^molecular_function^hydrolase activity`GO:0042803^molecular_function^protein homodimerization a…	.	Aligned	3	2.86	1.79	2.62	3.52	3.75
TRINITY_DN7133_c0_g1	TRINITY_DN7133_c0_g1_i1	TRINITY_DN7133_c0_g1_i1.p1	154-1170[+]	ABH6B_XENLA^ABH6B_XENLA^Q:6-338,H:15-332^35.03%ID^E:4.47e-65^RecName: Full=Monoacylglycerol lipase abhd6-B {ECO:0000305};^Eukaryota; Metazoa; Chordata; Craniata; Vertebrata; Euteleostomi; Amphibia; Batrachia; Anura; Pipoidea; Pipidae; Xenopodinae; Xenopus; Xenopus`ABH6A_XENLA^ABH6A_XENLA^Q:6-329,H:15-323^34.769%ID^E:4.62e-65^RecName: Full=Monoacylglycerol lipase abhd6-A {ECO:0000305};^Eukaryota; …	PF12146.12^Hydrolase_4^NULL^71-191^E:8.8e-14`PF00561.24^Abhydrolase_1^NULL^74-319^E:9.6e-33`PF12697.11^Abhydrolase_6^NULL^75-319^E:9.5e-23	.	GO:0031902^cellular_component^late endosome membrane`GO:0005765^cellular_component^lysosomal membrane`GO:0016020^cellular_component^membrane`GO:0031966^cellular_component^mitochondrial membrane`GO:0047372^molecular_function^acylglycerol lipase activity`GO:0046464^biological_process^acylglycerol catabolic process`GO:2001311^biological_process^lysobisphosphatidic acid metabolic process`GO:0052651^b…	.	Aligned	0	0.41	2.59	1.06	0.16	2.57
TRINITY_DN7133_c0_g1	TRINITY_DN7133_c0_g1_i11	TRINITY_DN7133_c0_g1_i11.p1	2-607[+]	ABH6B_XENLA^ABH6B_XENLA^Q:1-201,H:137-332^35.149%ID^E:2.82e-37^RecName: Full=Monoacylglycerol lipase abhd6-B {ECO:0000305};^Eukaryota; Metazoa; Chordata; Craniata; Vertebrata; Euteleostomi; Amphibia; Batrachia; Anura; Pipoidea; Pipidae; Xenopodinae; Xenopus; Xenopus`ABHD6_HUMAN^ABHD6_HUMAN^Q:1-201,H:137-332^33.333%ID^E:1.07e-36^RecName: Full=Monoacylglycerol lipase ABHD6 {ECO:0000305};^Eukaryota;…	PF00561.24^Abhydrolase_1^NULL^3-182^E:3.1e-18`PF12146.12^Hydrolase_4^NULL^4-54^E:1.9e-06	.	GO:0031902^cellular_component^late endosome membrane`GO:0005765^cellular_component^lysosomal membrane`GO:0016020^cellular_component^membrane`GO:0031966^cellular_component^mitochondrial membrane`GO:0047372^molecular_function^acylglycerol lipase activity`GO:0046464^biological_process^acylglycerol catabolic process`GO:2001311^biological_process^lysobisphosphatidic acid metabolic process`GO:0052651^b…	.	Aligned	0	0.03	0	0	0	0
TRINITY_DN7133_c0_g1	TRINITY_DN7133_c0_g1_i13	TRINITY_DN7133_c0_g1_i13.p1	405-1010[+]	ABH6B_XENLA^ABH6B_XENLA^Q:1-201,H:137-332^35.149%ID^E:2.82e-37^RecName: Full=Monoacylglycerol lipase abhd6-B {ECO:0000305};^Eukaryota; Metazoa; Chordata; Craniata; Vertebrata; Euteleostomi; Amphibia; Batrachia; Anura; Pipoidea; Pipidae; Xenopodinae; Xenopus; Xenopus`ABHD6_HUMAN^ABHD6_HUMAN^Q:1-201,H:137-332^33.333%ID^E:1.07e-36^RecName: Full=Monoacylglycerol lipase ABHD6 {ECO:0000305};^Eukaryota;…	PF00561.24^Abhydrolase_1^NULL^3-182^E:3.1e-18`PF12146.12^Hydrolase_4^NULL^4-54^E:1.9e-06	.	GO:0031902^cellular_component^late endosome membrane`GO:0005765^cellular_component^lysosomal membrane`GO:0016020^cellular_component^membrane`GO:0031966^cellular_component^mitochondrial membrane`GO:0047372^molecular_function^acylglycerol lipase activity`GO:0046464^biological_process^acylglycerol catabolic process`GO:2001311^biological_process^lysobisphosphatidic acid metabolic process`GO:0052651^b…	.	Aligned	0.24	0.14	0.25	0.2	0.36	0.78
TRINITY_DN7133_c0_g1	TRINITY_DN7133_c0_g1_i14	TRINITY_DN7133_c0_g1_i14.p1	2-607[+]	ABH6B_XENLA^ABH6B_XENLA^Q:1-201,H:137-332^35.149%ID^E:2.82e-37^RecName: Full=Monoacylglycerol lipase abhd6-B {ECO:0000305};^Eukaryota; Metazoa; Chordata; Craniata; Vertebrata; Euteleostomi; Amphibia; Batrachia; Anura; Pipoidea; Pipidae; Xenopodinae; Xenopus; Xenopus`ABHD6_HUMAN^ABHD6_HUMAN^Q:1-201,H:137-332^33.333%ID^E:1.07e-36^RecName: Full=Monoacylglycerol lipase ABHD6 {ECO:0000305};^Eukaryota;…	PF00561.24^Abhydrolase_1^NULL^3-182^E:3.1e-18`PF12146.12^Hydrolase_4^NULL^4-54^E:1.9e-06	.	GO:0031902^cellular_component^late endosome membrane`GO:0005765^cellular_component^lysosomal membrane`GO:0016020^cellular_component^membrane`GO:0031966^cellular_component^mitochondrial membrane`GO:0047372^molecular_function^acylglycerol lipase activity`GO:0046464^biological_process^acylglycerol catabolic process`GO:2001311^biological_process^lysobisphosphatidic acid metabolic process`GO:0052651^b…	.	Aligned	0	0.42	0	0	0	2.3
TRINITY_DN7133_c0_g1	TRINITY_DN7133_c0_g1_i16	TRINITY_DN7133_c0_g1_i16.p1	154-1170[+]	ABH6B_XENLA^ABH6B_XENLA^Q:6-338,H:15-332^35.03%ID^E:4.47e-65^RecName: Full=Monoacylglycerol lipase abhd6-B {ECO:0000305};^Eukaryota; Metazoa; Chordata; Craniata; Vertebrata; Euteleostomi; Amphibia; Batrachia; Anura; Pipoidea; Pipidae; Xenopodinae; Xenopus; Xenopus`ABH6A_XENLA^ABH6A_XENLA^Q:6-329,H:15-323^34.769%ID^E:4.62e-65^RecName: Full=Monoacylglycerol lipase abhd6-A {ECO:0000305};^Eukaryota; …	PF12146.12^Hydrolase_4^NULL^71-191^E:8.8e-14`PF00561.24^Abhydrolase_1^NULL^74-319^E:9.6e-33`PF12697.11^Abhydrolase_6^NULL^75-319^E:9.5e-23	.	GO:0031902^cellular_component^late endosome membrane`GO:0005765^cellular_component^lysosomal membrane`GO:0016020^cellular_component^membrane`GO:0031966^cellular_component^mitochondrial membrane`GO:0047372^molecular_function^acylglycerol lipase activity`GO:0046464^biological_process^acylglycerol catabolic process`GO:2001311^biological_process^lysobisphosphatidic acid metabolic process`GO:0052651^b…	.	Aligned	1.16	1.29	2.59	0.04	3.09	0
TRINITY_DN7133_c0_g1	TRINITY_DN7133_c0_g1_i2	TRINITY_DN7133_c0_g1_i2.p1	154-1170[+]	ABH6B_XENLA^ABH6B_XENLA^Q:6-338,H:15-332^35.03%ID^E:4.47e-65^RecName: Full=Monoacylglycerol lipase abhd6-B {ECO:0000305};^Eukaryota; Metazoa; Chordata; Craniata; Vertebrata; Euteleostomi; Amphibia; Batrachia; Anura; Pipoidea; Pipidae; Xenopodinae; Xenopus; Xenopus`ABH6A_XENLA^ABH6A_XENLA^Q:6-329,H:15-323^34.769%ID^E:4.62e-65^RecName: Full=Monoacylglycerol lipase abhd6-A {ECO:0000305};^Eukaryota; …	PF12146.12^Hydrolase_4^NULL^71-191^E:8.8e-14`PF00561.24^Abhydrolase_1^NULL^74-319^E:9.6e-33`PF12697.11^Abhydrolase_6^NULL^75-319^E:9.5e-23	.	GO:0031902^cellular_component^late endosome membrane`GO:0005765^cellular_component^lysosomal membrane`GO:0016020^cellular_component^membrane`GO:0031966^cellular_component^mitochondrial membrane`GO:0047372^molecular_function^acylglycerol lipase activity`GO:0046464^biological_process^acylglycerol catabolic process`GO:2001311^biological_process^lysobisphosphatidic acid metabolic process`GO:0052651^b…	.	Aligned	0.87	0.07	0.09	1.28	0.75	0
TRINITY_DN7133_c0_g1	TRINITY_DN7133_c0_g1_i3	TRINITY_DN7133_c0_g1_i3.p1	154-1170[+]	ABH6B_XENLA^ABH6B_XENLA^Q:6-338,H:15-332^35.03%ID^E:4.47e-65^RecName: Full=Monoacylglycerol lipase abhd6-B {ECO:0000305};^Eukaryota; Metazoa; Chordata; Craniata; Vertebrata; Euteleostomi; Amphibia; Batrachia; Anura; Pipoidea; Pipidae; Xenopodinae; Xenopus; Xenopus`ABH6A_XENLA^ABH6A_XENLA^Q:6-329,H:15-323^34.769%ID^E:4.62e-65^RecName: Full=Monoacylglycerol lipase abhd6-A {ECO:0000305};^Eukaryota; …	PF12146.12^Hydrolase_4^NULL^71-191^E:8.8e-14`PF00561.24^Abhydrolase_1^NULL^74-319^E:9.6e-33`PF12697.11^Abhydrolase_6^NULL^75-319^E:9.5e-23	.	GO:0031902^cellular_component^late endosome membrane`GO:0005765^cellular_component^lysosomal membrane`GO:0016020^cellular_component^membrane`GO:0031966^cellular_component^mitochondrial membrane`GO:0047372^molecular_function^acylglycerol lipase activity`GO:0046464^biological_process^acylglycerol catabolic process`GO:2001311^biological_process^lysobisphosphatidic acid metabolic process`GO:0052651^b…	.	Aligned	1.68	0	0	0	0	0
TRINITY_DN7133_c0_g1	TRINITY_DN7133_c0_g1_i4	TRINITY_DN7133_c0_g1_i4.p1	154-1170[+]	ABH6B_XENLA^ABH6B_XENLA^Q:6-338,H:15-332^35.03%ID^E:4.47e-65^RecName: Full=Monoacylglycerol lipase abhd6-B {ECO:0000305};^Eukaryota; Metazoa; Chordata; Craniata; Vertebrata; Euteleostomi; Amphibia; Batrachia; Anura; Pipoidea; Pipidae; Xenopodinae; Xenopus; Xenopus`ABH6A_XENLA^ABH6A_XENLA^Q:6-329,H:15-323^34.769%ID^E:4.62e-65^RecName: Full=Monoacylglycerol lipase abhd6-A {ECO:0000305};^Eukaryota; …	PF12146.12^Hydrolase_4^NULL^71-191^E:8.8e-14`PF00561.24^Abhydrolase_1^NULL^74-319^E:9.6e-33`PF12697.11^Abhydrolase_6^NULL^75-319^E:9.5e-23	.	GO:0031902^cellular_component^late endosome membrane`GO:0005765^cellular_component^lysosomal membrane`GO:0016020^cellular_component^membrane`GO:0031966^cellular_component^mitochondrial membrane`GO:0047372^molecular_function^acylglycerol lipase activity`GO:0046464^biological_process^acylglycerol catabolic process`GO:2001311^biological_process^lysobisphosphatidic acid metabolic process`GO:0052651^b…	.	Aligned	0.43	0	0	0.6	0	0
TRINITY_DN7133_c0_g1	TRINITY_DN7133_c0_g1_i5	TRINITY_DN7133_c0_g1_i5.p1	2-607[+]	ABH6B_XENLA^ABH6B_XENLA^Q:1-201,H:137-332^35.149%ID^E:2.82e-37^RecName: Full=Monoacylglycerol lipase abhd6-B {ECO:0000305};^Eukaryota; Metazoa; Chordata; Craniata; Vertebrata; Euteleostomi; Amphibia; Batrachia; Anura; Pipoidea; Pipidae; Xenopodinae; Xenopus; Xenopus`ABHD6_HUMAN^ABHD6_HUMAN^Q:1-201,H:137-332^33.333%ID^E:1.07e-36^RecName: Full=Monoacylglycerol lipase ABHD6 {ECO:0000305};^Eukaryota;…	PF00561.24^Abhydrolase_1^NULL^3-182^E:3.1e-18`PF12146.12^Hydrolase_4^NULL^4-54^E:1.9e-06	.	GO:0031902^cellular_component^late endosome membrane`GO:0005765^cellular_component^lysosomal membrane`GO:0016020^cellular_component^membrane`GO:0031966^cellular_component^mitochondrial membrane`GO:0047372^molecular_function^acylglycerol lipase activity`GO:0046464^biological_process^acylglycerol catabolic process`GO:2001311^biological_process^lysobisphosphatidic acid metabolic process`GO:0052651^b…	.	Aligned	0	0	0	2.84	0	0
TRINITY_DN7133_c0_g1	TRINITY_DN7133_c0_g1_i8	TRINITY_DN7133_c0_g1_i8.p1	405-950[+]	ABH6B_XENLA^ABH6B_XENLA^Q:1-182,H:137-313^37.158%ID^E:2.11e-36^RecName: Full=Monoacylglycerol lipase abhd6-B {ECO:0000305};^Eukaryota; Metazoa; Chordata; Craniata; Vertebrata; Euteleostomi; Amphibia; Batrachia; Anura; Pipoidea; Pipidae; Xenopodinae; Xenopus; Xenopus`ABH6A_XENLA^ABH6A_XENLA^Q:1-182,H:137-313^36.066%ID^E:1.65e-35^RecName: Full=Monoacylglycerol lipase abhd6-A {ECO:0000305};^Eukaryot…	PF00561.24^Abhydrolase_1^NULL^3-182^E:2.1e-18`PF12146.12^Hydrolase_4^NULL^4-180^E:7.5e-13	.	GO:0031902^cellular_component^late endosome membrane`GO:0005765^cellular_component^lysosomal membrane`GO:0016020^cellular_component^membrane`GO:0031966^cellular_component^mitochondrial membrane`GO:0047372^molecular_function^acylglycerol lipase activity`GO:0046464^biological_process^acylglycerol catabolic process`GO:2001311^biological_process^lysobisphosphatidic acid metabolic process`GO:0052651^b…	.	Aligned	0.73	0	0	0.3	0	0.17
TRINITY_DN824_c2_g1	TRINITY_DN824_c2_g1_i11	TRINITY_DN824_c2_g1_i11.p1	2082-871[-]	AAAD_BOVIN^AAAD_BOVIN^Q:10-403,H:7-399^36.409%ID^E:8.97e-71^RecName: Full=Arylacetamide deacetylase;^Eukaryota; Metazoa; Chordata; Craniata; Vertebrata; Euteleostomi; Mammalia; Eutheria; Laurasiatheria; Artiodactyla; Ruminantia; Pecora; Bovidae; Bovinae; Bos`AAAD_RABIT^AAAD_RABIT^Q:12-403,H:8-398^36.16%ID^E:3.05e-69^RecName: Full=Arylacetamide deacetylase;^Eukaryota; Metazoa; Chordata; Craniata; …	PF20434.2^BD-FAE^NULL^98-207^E:9.5e-24`PF07859.17^Abhydrolase_3^NULL^112-268^E:6.5e-41`PF07859.17^Abhydrolase_3^NULL^319-380^E:8e-10	.	GO:0005789^cellular_component^endoplasmic reticulum membrane`GO:0017171^molecular_function^serine hydrolase activity`GO:0004806^molecular_function^triglyceride lipase activity`GO:0006629^biological_process^lipid metabolic process`GO:0010898^biological_process^positive regulation of triglyceride catabolic process	GO:0016787^molecular_function^hydrolase activity	Aligned	1.63	0	0	21.32	20.23	0
TRINITY_DN824_c2_g1	TRINITY_DN824_c2_g1_i12	TRINITY_DN824_c2_g1_i12.p1	1339-716[-]	AAAD_BOVIN^AAAD_BOVIN^Q:14-207,H:211-399^35.385%ID^E:3.99e-27^RecName: Full=Arylacetamide deacetylase;^Eukaryota; Metazoa; Chordata; Craniata; Vertebrata; Euteleostomi; Mammalia; Eutheria; Laurasiatheria; Artiodactyla; Ruminantia; Pecora; Bovidae; Bovinae; Bos`ADCL2_HUMAN^ADCL2_HUMAN^Q:1-207,H:194-401^36.073%ID^E:1.21e-26^RecName: Full=Arylacetamide deacetylase-like 2;^Eukaryota; Metazoa; Chordat…	PF07859.17^Abhydrolase_3^NULL^123-184^E:2.3e-10	.	GO:0005789^cellular_component^endoplasmic reticulum membrane`GO:0017171^molecular_function^serine hydrolase activity`GO:0004806^molecular_function^triglyceride lipase activity`GO:0006629^biological_process^lipid metabolic process`GO:0010898^biological_process^positive regulation of triglyceride catabolic process	GO:0016787^molecular_function^hydrolase activity	Aligned	0.21	0.1	0.19	0.05	0	0.22
TRINITY_DN824_c2_g1	TRINITY_DN824_c2_g1_i16	TRINITY_DN824_c2_g1_i16.p1	1525-902[-]	AAAD_BOVIN^AAAD_BOVIN^Q:14-207,H:211-399^35.385%ID^E:3.99e-27^RecName: Full=Arylacetamide deacetylase;^Eukaryota; Metazoa; Chordata; Craniata; Vertebrata; Euteleostomi; Mammalia; Eutheria; Laurasiatheria; Artiodactyla; Ruminantia; Pecora; Bovidae; Bovinae; Bos`ADCL2_HUMAN^ADCL2_HUMAN^Q:1-207,H:194-401^36.073%ID^E:1.21e-26^RecName: Full=Arylacetamide deacetylase-like 2;^Eukaryota; Metazoa; Chordat…	PF07859.17^Abhydrolase_3^NULL^123-184^E:2.3e-10	.	GO:0005789^cellular_component^endoplasmic reticulum membrane`GO:0017171^molecular_function^serine hydrolase activity`GO:0004806^molecular_function^triglyceride lipase activity`GO:0006629^biological_process^lipid metabolic process`GO:0010898^biological_process^positive regulation of triglyceride catabolic process	GO:0016787^molecular_function^hydrolase activity	Aligned	1.29	0.04	0.67	0.36	0.37	0.89
TRINITY_DN824_c2_g1	TRINITY_DN824_c2_g1_i4	TRINITY_DN824_c2_g1_i4.p1	1927-716[-]	AAAD_BOVIN^AAAD_BOVIN^Q:10-403,H:7-399^36.409%ID^E:8.97e-71^RecName: Full=Arylacetamide deacetylase;^Eukaryota; Metazoa; Chordata; Craniata; Vertebrata; Euteleostomi; Mammalia; Eutheria; Laurasiatheria; Artiodactyla; Ruminantia; Pecora; Bovidae; Bovinae; Bos`AAAD_RABIT^AAAD_RABIT^Q:12-403,H:8-398^36.16%ID^E:3.05e-69^RecName: Full=Arylacetamide deacetylase;^Eukaryota; Metazoa; Chordata; Craniata; …	PF20434.2^BD-FAE^NULL^98-207^E:9.5e-24`PF07859.17^Abhydrolase_3^NULL^112-268^E:6.5e-41`PF07859.17^Abhydrolase_3^NULL^319-380^E:8e-10	.	GO:0005789^cellular_component^endoplasmic reticulum membrane`GO:0017171^molecular_function^serine hydrolase activity`GO:0004806^molecular_function^triglyceride lipase activity`GO:0006629^biological_process^lipid metabolic process`GO:0010898^biological_process^positive regulation of triglyceride catabolic process	GO:0016787^molecular_function^hydrolase activity	Aligned	0	0	0	0	0	14.11
TRINITY_DN824_c2_g1	TRINITY_DN824_c2_g1_i5	TRINITY_DN824_c2_g1_i5.p1	1525-902[-]	AAAD_BOVIN^AAAD_BOVIN^Q:14-207,H:211-399^35.385%ID^E:3.99e-27^RecName: Full=Arylacetamide deacetylase;^Eukaryota; Metazoa; Chordata; Craniata; Vertebrata; Euteleostomi; Mammalia; Eutheria; Laurasiatheria; Artiodactyla; Ruminantia; Pecora; Bovidae; Bovinae; Bos`ADCL2_HUMAN^ADCL2_HUMAN^Q:1-207,H:194-401^36.073%ID^E:1.21e-26^RecName: Full=Arylacetamide deacetylase-like 2;^Eukaryota; Metazoa; Chordat…	PF07859.17^Abhydrolase_3^NULL^123-184^E:2.3e-10	.	GO:0005789^cellular_component^endoplasmic reticulum membrane`GO:0017171^molecular_function^serine hydrolase activity`GO:0004806^molecular_function^triglyceride lipase activity`GO:0006629^biological_process^lipid metabolic process`GO:0010898^biological_process^positive regulation of triglyceride catabolic process	GO:0016787^molecular_function^hydrolase activity	Aligned	0	0.95	0	0	0	0.51
TRINITY_DN824_c2_g1	TRINITY_DN824_c2_g1_i6	TRINITY_DN824_c2_g1_i6.p1	1525-902[-]	AAAD_BOVIN^AAAD_BOVIN^Q:14-207,H:211-399^35.385%ID^E:3.99e-27^RecName: Full=Arylacetamide deacetylase;^Eukaryota; Metazoa; Chordata; Craniata; Vertebrata; Euteleostomi; Mammalia; Eutheria; Laurasiatheria; Artiodactyla; Ruminantia; Pecora; Bovidae; Bovinae; Bos`ADCL2_HUMAN^ADCL2_HUMAN^Q:1-207,H:194-401^36.073%ID^E:1.21e-26^RecName: Full=Arylacetamide deacetylase-like 2;^Eukaryota; Metazoa; Chordat…	PF07859.17^Abhydrolase_3^NULL^123-184^E:2.3e-10	.	GO:0005789^cellular_component^endoplasmic reticulum membrane`GO:0017171^molecular_function^serine hydrolase activity`GO:0004806^molecular_function^triglyceride lipase activity`GO:0006629^biological_process^lipid metabolic process`GO:0010898^biological_process^positive regulation of triglyceride catabolic process	GO:0016787^molecular_function^hydrolase activity	Aligned	0	0.6	0.16	0.44	0.07	0
TRINITY_DN824_c2_g1	TRINITY_DN824_c2_g1_i8	TRINITY_DN824_c2_g1_i8.p1	2113-902[-]	AAAD_BOVIN^AAAD_BOVIN^Q:10-403,H:7-399^36.409%ID^E:8.97e-71^RecName: Full=Arylacetamide deacetylase;^Eukaryota; Metazoa; Chordata; Craniata; Vertebrata; Euteleostomi; Mammalia; Eutheria; Laurasiatheria; Artiodactyla; Ruminantia; Pecora; Bovidae; Bovinae; Bos`AAAD_RABIT^AAAD_RABIT^Q:12-403,H:8-398^36.16%ID^E:3.05e-69^RecName: Full=Arylacetamide deacetylase;^Eukaryota; Metazoa; Chordata; Craniata; …	PF20434.2^BD-FAE^NULL^98-207^E:9.5e-24`PF07859.17^Abhydrolase_3^NULL^112-268^E:6.5e-41`PF07859.17^Abhydrolase_3^NULL^319-380^E:8e-10	.	GO:0005789^cellular_component^endoplasmic reticulum membrane`GO:0017171^molecular_function^serine hydrolase activity`GO:0004806^molecular_function^triglyceride lipase activity`GO:0006629^biological_process^lipid metabolic process`GO:0010898^biological_process^positive regulation of triglyceride catabolic process	GO:0016787^molecular_function^hydrolase activity	Aligned	12.41	27.25	26.28	11.41	3.21	6.33
TRINITY_DN4772_c0_g2	TRINITY_DN4772_c0_g2_i2	TRINITY_DN4772_c0_g2_i2.p1	173-1558[+]	LIPF_RAT^LIPF_RAT^Q:88-456,H:27-395^52.846%ID^E:2.98e-149^RecName: Full=Gastric triacylglycerol lipase;^Eukaryota; Metazoa; Chordata; Craniata; Vertebrata; Euteleostomi; Mammalia; Eutheria; Euarchontoglires; Glires; Rodentia; Myomorpha; Muroidea; Muridae; Murinae; Rattus`LIPF_MOUSE^LIPF_MOUSE^Q:88-456,H:27-395^51.762%ID^E:3.33e-146^RecName: Full=Gastric triacylglycerol lipase;^Eukaryota; Metazoa;…	PF04083.20^Abhydro_lipase^NULL^95-157^E:1.5e-25`PF00561.24^Abhydrolase_1^NULL^138-438^E:1.7e-27	.	GO:0005576^cellular_component^extracellular region`GO:0043231^cellular_component^intracellular membrane-bounded organelle`GO:0005739^cellular_component^mitochondrion`GO:0016298^molecular_function^lipase activity`GO:0016615^molecular_function^malate dehydrogenase activity`GO:0004806^molecular_function^triglyceride lipase activity`GO:0016042^biological_process^lipid catabolic process`GO:0006108^bio…	GO:0006629^biological_process^lipid metabolic process	Aligned	0.17	2.78	0	3.82	3.66	0.69
TRINITY_DN4772_c0_g2	TRINITY_DN4772_c0_g2_i3	TRINITY_DN4772_c0_g2_i3.p1	378-1763[+]	LIPF_RAT^LIPF_RAT^Q:88-456,H:27-395^53.117%ID^E:4.04e-149^RecName: Full=Gastric triacylglycerol lipase;^Eukaryota; Metazoa; Chordata; Craniata; Vertebrata; Euteleostomi; Mammalia; Eutheria; Euarchontoglires; Glires; Rodentia; Myomorpha; Muroidea; Muridae; Murinae; Rattus`LIPF_MOUSE^LIPF_MOUSE^Q:88-456,H:27-395^52.304%ID^E:2.41e-147^RecName: Full=Gastric triacylglycerol lipase;^Eukaryota; Metazoa;…	PF04083.20^Abhydro_lipase^NULL^95-157^E:3.6e-25`PF00561.24^Abhydrolase_1^NULL^138-438^E:1.4e-27	.	GO:0005576^cellular_component^extracellular region`GO:0043231^cellular_component^intracellular membrane-bounded organelle`GO:0005739^cellular_component^mitochondrion`GO:0016298^molecular_function^lipase activity`GO:0016615^molecular_function^malate dehydrogenase activity`GO:0004806^molecular_function^triglyceride lipase activity`GO:0016042^biological_process^lipid catabolic process`GO:0006108^bio…	GO:0006629^biological_process^lipid metabolic process	Aligned	2.73	3.1	3.67	1.31	0.62	1.92
TRINITY_DN4772_c0_g2	TRINITY_DN4772_c0_g2_i5	TRINITY_DN4772_c0_g2_i5.p1	378-1763[+]	LIPF_RAT^LIPF_RAT^Q:88-456,H:27-395^52.575%ID^E:6.44e-148^RecName: Full=Gastric triacylglycerol lipase;^Eukaryota; Metazoa; Chordata; Craniata; Vertebrata; Euteleostomi; Mammalia; Eutheria; Euarchontoglires; Glires; Rodentia; Myomorpha; Muroidea; Muridae; Murinae; Rattus`LIPF_MOUSE^LIPF_MOUSE^Q:88-456,H:27-395^51.762%ID^E:1.48e-145^RecName: Full=Gastric triacylglycerol lipase;^Eukaryota; Metazoa;…	PF04083.20^Abhydro_lipase^NULL^95-157^E:9e-25`PF00561.24^Abhydrolase_1^NULL^138-438^E:1.7e-27	.	GO:0005576^cellular_component^extracellular region`GO:0043231^cellular_component^intracellular membrane-bounded organelle`GO:0005739^cellular_component^mitochondrion`GO:0016298^molecular_function^lipase activity`GO:0016615^molecular_function^malate dehydrogenase activity`GO:0004806^molecular_function^triglyceride lipase activity`GO:0016042^biological_process^lipid catabolic process`GO:0006108^bio…	GO:0006629^biological_process^lipid metabolic process	Aligned	1.23	0.73	0.1	0.03	0	0.21
TRINITY_DN4772_c0_g2	TRINITY_DN4772_c0_g2_i7	TRINITY_DN4772_c0_g2_i7.p1	368-1753[+]	LIPF_RAT^LIPF_RAT^Q:88-456,H:27-395^53.117%ID^E:1e-149^RecName: Full=Gastric triacylglycerol lipase;^Eukaryota; Metazoa; Chordata; Craniata; Vertebrata; Euteleostomi; Mammalia; Eutheria; Euarchontoglires; Glires; Rodentia; Myomorpha; Muroidea; Muridae; Murinae; Rattus`LIPF_MOUSE^LIPF_MOUSE^Q:88-456,H:27-395^52.304%ID^E:2.33e-147^RecName: Full=Gastric triacylglycerol lipase;^Eukaryota; Metazoa; Ch…	PF04083.20^Abhydro_lipase^NULL^95-157^E:3.3e-25`PF00561.24^Abhydrolase_1^NULL^138-438^E:1.4e-27	.	GO:0005576^cellular_component^extracellular region`GO:0043231^cellular_component^intracellular membrane-bounded organelle`GO:0005739^cellular_component^mitochondrion`GO:0016298^molecular_function^lipase activity`GO:0016615^molecular_function^malate dehydrogenase activity`GO:0004806^molecular_function^triglyceride lipase activity`GO:0016042^biological_process^lipid catabolic process`GO:0006108^bio…	GO:0006629^biological_process^lipid metabolic process	Aligned	0.11	0.04	3.57	2.43	1.45	1.83
TRINITY_DN4772_c0_g2	TRINITY_DN4772_c0_g2_i9	TRINITY_DN4772_c0_g2_i9.p1	1-1278[+]	LIPF_RAT^LIPF_RAT^Q:52-420,H:27-395^53.388%ID^E:3.34e-151^RecName: Full=Gastric triacylglycerol lipase;^Eukaryota; Metazoa; Chordata; Craniata; Vertebrata; Euteleostomi; Mammalia; Eutheria; Euarchontoglires; Glires; Rodentia; Myomorpha; Muroidea; Muridae; Murinae; Rattus`LIPF_MOUSE^LIPF_MOUSE^Q:52-420,H:27-395^52.304%ID^E:4.19e-148^RecName: Full=Gastric triacylglycerol lipase;^Eukaryota; Metazoa;…	PF04083.20^Abhydro_lipase^NULL^59-121^E:1.3e-25`PF00561.24^Abhydrolase_1^NULL^102-402^E:1.1e-27	.	GO:0005576^cellular_component^extracellular region`GO:0043231^cellular_component^intracellular membrane-bounded organelle`GO:0005739^cellular_component^mitochondrion`GO:0016298^molecular_function^lipase activity`GO:0016615^molecular_function^malate dehydrogenase activity`GO:0004806^molecular_function^triglyceride lipase activity`GO:0016042^biological_process^lipid catabolic process`GO:0006108^bio…	GO:0006629^biological_process^lipid metabolic process	Aligned	3.76	1.6	0	1.6	3.39	5.36
TRINITY_DN4704_c1_g1	TRINITY_DN4704_c1_g1_i12	TRINITY_DN4704_c1_g1_i12.p1	3-1238[+]	ABHD3_BOVIN^ABHD3_BOVIN^Q:19-404,H:20-405^49.227%ID^E:2.11e-138^RecName: Full=Phospholipase ABHD3 {ECO:0000305};^Eukaryota; Metazoa; Chordata; Craniata; Vertebrata; Euteleostomi; Mammalia; Eutheria; Laurasiatheria; Artiodactyla; Ruminantia; Pecora; Bovidae; Bovinae; Bos`ABHD3_MOUSE^ABHD3_MOUSE^Q:19-404,H:20-405^48.969%ID^E:7.23e-138^RecName: Full=Phospholipase ABHD3 {ECO:0000305};^Eukaryota; Meta…	PF00561.24^Abhydrolase_1^NULL^138-380^E:1.4e-17	.	GO:0016020^cellular_component^membrane`GO:0052740^molecular_function^1-acyl-2-lysophosphatidylserine acylhydrolase activity`GO:0008126^molecular_function^acetylesterase activity`GO:0047372^molecular_function^acylglycerol lipase activity`GO:0052739^molecular_function^phosphatidylserine 1-acylhydrolase activity`GO:0008970^molecular_function^phospholipase A1 activity`GO:0004623^molecular_function^ph…	.	Aligned	1.43	0.03	0	0.93	1.09	0
TRINITY_DN4704_c1_g1	TRINITY_DN4704_c1_g1_i5	TRINITY_DN4704_c1_g1_i5.p1	3-1238[+]	ABHD3_BOVIN^ABHD3_BOVIN^Q:19-404,H:20-405^49.227%ID^E:2.11e-138^RecName: Full=Phospholipase ABHD3 {ECO:0000305};^Eukaryota; Metazoa; Chordata; Craniata; Vertebrata; Euteleostomi; Mammalia; Eutheria; Laurasiatheria; Artiodactyla; Ruminantia; Pecora; Bovidae; Bovinae; Bos`ABHD3_MOUSE^ABHD3_MOUSE^Q:19-404,H:20-405^48.969%ID^E:7.23e-138^RecName: Full=Phospholipase ABHD3 {ECO:0000305};^Eukaryota; Meta…	PF00561.24^Abhydrolase_1^NULL^138-380^E:1.4e-17	.	GO:0016020^cellular_component^membrane`GO:0052740^molecular_function^1-acyl-2-lysophosphatidylserine acylhydrolase activity`GO:0008126^molecular_function^acetylesterase activity`GO:0047372^molecular_function^acylglycerol lipase activity`GO:0052739^molecular_function^phosphatidylserine 1-acylhydrolase activity`GO:0008970^molecular_function^phospholipase A1 activity`GO:0004623^molecular_function^ph…	.	Aligned	0	0	1.7	0	0	1.47
TRINITY_DN4704_c1_g1	TRINITY_DN4704_c1_g1_i6	TRINITY_DN4704_c1_g1_i6.p1	3-1238[+]	ABHD3_BOVIN^ABHD3_BOVIN^Q:19-404,H:20-405^49.227%ID^E:2.86e-138^RecName: Full=Phospholipase ABHD3 {ECO:0000305};^Eukaryota; Metazoa; Chordata; Craniata; Vertebrata; Euteleostomi; Mammalia; Eutheria; Laurasiatheria; Artiodactyla; Ruminantia; Pecora; Bovidae; Bovinae; Bos`ABHD3_MOUSE^ABHD3_MOUSE^Q:19-404,H:20-405^48.969%ID^E:8.52e-138^RecName: Full=Phospholipase ABHD3 {ECO:0000305};^Eukaryota; Meta…	PF00561.24^Abhydrolase_1^NULL^138-380^E:1.4e-17	.	GO:0016020^cellular_component^membrane`GO:0052740^molecular_function^1-acyl-2-lysophosphatidylserine acylhydrolase activity`GO:0008126^molecular_function^acetylesterase activity`GO:0047372^molecular_function^acylglycerol lipase activity`GO:0052739^molecular_function^phosphatidylserine 1-acylhydrolase activity`GO:0008970^molecular_function^phospholipase A1 activity`GO:0004623^molecular_function^ph…	.	Aligned	0.67	2.22	2.87	2.13	1.42	2.34
TRINITY_DN4704_c1_g1	TRINITY_DN4704_c1_g1_i7	TRINITY_DN4704_c1_g1_i7.p1	3-1238[+]	ABHD3_BOVIN^ABHD3_BOVIN^Q:19-404,H:20-405^49.227%ID^E:2.86e-138^RecName: Full=Phospholipase ABHD3 {ECO:0000305};^Eukaryota; Metazoa; Chordata; Craniata; Vertebrata; Euteleostomi; Mammalia; Eutheria; Laurasiatheria; Artiodactyla; Ruminantia; Pecora; Bovidae; Bovinae; Bos`ABHD3_MOUSE^ABHD3_MOUSE^Q:19-404,H:20-405^48.969%ID^E:8.52e-138^RecName: Full=Phospholipase ABHD3 {ECO:0000305};^Eukaryota; Meta…	PF00561.24^Abhydrolase_1^NULL^138-380^E:1.4e-17	.	GO:0016020^cellular_component^membrane`GO:0052740^molecular_function^1-acyl-2-lysophosphatidylserine acylhydrolase activity`GO:0008126^molecular_function^acetylesterase activity`GO:0047372^molecular_function^acylglycerol lipase activity`GO:0052739^molecular_function^phosphatidylserine 1-acylhydrolase activity`GO:0008970^molecular_function^phospholipase A1 activity`GO:0004623^molecular_function^ph…	.	Aligned	1.11	0.12	0	0.43	0.09	0.09
TRINITY_DN4704_c1_g1	TRINITY_DN4704_c1_g1_i9	TRINITY_DN4704_c1_g1_i9.p1	3-602[+]	ABHD3_BOVIN^ABHD3_BOVIN^Q:19-184,H:20-186^47.904%ID^E:1.02e-52^RecName: Full=Phospholipase ABHD3 {ECO:0000305};^Eukaryota; Metazoa; Chordata; Craniata; Vertebrata; Euteleostomi; Mammalia; Eutheria; Laurasiatheria; Artiodactyla; Ruminantia; Pecora; Bovidae; Bovinae; Bos`ABHD3_MOUSE^ABHD3_MOUSE^Q:19-184,H:20-186^46.707%ID^E:3.49e-52^RecName: Full=Phospholipase ABHD3 {ECO:0000305};^Eukaryota; Metazo…	.	.	GO:0016020^cellular_component^membrane`GO:0052740^molecular_function^1-acyl-2-lysophosphatidylserine acylhydrolase activity`GO:0008126^molecular_function^acetylesterase activity`GO:0047372^molecular_function^acylglycerol lipase activity`GO:0052739^molecular_function^phosphatidylserine 1-acylhydrolase activity`GO:0008970^molecular_function^phospholipase A1 activity`GO:0004623^molecular_function^ph…	.	Aligned	2.37	0	0	1.38	1.46	0.56
TRINITY_DN6345_c0_g1	TRINITY_DN6345_c0_g1_i1	TRINITY_DN6345_c0_g1_i1.p1	224-1147[+]	LDAH_CHICK^LDAH_CHICK^Q:5-305,H:3-324^42.857%ID^E:3.16e-84^RecName: Full=Lipid droplet-associated hydrolase {ECO:0000250|UniProtKB:Q8BVA5};^Eukaryota; Metazoa; Chordata; Craniata; Vertebrata; Euteleostomi; Archelosauria; Archosauria; Dinosauria; Saurischia; Theropoda; Coelurosauria; Aves; Neognathae; Galloanserae; Galliformes; Phasianidae; Phasianinae; Gallus`LDAH_HUMAN^LDAH_HUMAN^Q:2-305,H:7-325…	PF10230.13^LIDHydrolase^NULL^30-283^E:6.9e-76	.	GO:0005783^cellular_component^endoplasmic reticulum`GO:0005811^cellular_component^lipid droplet`GO:0004771^molecular_function^sterol esterase activity`GO:0019915^biological_process^lipid storage	GO:0016298^molecular_function^lipase activity`GO:0019915^biological_process^lipid storage`GO:0005811^cellular_component^lipid droplet	Aligned	0.22	2.6	1.17	0	2.3	1.24
TRINITY_DN6345_c0_g1	TRINITY_DN6345_c0_g1_i2	TRINITY_DN6345_c0_g1_i2.p1	11-934[+]	LDAH_CHICK^LDAH_CHICK^Q:5-305,H:3-324^42.857%ID^E:3.16e-84^RecName: Full=Lipid droplet-associated hydrolase {ECO:0000250|UniProtKB:Q8BVA5};^Eukaryota; Metazoa; Chordata; Craniata; Vertebrata; Euteleostomi; Archelosauria; Archosauria; Dinosauria; Saurischia; Theropoda; Coelurosauria; Aves; Neognathae; Galloanserae; Galliformes; Phasianidae; Phasianinae; Gallus`LDAH_HUMAN^LDAH_HUMAN^Q:2-305,H:7-325…	PF10230.13^LIDHydrolase^NULL^30-283^E:6.9e-76	.	GO:0005783^cellular_component^endoplasmic reticulum`GO:0005811^cellular_component^lipid droplet`GO:0004771^molecular_function^sterol esterase activity`GO:0019915^biological_process^lipid storage	GO:0016298^molecular_function^lipase activity`GO:0019915^biological_process^lipid storage`GO:0005811^cellular_component^lipid droplet	Aligned	5.08	3.5	5.19	5.2	5.64	6.14
TRINITY_DN6345_c0_g1	TRINITY_DN6345_c0_g1_i3	TRINITY_DN6345_c0_g1_i3.p1	235-1158[+]	LDAH_CHICK^LDAH_CHICK^Q:5-305,H:3-324^42.857%ID^E:3.16e-84^RecName: Full=Lipid droplet-associated hydrolase {ECO:0000250|UniProtKB:Q8BVA5};^Eukaryota; Metazoa; Chordata; Craniata; Vertebrata; Euteleostomi; Archelosauria; Archosauria; Dinosauria; Saurischia; Theropoda; Coelurosauria; Aves; Neognathae; Galloanserae; Galliformes; Phasianidae; Phasianinae; Gallus`LDAH_HUMAN^LDAH_HUMAN^Q:2-305,H:7-325…	PF10230.13^LIDHydrolase^NULL^30-283^E:6.9e-76	.	GO:0005783^cellular_component^endoplasmic reticulum`GO:0005811^cellular_component^lipid droplet`GO:0004771^molecular_function^sterol esterase activity`GO:0019915^biological_process^lipid storage	GO:0016298^molecular_function^lipase activity`GO:0019915^biological_process^lipid storage`GO:0005811^cellular_component^lipid droplet	Aligned	1.1	1.91	0.81	0	4.11	6.82
TRINITY_DN6345_c0_g1	TRINITY_DN6345_c0_g1_i4	TRINITY_DN6345_c0_g1_i4.p1	235-1158[+]	LDAH_CHICK^LDAH_CHICK^Q:5-305,H:3-324^42.857%ID^E:3.16e-84^RecName: Full=Lipid droplet-associated hydrolase {ECO:0000250|UniProtKB:Q8BVA5};^Eukaryota; Metazoa; Chordata; Craniata; Vertebrata; Euteleostomi; Archelosauria; Archosauria; Dinosauria; Saurischia; Theropoda; Coelurosauria; Aves; Neognathae; Galloanserae; Galliformes; Phasianidae; Phasianinae; Gallus`LDAH_HUMAN^LDAH_HUMAN^Q:2-305,H:7-325…	PF10230.13^LIDHydrolase^NULL^30-283^E:6.9e-76	.	GO:0005783^cellular_component^endoplasmic reticulum`GO:0005811^cellular_component^lipid droplet`GO:0004771^molecular_function^sterol esterase activity`GO:0019915^biological_process^lipid storage	GO:0016298^molecular_function^lipase activity`GO:0019915^biological_process^lipid storage`GO:0005811^cellular_component^lipid droplet	Aligned	0	0	0	7.16	0	0.1
TRINITY_DN45561_c0_g1	TRINITY_DN45561_c0_g1_i2	TRINITY_DN45561_c0_g1_i2.p1	2619-448[-]	LIPP_MOUSE^LIPP_MOUSE^Q:401-714,H:7-346^34.582%ID^E:1.51e-47^RecName: Full=Pancreatic triacylglycerol lipase {ECO:0000305};^Eukaryota; Metazoa; Chordata; Craniata; Vertebrata; Euteleostomi; Mammalia; Eutheria; Euarchontoglires; Glires; Rodentia; Myomorpha; Muroidea; Muridae; Murinae; Mus; Mus`LIPP_HORSE^LIPP_HORSE^Q:436-715,H:38-343^34.951%ID^E:8.69e-47^RecName: Full=Pancreatic triacylglycerol li…	PF00151.23^Lipase^NULL^436-715^E:1e-67	sigP:1^20^0.503	GO:0005615^cellular_component^extracellular space`GO:0047376^molecular_function^all-trans-retinyl-palmitate hydrolase, all-trans-retinol forming activity`GO:0016298^molecular_function^lipase activity`GO:0046872^molecular_function^metal ion binding`GO:0004806^molecular_function^triglyceride lipase activity`GO:0030299^biological_process^intestinal cholesterol absorption`GO:0016042^biological_proces…	GO:0016298^molecular_function^lipase activity	Aligned	0	0	0	0	0.2	0.64
TRINITY_DN45561_c0_g1	TRINITY_DN45561_c0_g1_i3	TRINITY_DN45561_c0_g1_i3.p1	2625-448[-]	LIPP_MOUSE^LIPP_MOUSE^Q:436-716,H:42-346^36.57%ID^E:9.25e-48^RecName: Full=Pancreatic triacylglycerol lipase {ECO:0000305};^Eukaryota; Metazoa; Chordata; Craniata; Vertebrata; Euteleostomi; Mammalia; Eutheria; Euarchontoglires; Glires; Rodentia; Myomorpha; Muroidea; Muridae; Murinae; Mus; Mus`LIPP_HORSE^LIPP_HORSE^Q:421-716,H:28-342^34.877%ID^E:1.09e-46^RecName: Full=Pancreatic triacylglycerol li…	PF00151.23^Lipase^NULL^436-717^E:7.1e-70	sigP:1^20^0.503	GO:0005615^cellular_component^extracellular space`GO:0047376^molecular_function^all-trans-retinyl-palmitate hydrolase, all-trans-retinol forming activity`GO:0016298^molecular_function^lipase activity`GO:0046872^molecular_function^metal ion binding`GO:0004806^molecular_function^triglyceride lipase activity`GO:0030299^biological_process^intestinal cholesterol absorption`GO:0016042^biological_proces…	GO:0016298^molecular_function^lipase activity	Aligned	0	0	0	0	0	0
TRINITY_DN45561_c0_g1	TRINITY_DN45561_c0_g1_i4	TRINITY_DN45561_c0_g1_i4.p1	2625-448[-]	LIPP_MOUSE^LIPP_MOUSE^Q:436-716,H:42-346^37.217%ID^E:4.63e-48^RecName: Full=Pancreatic triacylglycerol lipase {ECO:0000305};^Eukaryota; Metazoa; Chordata; Craniata; Vertebrata; Euteleostomi; Mammalia; Eutheria; Euarchontoglires; Glires; Rodentia; Myomorpha; Muroidea; Muridae; Murinae; Mus; Mus`LIPP_HORSE^LIPP_HORSE^Q:421-716,H:28-342^35.077%ID^E:1.34e-45^RecName: Full=Pancreatic triacylglycerol l…	PF00151.23^Lipase^NULL^436-717^E:4.8e-70	sigP:1^20^0.503	GO:0005615^cellular_component^extracellular space`GO:0047376^molecular_function^all-trans-retinyl-palmitate hydrolase, all-trans-retinol forming activity`GO:0016298^molecular_function^lipase activity`GO:0046872^molecular_function^metal ion binding`GO:0004806^molecular_function^triglyceride lipase activity`GO:0030299^biological_process^intestinal cholesterol absorption`GO:0016042^biological_proces…	GO:0016298^molecular_function^lipase activity	Aligned	0.29	1.15	0	0.11	0.18	0
TRINITY_DN45561_c0_g1	TRINITY_DN45561_c0_g1_i6	TRINITY_DN45561_c0_g1_i6.p1	2619-448[-]	LIPP_MOUSE^LIPP_MOUSE^Q:401-714,H:7-346^35.159%ID^E:6.28e-48^RecName: Full=Pancreatic triacylglycerol lipase {ECO:0000305};^Eukaryota; Metazoa; Chordata; Craniata; Vertebrata; Euteleostomi; Mammalia; Eutheria; Euarchontoglires; Glires; Rodentia; Myomorpha; Muroidea; Muridae; Murinae; Mus; Mus`LIPP_HORSE^LIPP_HORSE^Q:436-715,H:38-343^35.161%ID^E:8.98e-46^RecName: Full=Pancreatic triacylglycerol li…	PF00151.23^Lipase^NULL^436-715^E:6.7e-68	sigP:1^20^0.503	GO:0005615^cellular_component^extracellular space`GO:0047376^molecular_function^all-trans-retinyl-palmitate hydrolase, all-trans-retinol forming activity`GO:0016298^molecular_function^lipase activity`GO:0046872^molecular_function^metal ion binding`GO:0004806^molecular_function^triglyceride lipase activity`GO:0030299^biological_process^intestinal cholesterol absorption`GO:0016042^biological_proces…	GO:0016298^molecular_function^lipase activity	Aligned	0.02	0	0	0	0.12	0.29
TRINITY_DN45561_c0_g2	TRINITY_DN45561_c0_g2_i1	TRINITY_DN45561_c0_g2_i1.p1	745-368[-]	LIPI_HUMAN^LIPI_HUMAN^Q:1-87,H:197-288^45.652%ID^E:1.97e-15^RecName: Full=Lipase member I;^Eukaryota; Metazoa; Chordata; Craniata; Vertebrata; Euteleostomi; Mammalia; Eutheria; Euarchontoglires; Primates; Haplorrhini; Catarrhini; Hominidae; Homo`LIPH_HUMAN^LIPH_HUMAN^Q:1-104,H:192-303^38.393%ID^E:5.6e-15^RecName: Full=Lipase member H;^Eukaryota; Metazoa; Chordata; Craniata; Vertebrata; Euteleosto…	PF00151.23^Lipase^NULL^1-117^E:1.2e-23	.	GO:0005615^cellular_component^extracellular space`GO:0005886^cellular_component^plasma membrane`GO:0052689^molecular_function^carboxylic ester hydrolase activity`GO:0008201^molecular_function^heparin binding`GO:0004620^molecular_function^phospholipase activity`GO:0016042^biological_process^lipid catabolic process`GO:0006654^biological_process^phosphatidic acid biosynthetic process	GO:0016298^molecular_function^lipase activity	Aligned	0	0	0.18	0	0	0.64
TRINITY_DN45561_c1_g1	TRINITY_DN45561_c1_g1_i1	TRINITY_DN45561_c1_g1_i1.p1	771-1[-]	LIPR1_HUMAN^LIPR1_HUMAN^Q:108-257,H:43-192^38.961%ID^E:2.26e-24^RecName: Full=Inactive pancreatic lipase-related protein 1;^Eukaryota; Metazoa; Chordata; Craniata; Vertebrata; Euteleostomi; Mammalia; Eutheria; Euarchontoglires; Primates; Haplorrhini; Catarrhini; Hominidae; Homo`LIPP_PIG^LIPP_PIG^Q:108-257,H:26-175^36.601%ID^E:4.43e-24^RecName: Full=Pancreatic triacylglycerol lipase {ECO:0000305};…	PF00151.23^Lipase^NULL^109-257^E:1.5e-34	.	GO:0005576^cellular_component^extracellular region`GO:0005509^molecular_function^calcium ion binding`GO:0004806^molecular_function^triglyceride lipase activity`GO:0006629^biological_process^lipid metabolic process	GO:0016298^molecular_function^lipase activity	Aligned	0	0	0	0	0	0.39
TRINITY_DN42422_c0_g1	TRINITY_DN42422_c0_g1_i1	TRINITY_DN42422_c0_g1_i1.p1	1-312[+]	CEL_HUMAN^CEL_HUMAN^Q:3-103,H:404-495^34.653%ID^E:1.26e-10^RecName: Full=Bile salt-activated lipase;^Eukaryota; Metazoa; Chordata; Craniata; Vertebrata; Euteleostomi; Mammalia; Eutheria; Euarchontoglires; Primates; Haplorrhini; Catarrhini; Hominidae; Homo`CEL_BOVIN^CEL_BOVIN^Q:5-103,H:404-493^30.693%ID^E:1.09e-09^RecName: Full=Bile salt-activated lipase;^Eukaryota; Metazoa; Chordata; Craniata; Ve…	.	.	GO:0005737^cellular_component^cytoplasm`GO:0070062^cellular_component^extracellular exosome`GO:0005576^cellular_component^extracellular region`GO:0005615^cellular_component^extracellular space`GO:0008126^molecular_function^acetylesterase activity`GO:0003824^molecular_function^catalytic activity`GO:0008201^molecular_function^heparin binding`GO:0016787^molecular_function^hydrolase activity`GO:00502…	.	Aligned	0	0.9	0	0.53	0.3	0.46
TRINITY_DN42422_c0_g1	TRINITY_DN42422_c0_g1_i2	TRINITY_DN42422_c0_g1_i2.p1	1-312[+]	CEL_HUMAN^CEL_HUMAN^Q:3-103,H:404-495^34.653%ID^E:1.26e-10^RecName: Full=Bile salt-activated lipase;^Eukaryota; Metazoa; Chordata; Craniata; Vertebrata; Euteleostomi; Mammalia; Eutheria; Euarchontoglires; Primates; Haplorrhini; Catarrhini; Hominidae; Homo`CEL_BOVIN^CEL_BOVIN^Q:5-103,H:404-493^30.693%ID^E:1.09e-09^RecName: Full=Bile salt-activated lipase;^Eukaryota; Metazoa; Chordata; Craniata; Ve…	.	.	GO:0005737^cellular_component^cytoplasm`GO:0070062^cellular_component^extracellular exosome`GO:0005576^cellular_component^extracellular region`GO:0005615^cellular_component^extracellular space`GO:0008126^molecular_function^acetylesterase activity`GO:0003824^molecular_function^catalytic activity`GO:0008201^molecular_function^heparin binding`GO:0016787^molecular_function^hydrolase activity`GO:00502…	.	Aligned	3.15	0	0	0	0	0
TRINITY_DN7083_c0_g2	TRINITY_DN7083_c0_g2_i1	TRINITY_DN7083_c0_g2_i1.p1	543-2225[+]	PLBL2_RAT^PLBL2_RAT^Q:27-547,H:54-580^50.094%ID^E:0^RecName: Full=Putative phospholipase B-like 2;^Eukaryota; Metazoa; Chordata; Craniata; Vertebrata; Euteleostomi; Mammalia; Eutheria; Euarchontoglires; Glires; Rodentia; Myomorpha; Muroidea; Muridae; Murinae; Rattus`PLBL2_HUMAN^PLBL2_HUMAN^Q:27-547,H:58-584^50.281%ID^E:0^RecName: Full=Putative phospholipase B-like 2;^Eukaryota; Metazoa; Chordata;…	PF04916.17^Phospholip_B^NULL^54-548^E:1.6e-178	sigP:1^27^0.582	GO:0005576^cellular_component^extracellular region`GO:0043202^cellular_component^lysosomal lumen`GO:0005764^cellular_component^lysosome`GO:0004620^molecular_function^phospholipase activity`GO:0009395^biological_process^phospholipid catabolic process	GO:0004620^molecular_function^phospholipase activity	Aligned	22.22	16.03	15.67	27.65	26.58	26.32
TRINITY_DN3461_c0_g1	TRINITY_DN3461_c0_g1_i10	TRINITY_DN3461_c0_g1_i10.p1	2-982[+]	LIPR2_MYOCO^LIPR2_MYOCO^Q:6-311,H:158-461^36.102%ID^E:6.71e-59^RecName: Full=Pancreatic lipase-related protein 2 {ECO:0000250|UniProtKB:P54317};^Eukaryota; Metazoa; Chordata; Craniata; Vertebrata; Euteleostomi; Mammalia; Eutheria; Euarchontoglires; Glires; Rodentia; Hystricomorpha; Myocastoridae; Myocastor`LIPR2_RAT^LIPR2_RAT^Q:13-311,H:163-459^36.601%ID^E:6.76e-59^RecName: Full=Pancreatic lipase…	PF00151.23^Lipase^NULL^13-195^E:8.8e-66	.	GO:0005615^cellular_component^extracellular space`GO:0043005^cellular_component^neuron projection`GO:0042589^cellular_component^zymogen granule membrane`GO:0102549^molecular_function^1-18:1-2-16:0-monogalactosyldiacylglycerol lipase activity`GO:0047372^molecular_function^acylglycerol lipase activity`GO:0005509^molecular_function^calcium ion binding`GO:0047714^molecular_function^galactolipase acti…	GO:0016298^molecular_function^lipase activity	Aligned	0	45.94	0	0	0	0
TRINITY_DN3461_c0_g1	TRINITY_DN3461_c0_g1_i16	TRINITY_DN3461_c0_g1_i16.p1	2-985[+]	LIPR2_MYOCO^LIPR2_MYOCO^Q:6-310,H:158-459^37.621%ID^E:1.72e-61^RecName: Full=Pancreatic lipase-related protein 2 {ECO:0000250|UniProtKB:P54317};^Eukaryota; Metazoa; Chordata; Craniata; Vertebrata; Euteleostomi; Mammalia; Eutheria; Euarchontoglires; Glires; Rodentia; Hystricomorpha; Myocastoridae; Myocastor`LIPR2_RAT^LIPR2_RAT^Q:13-305,H:163-452^39.073%ID^E:3.98e-61^RecName: Full=Pancreatic lipase…	PF00151.23^Lipase^NULL^13-194^E:1.6e-65	.	GO:0005615^cellular_component^extracellular space`GO:0043005^cellular_component^neuron projection`GO:0042589^cellular_component^zymogen granule membrane`GO:0102549^molecular_function^1-18:1-2-16:0-monogalactosyldiacylglycerol lipase activity`GO:0047372^molecular_function^acylglycerol lipase activity`GO:0005509^molecular_function^calcium ion binding`GO:0047714^molecular_function^galactolipase acti…	GO:0016298^molecular_function^lipase activity	Aligned	76.69	0.15	38.51	80.38	0	170.16
TRINITY_DN3461_c0_g1	TRINITY_DN3461_c0_g1_i17	TRINITY_DN3461_c0_g1_i17.p1	1-948[+]	LIPR2_RAT^LIPR2_RAT^Q:1-300,H:163-459^36.482%ID^E:2.62e-58^RecName: Full=Pancreatic lipase-related protein 2 {ECO:0000250|UniProtKB:P54317};^Eukaryota; Metazoa; Chordata; Craniata; Vertebrata; Euteleostomi; Mammalia; Eutheria; Euarchontoglires; Glires; Rodentia; Myomorpha; Muroidea; Muridae; Murinae; Rattus`LIPR2_MOUSE^LIPR2_MOUSE^Q:1-300,H:177-473^36.156%ID^E:7.95e-58^RecName: Full=Pancreatic li…	PF00151.23^Lipase^NULL^2-183^E:1.5e-65	.	GO:0005615^cellular_component^extracellular space`GO:0043005^cellular_component^neuron projection`GO:0042589^cellular_component^zymogen granule membrane`GO:0102549^molecular_function^1-18:1-2-16:0-monogalactosyldiacylglycerol lipase activity`GO:0047372^molecular_function^acylglycerol lipase activity`GO:0005509^molecular_function^calcium ion binding`GO:0047714^molecular_function^galactolipase acti…	GO:0016298^molecular_function^lipase activity	Aligned	83.92	1.64	21.32	23.4	2.32	0
TRINITY_DN3461_c0_g1	TRINITY_DN3461_c0_g1_i19	TRINITY_DN3461_c0_g1_i19.p1	2-982[+]	LIPR2_MYOCO^LIPR2_MYOCO^Q:6-310,H:158-468^37.304%ID^E:4.3e-59^RecName: Full=Pancreatic lipase-related protein 2 {ECO:0000250|UniProtKB:P54317};^Eukaryota; Metazoa; Chordata; Craniata; Vertebrata; Euteleostomi; Mammalia; Eutheria; Euarchontoglires; Glires; Rodentia; Hystricomorpha; Myocastoridae; Myocastor`LIPR2_RAT^LIPR2_RAT^Q:13-304,H:163-452^37.793%ID^E:2.26e-58^RecName: Full=Pancreatic lipase-…	PF00151.23^Lipase^NULL^13-195^E:8.8e-66	.	GO:0005615^cellular_component^extracellular space`GO:0043005^cellular_component^neuron projection`GO:0042589^cellular_component^zymogen granule membrane`GO:0102549^molecular_function^1-18:1-2-16:0-monogalactosyldiacylglycerol lipase activity`GO:0047372^molecular_function^acylglycerol lipase activity`GO:0005509^molecular_function^calcium ion binding`GO:0047714^molecular_function^galactolipase acti…	GO:0016298^molecular_function^lipase activity	Aligned	35.66	13.63	0	0	0.14	0
TRINITY_DN3461_c0_g1	TRINITY_DN3461_c0_g1_i2	TRINITY_DN3461_c0_g1_i2.p1	574-1965[+]	LIPR2_RAT^LIPR2_RAT^Q:63-464,H:17-424^37.26%ID^E:4.2e-86^RecName: Full=Pancreatic lipase-related protein 2 {ECO:0000250|UniProtKB:P54317};^Eukaryota; Metazoa; Chordata; Craniata; Vertebrata; Euteleostomi; Mammalia; Eutheria; Euarchontoglires; Glires; Rodentia; Myomorpha; Muroidea; Muridae; Murinae; Rattus`LIPR2_MOUSE^LIPR2_MOUSE^Q:63-464,H:31-438^36.627%ID^E:1.8e-85^RecName: Full=Pancreatic lipas…	PF00151.23^Lipase^NULL^64-384^E:4.3e-93	.	GO:0005615^cellular_component^extracellular space`GO:0043005^cellular_component^neuron projection`GO:0042589^cellular_component^zymogen granule membrane`GO:0102549^molecular_function^1-18:1-2-16:0-monogalactosyldiacylglycerol lipase activity`GO:0047372^molecular_function^acylglycerol lipase activity`GO:0005509^molecular_function^calcium ion binding`GO:0047714^molecular_function^galactolipase acti…	GO:0016298^molecular_function^lipase activity	Aligned	73.31	84.41	42.75	18.96	0	80.69
TRINITY_DN3461_c0_g1	TRINITY_DN3461_c0_g1_i23	TRINITY_DN3461_c0_g1_i23.p1	1-945[+]	LIPR2_RAT^LIPR2_RAT^Q:1-299,H:163-459^36.275%ID^E:8.33e-59^RecName: Full=Pancreatic lipase-related protein 2 {ECO:0000250|UniProtKB:P54317};^Eukaryota; Metazoa; Chordata; Craniata; Vertebrata; Euteleostomi; Mammalia; Eutheria; Euarchontoglires; Glires; Rodentia; Myomorpha; Muroidea; Muridae; Murinae; Rattus`LIPR2_MOUSE^LIPR2_MOUSE^Q:1-299,H:177-473^35.948%ID^E:3.75e-58^RecName: Full=Pancreatic li…	PF00151.23^Lipase^NULL^2-183^E:1.5e-65	.	GO:0005615^cellular_component^extracellular space`GO:0043005^cellular_component^neuron projection`GO:0042589^cellular_component^zymogen granule membrane`GO:0102549^molecular_function^1-18:1-2-16:0-monogalactosyldiacylglycerol lipase activity`GO:0047372^molecular_function^acylglycerol lipase activity`GO:0005509^molecular_function^calcium ion binding`GO:0047714^molecular_function^galactolipase acti…	GO:0016298^molecular_function^lipase activity	Aligned	5.16	98.38	59.99	0	157.51	54.94
TRINITY_DN3461_c0_g1	TRINITY_DN3461_c0_g1_i25	TRINITY_DN3461_c0_g1_i25.p1	574-2130[+]	LIPR2_MOUSE^LIPR2_MOUSE^Q:63-496,H:31-466^35.874%ID^E:6.86e-87^RecName: Full=Pancreatic lipase-related protein 2 {ECO:0000250|UniProtKB:P54317};^Eukaryota; Metazoa; Chordata; Craniata; Vertebrata; Euteleostomi; Mammalia; Eutheria; Euarchontoglires; Glires; Rodentia; Myomorpha; Muroidea; Muridae; Murinae; Mus; Mus`LIPR2_RAT^LIPR2_RAT^Q:63-496,H:17-452^35.874%ID^E:1.14e-86^RecName: Full=Pancreatic …	PF00151.23^Lipase^NULL^64-387^E:1.2e-93	.	GO:0005615^cellular_component^extracellular space`GO:0043005^cellular_component^neuron projection`GO:0042589^cellular_component^zymogen granule membrane`GO:0102549^molecular_function^1-18:1-2-16:0-monogalactosyldiacylglycerol lipase activity`GO:0047372^molecular_function^acylglycerol lipase activity`GO:0005509^molecular_function^calcium ion binding`GO:0047714^molecular_function^galactolipase acti…	GO:0016298^molecular_function^lipase activity	Aligned	0	0	0	0	90.33	0
TRINITY_DN3461_c0_g1	TRINITY_DN3461_c0_g1_i3	TRINITY_DN3461_c0_g1_i3.p1	2-985[+]	LIPR2_MYOCO^LIPR2_MYOCO^Q:6-311,H:158-460^37.5%ID^E:9.43e-61^RecName: Full=Pancreatic lipase-related protein 2 {ECO:0000250|UniProtKB:P54317};^Eukaryota; Metazoa; Chordata; Craniata; Vertebrata; Euteleostomi; Mammalia; Eutheria; Euarchontoglires; Glires; Rodentia; Hystricomorpha; Myocastoridae; Myocastor`LIPR2_RAT^LIPR2_RAT^Q:13-305,H:163-452^38.667%ID^E:1.2e-59^RecName: Full=Pancreatic lipase-re…	PF00151.23^Lipase^NULL^13-195^E:8.9e-66	.	GO:0005615^cellular_component^extracellular space`GO:0043005^cellular_component^neuron projection`GO:0042589^cellular_component^zymogen granule membrane`GO:0102549^molecular_function^1-18:1-2-16:0-monogalactosyldiacylglycerol lipase activity`GO:0047372^molecular_function^acylglycerol lipase activity`GO:0005509^molecular_function^calcium ion binding`GO:0047714^molecular_function^galactolipase acti…	GO:0016298^molecular_function^lipase activity	Aligned	0.03	2.06	0	3.62	0	34.22
TRINITY_DN7496_c0_g1	TRINITY_DN7496_c0_g1_i1	TRINITY_DN7496_c0_g1_i1.p2	3802-3356[-]	LIPL_MYCTU^LIPL_MYCTU^Q:10-126,H:277-392^33.333%ID^E:6.82e-07^RecName: Full=Esterase/beta-lactamase LipL {ECO:0000305};^Bacteria; Actinomycetota; Actinomycetes; Mycobacteriales; Mycobacteriaceae; Mycobacterium; Mycobacterium tuberculosis complex	.	.	GO:0005576^cellular_component^extracellular region`GO:0005886^cellular_component^plasma membrane`GO:0008126^molecular_function^acetylesterase activity`GO:0008800^molecular_function^beta-lactamase activity`GO:0004806^molecular_function^triglyceride lipase activity`GO:0046503^biological_process^glycerolipid catabolic process	.	Aligned	0	0.04	0	0	1.32	0.41
TRINITY_DN7496_c0_g1	TRINITY_DN7496_c0_g1_i6	TRINITY_DN7496_c0_g1_i6.p3	3747-3349[-]	LIPL_MYCTU^LIPL_MYCTU^Q:2-110,H:283-392^33.913%ID^E:1.5e-06^RecName: Full=Esterase/beta-lactamase LipL {ECO:0000305};^Bacteria; Actinomycetota; Actinomycetes; Mycobacteriales; Mycobacteriaceae; Mycobacterium; Mycobacterium tuberculosis complex	.	.	GO:0005576^cellular_component^extracellular region`GO:0005886^cellular_component^plasma membrane`GO:0008126^molecular_function^acetylesterase activity`GO:0008800^molecular_function^beta-lactamase activity`GO:0004806^molecular_function^triglyceride lipase activity`GO:0046503^biological_process^glycerolipid catabolic process	.	Aligned	0.04	0	0.11	1.45	0.02	0
TRINITY_DN7470_c0_g1	TRINITY_DN7470_c0_g1_i10	TRINITY_DN7470_c0_g1_i10.p2	3800-2541[-]	AAAD_BOVIN^AAAD_BOVIN^Q:5-391,H:8-386^31.436%ID^E:3.42e-40^RecName: Full=Arylacetamide deacetylase;^Eukaryota; Metazoa; Chordata; Craniata; Vertebrata; Euteleostomi; Mammalia; Eutheria; Laurasiatheria; Artiodactyla; Ruminantia; Pecora; Bovidae; Bovinae; Bos`AAAD_RABIT^AAAD_RABIT^Q:10-404,H:6-396^27.494%ID^E:2.32e-33^RecName: Full=Arylacetamide deacetylase;^Eukaryota; Metazoa; Chordata; Craniata; …	PF07859.17^Abhydrolase_3^NULL^117-242^E:3.1e-25`PF07859.17^Abhydrolase_3^NULL^287-380^E:7.1e-07	sigP:1^21^0.74	GO:0005789^cellular_component^endoplasmic reticulum membrane`GO:0017171^molecular_function^serine hydrolase activity`GO:0004806^molecular_function^triglyceride lipase activity`GO:0006629^biological_process^lipid metabolic process`GO:0010898^biological_process^positive regulation of triglyceride catabolic process	GO:0016787^molecular_function^hydrolase activity	Aligned	0	0.86	2.01	2.64	0.11	4.09
TRINITY_DN7470_c0_g1	TRINITY_DN7470_c0_g1_i12	TRINITY_DN7470_c0_g1_i12.p2	3799-2540[-]	AAAD_BOVIN^AAAD_BOVIN^Q:5-391,H:8-386^31.436%ID^E:3.42e-40^RecName: Full=Arylacetamide deacetylase;^Eukaryota; Metazoa; Chordata; Craniata; Vertebrata; Euteleostomi; Mammalia; Eutheria; Laurasiatheria; Artiodactyla; Ruminantia; Pecora; Bovidae; Bovinae; Bos`AAAD_RABIT^AAAD_RABIT^Q:10-404,H:6-396^27.494%ID^E:2.32e-33^RecName: Full=Arylacetamide deacetylase;^Eukaryota; Metazoa; Chordata; Craniata; …	PF07859.17^Abhydrolase_3^NULL^117-242^E:3.1e-25`PF07859.17^Abhydrolase_3^NULL^287-380^E:7.1e-07	sigP:1^21^0.74	GO:0005789^cellular_component^endoplasmic reticulum membrane`GO:0017171^molecular_function^serine hydrolase activity`GO:0004806^molecular_function^triglyceride lipase activity`GO:0006629^biological_process^lipid metabolic process`GO:0010898^biological_process^positive regulation of triglyceride catabolic process	GO:0016787^molecular_function^hydrolase activity	Aligned	1.71	3.06	0.9	0.18	2.91	0
TRINITY_DN7470_c0_g1	TRINITY_DN7470_c0_g1_i2	TRINITY_DN7470_c0_g1_i2.p2	3361-2540[-]	AAAD_BOVIN^AAAD_BOVIN^Q:1-245,H:139-386^30.739%ID^E:7.35e-22^RecName: Full=Arylacetamide deacetylase;^Eukaryota; Metazoa; Chordata; Craniata; Vertebrata; Euteleostomi; Mammalia; Eutheria; Laurasiatheria; Artiodactyla; Ruminantia; Pecora; Bovidae; Bovinae; Bos`AAAD_HUMAN^AAAD_HUMAN^Q:1-260,H:139-395^27.737%ID^E:8.88e-22^RecName: Full=Arylacetamide deacetylase;^Eukaryota; Metazoa; Chordata; Craniat…	PF07859.17^Abhydrolase_3^NULL^2-96^E:4.3e-15`PF07859.17^Abhydrolase_3^NULL^140-234^E:3.2e-07	.	GO:0005789^cellular_component^endoplasmic reticulum membrane`GO:0017171^molecular_function^serine hydrolase activity`GO:0004806^molecular_function^triglyceride lipase activity`GO:0006629^biological_process^lipid metabolic process`GO:0010898^biological_process^positive regulation of triglyceride catabolic process	GO:0016787^molecular_function^hydrolase activity	Aligned	0.46	0.38	0.1	0.25	0	0.23
TRINITY_DN7470_c0_g1	TRINITY_DN7470_c0_g1_i4	TRINITY_DN7470_c0_g1_i4.p2	3651-2539[-]	AAAD_BOVIN^AAAD_BOVIN^Q:29-342,H:68-386^31.098%ID^E:4.7e-37^RecName: Full=Arylacetamide deacetylase;^Eukaryota; Metazoa; Chordata; Craniata; Vertebrata; Euteleostomi; Mammalia; Eutheria; Laurasiatheria; Artiodactyla; Ruminantia; Pecora; Bovidae; Bovinae; Bos`NCEH1_HUMAN^NCEH1_HUMAN^Q:40-340,H:80-386^31.447%ID^E:5.34e-33^RecName: Full=Neutral cholesterol ester hydrolase 1;^Eukaryota; Metazoa; Chor…	PF07859.17^Abhydrolase_3^NULL^68-192^E:2.8e-25`PF07859.17^Abhydrolase_3^NULL^238-331^E:5.7e-07	.	GO:0005789^cellular_component^endoplasmic reticulum membrane`GO:0017171^molecular_function^serine hydrolase activity`GO:0004806^molecular_function^triglyceride lipase activity`GO:0006629^biological_process^lipid metabolic process`GO:0010898^biological_process^positive regulation of triglyceride catabolic process	GO:0016787^molecular_function^hydrolase activity	Aligned	0	0	0	2.66	0.84	0
TRINITY_DN10940_c0_g1	TRINITY_DN10940_c0_g1_i1	TRINITY_DN10940_c0_g1_i1.p1	3054-940[-]	DDHD1_BOVIN^DDHD1_BOVIN^Q:70-703,H:156-865^40.028%ID^E:3.88e-166^RecName: Full=Phospholipase DDHD1 {ECO:0000305};^Eukaryota; Metazoa; Chordata; Craniata; Vertebrata; Euteleostomi; Mammalia; Eutheria; Laurasiatheria; Artiodactyla; Ruminantia; Pecora; Bovidae; Bovinae; Bos`DDHD1_HUMAN^DDHD1_HUMAN^Q:70-561,H:156-699^45.29%ID^E:1.71e-153^RecName: Full=Phospholipase DDHD1 {ECO:0000303|PubMed:24599962}…	PF02862.21^DDHD^NULL^473-697^E:3.4e-50	.	GO:0005737^cellular_component^cytoplasm`GO:0046872^molecular_function^metal ion binding`GO:0008970^molecular_function^phospholipase A1 activity`GO:0004620^molecular_function^phospholipase activity`GO:0046488^biological_process^phosphatidylinositol metabolic process	GO:0046872^molecular_function^metal ion binding	Aligned	0	0	0	1.64	1.07	0.35
TRINITY_DN10940_c0_g1	TRINITY_DN10940_c0_g1_i11	TRINITY_DN10940_c0_g1_i11.p1	2607-1987[-]	DDHD1_BOVIN^DDHD1_BOVIN^Q:1-206,H:469-676^50.718%ID^E:3.32e-67^RecName: Full=Phospholipase DDHD1 {ECO:0000305};^Eukaryota; Metazoa; Chordata; Craniata; Vertebrata; Euteleostomi; Mammalia; Eutheria; Laurasiatheria; Artiodactyla; Ruminantia; Pecora; Bovidae; Bovinae; Bos`DDHD1_MOUSE^DDHD1_MOUSE^Q:1-198,H:113-312^51.741%ID^E:3.45e-67^RecName: Full=Phospholipase DDHD1 {ECO:0000305};^Eukaryota; Metazo…	PF02862.21^DDHD^NULL^144-197^E:1.4e-17	.	GO:0005737^cellular_component^cytoplasm`GO:0046872^molecular_function^metal ion binding`GO:0008970^molecular_function^phospholipase A1 activity`GO:0004620^molecular_function^phospholipase activity`GO:0046488^biological_process^phosphatidylinositol metabolic process	GO:0046872^molecular_function^metal ion binding	Aligned	0.07	0.35	0	0.18	0.06	0.27
TRINITY_DN10940_c0_g1	TRINITY_DN10940_c0_g1_i18	TRINITY_DN10940_c0_g1_i18.p1	2118-913[-]	DDHD1_BOVIN^DDHD1_BOVIN^Q:17-400,H:459-865^40.714%ID^E:8.55e-90^RecName: Full=Phospholipase DDHD1 {ECO:0000305};^Eukaryota; Metazoa; Chordata; Craniata; Vertebrata; Euteleostomi; Mammalia; Eutheria; Laurasiatheria; Artiodactyla; Ruminantia; Pecora; Bovidae; Bovinae; Bos`DDHD1_MOUSE^DDHD1_MOUSE^Q:17-258,H:103-346^51.417%ID^E:2.56e-82^RecName: Full=Phospholipase DDHD1 {ECO:0000305};^Eukaryota; Meta…	PF02862.21^DDHD^NULL^170-394^E:9.2e-51	.	GO:0005737^cellular_component^cytoplasm`GO:0046872^molecular_function^metal ion binding`GO:0008970^molecular_function^phospholipase A1 activity`GO:0004620^molecular_function^phospholipase activity`GO:0046488^biological_process^phosphatidylinositol metabolic process	GO:0046872^molecular_function^metal ion binding	Aligned	0.06	0.03	0.02	0.18	0.03	0.18
TRINITY_DN10940_c0_g1	TRINITY_DN10940_c0_g1_i21	TRINITY_DN10940_c0_g1_i21.p1	3026-912[-]	DDHD1_BOVIN^DDHD1_BOVIN^Q:70-703,H:156-865^40.028%ID^E:3.88e-166^RecName: Full=Phospholipase DDHD1 {ECO:0000305};^Eukaryota; Metazoa; Chordata; Craniata; Vertebrata; Euteleostomi; Mammalia; Eutheria; Laurasiatheria; Artiodactyla; Ruminantia; Pecora; Bovidae; Bovinae; Bos`DDHD1_HUMAN^DDHD1_HUMAN^Q:70-561,H:156-699^45.29%ID^E:1.71e-153^RecName: Full=Phospholipase DDHD1 {ECO:0000303|PubMed:24599962}…	PF02862.21^DDHD^NULL^473-697^E:3.4e-50	.	GO:0005737^cellular_component^cytoplasm`GO:0046872^molecular_function^metal ion binding`GO:0008970^molecular_function^phospholipase A1 activity`GO:0004620^molecular_function^phospholipase activity`GO:0046488^biological_process^phosphatidylinositol metabolic process	GO:0046872^molecular_function^metal ion binding	Aligned	2.87	1.41	1.79	0.7	0.91	2.76
TRINITY_DN10940_c0_g1	TRINITY_DN10940_c0_g1_i3	TRINITY_DN10940_c0_g1_i3.p1	2134-914[-]	DDHD1_BOVIN^DDHD1_BOVIN^Q:1-405,H:441-865^41.95%ID^E:2.08e-100^RecName: Full=Phospholipase DDHD1 {ECO:0000305};^Eukaryota; Metazoa; Chordata; Craniata; Vertebrata; Euteleostomi; Mammalia; Eutheria; Laurasiatheria; Artiodactyla; Ruminantia; Pecora; Bovidae; Bovinae; Bos`DDHD1_MOUSE^DDHD1_MOUSE^Q:1-263,H:85-346^53.759%ID^E:3.21e-94^RecName: Full=Phospholipase DDHD1 {ECO:0000305};^Eukaryota; Metazoa…	PF02862.21^DDHD^NULL^175-399^E:9.5e-51	.	GO:0005737^cellular_component^cytoplasm`GO:0046872^molecular_function^metal ion binding`GO:0008970^molecular_function^phospholipase A1 activity`GO:0004620^molecular_function^phospholipase activity`GO:0046488^biological_process^phosphatidylinositol metabolic process	GO:0046872^molecular_function^metal ion binding	Aligned	0.45	0.13	0.34	0.33	0.13	0.09
TRINITY_DN10940_c0_g1	TRINITY_DN10940_c0_g1_i8	TRINITY_DN10940_c0_g1_i8.p1	3834-1939[-]	DDHD1_BOVIN^DDHD1_BOVIN^Q:70-561,H:156-702^45.109%ID^E:3.57e-158^RecName: Full=Phospholipase DDHD1 {ECO:0000305};^Eukaryota; Metazoa; Chordata; Craniata; Vertebrata; Euteleostomi; Mammalia; Eutheria; Laurasiatheria; Artiodactyla; Ruminantia; Pecora; Bovidae; Bovinae; Bos`DDHD1_HUMAN^DDHD1_HUMAN^Q:72-561,H:158-699^45.455%ID^E:1.5e-154^RecName: Full=Phospholipase DDHD1 {ECO:0000303|PubMed:24599962}…	PF02862.21^DDHD^NULL^473-578^E:1.7e-30	.	GO:0005737^cellular_component^cytoplasm`GO:0046872^molecular_function^metal ion binding`GO:0008970^molecular_function^phospholipase A1 activity`GO:0004620^molecular_function^phospholipase activity`GO:0046488^biological_process^phosphatidylinositol metabolic process	GO:0046872^molecular_function^metal ion binding	Aligned	0.19	0.14	0.06	0.08	0.06	0.51
TRINITY_DN27513_c0_g1	TRINITY_DN27513_c0_g1_i1	TRINITY_DN27513_c0_g1_i1.p1	3-311[+]	PLPL7_MOUSE^PLPL7_MOUSE^Q:1-103,H:842-944^55.34%ID^E:3.08e-34^RecName: Full=Patatin-like phospholipase domain-containing protein 7;^Eukaryota; Metazoa; Chordata; Craniata; Vertebrata; Euteleostomi; Mammalia; Eutheria; Euarchontoglires; Glires; Rodentia; Myomorpha; Muroidea; Muridae; Murinae; Mus; Mus`PLPL6_PONAB^PLPL6_PONAB^Q:1-103,H:863-965^52.427%ID^E:6.25e-33^RecName: Full=Patatin-like phospho…	.	.	GO:0005783^cellular_component^endoplasmic reticulum`GO:0005789^cellular_component^endoplasmic reticulum membrane`GO:0005811^cellular_component^lipid droplet`GO:0004622^molecular_function^lysophospholipase activity`GO:0102545^molecular_function^phosphatidyl phospholipase B activity`GO:0034638^biological_process^phosphatidylcholine catabolic process	.	Aligned	0	4.02	0	0	0.8	0.73
TRINITY_DN22180_c1_g1	TRINITY_DN22180_c1_g1_i3	TRINITY_DN22180_c1_g1_i3.p1	2-565[+]	LIP5_DIURU^LIP5_DIURU^Q:1-149,H:196-351^37.107%ID^E:1.41e-20^RecName: Full=Lipase 5;^Eukaryota; Fungi; Dikarya; Ascomycota; Saccharomycotina; Saccharomycetes; Saccharomycetales; Saccharomycetales incertae sedis; Diutina`LIP1_DIURU^LIP1_DIURU^Q:1-149,H:196-351^36.478%ID^E:5.5e-20^RecName: Full=Lipase 1;^Eukaryota; Fungi; Dikarya; Ascomycota; Saccharomycotina; Saccharomycetes; Saccharomycetales; Sa…	PF00135.32^COesterase^NULL^1-165^E:3e-27	.	GO:0004806^molecular_function^triglyceride lipase activity`GO:0016042^biological_process^lipid catabolic process	.	Aligned	0	0	0.33	0	0	0.05
TRINITY_DN22180_c1_g1	TRINITY_DN22180_c1_g1_i4	TRINITY_DN22180_c1_g1_i4.p1	1-573[+]	LIP5_DIURU^LIP5_DIURU^Q:25-152,H:217-351^32.609%ID^E:3.68e-09^RecName: Full=Lipase 5;^Eukaryota; Fungi; Dikarya; Ascomycota; Saccharomycotina; Saccharomycetes; Saccharomycetales; Saccharomycetales incertae sedis; Diutina`D2_DICDI^D2_DICDI^Q:26-175,H:207-356^29.412%ID^E:5.29e-09^RecName: Full=cAMP-regulated D2 protein;^Eukaryota; Amoebozoa; Evosea; Eumycetozoa; Dictyostelia; Dictyosteliales; Dicty…	PF00135.32^COesterase^NULL^25-168^E:3.8e-12	.	GO:0004806^molecular_function^triglyceride lipase activity`GO:0016042^biological_process^lipid catabolic process	.	Aligned	0	2.05	0	2.67	0	0
TRINITY_DN9788_c0_g1	TRINITY_DN9788_c0_g1_i1	TRINITY_DN9788_c0_g1_i1.p1	1920-1099[-]	NAPEP_HUMAN^NAPEP_HUMAN^Q:1-272,H:139-392^46.52%ID^E:2.42e-82^RecName: Full=N-acyl-phosphatidylethanolamine-hydrolyzing phospholipase D {ECO:0000303|PubMed:25684574};^Eukaryota; Metazoa; Chordata; Craniata; Vertebrata; Euteleostomi; Mammalia; Eutheria; Euarchontoglires; Primates; Haplorrhini; Catarrhini; Hominidae; Homo`NAPEP_BOVIN^NAPEP_BOVIN^Q:1-270,H:137-388^46.125%ID^E:3.19e-81^RecName: Full=…	PF12706.11^Lactamase_B_2^NULL^5-222^E:1.8e-39	.	GO:0005737^cellular_component^cytoplasm`GO:0005769^cellular_component^early endosome`GO:0031901^cellular_component^early endosome membrane`GO:0070062^cellular_component^extracellular exosome`GO:0005794^cellular_component^Golgi apparatus`GO:0000139^cellular_component^Golgi membrane`GO:0043227^cellular_component^membrane-bounded organelle`GO:0005635^cellular_component^nuclear envelope`GO:0005654^ce…	.	Aligned	0.37	0	0	0	0	0.02
TRINITY_DN9788_c0_g1	TRINITY_DN9788_c0_g1_i11	TRINITY_DN9788_c0_g1_i11.p1	1643-711[-]	NAPEP_HUMAN^NAPEP_HUMAN^Q:1-309,H:99-392^45.079%ID^E:9.91e-91^RecName: Full=N-acyl-phosphatidylethanolamine-hydrolyzing phospholipase D {ECO:0000303|PubMed:25684574};^Eukaryota; Metazoa; Chordata; Craniata; Vertebrata; Euteleostomi; Mammalia; Eutheria; Euarchontoglires; Primates; Haplorrhini; Catarrhini; Hominidae; Homo`NAPEP_PONAB^NAPEP_PONAB^Q:1-309,H:99-392^45.079%ID^E:3.25e-89^RecName: Full=N…	PF12706.11^Lactamase_B_2^NULL^42-259^E:2.7e-39	.	GO:0005737^cellular_component^cytoplasm`GO:0005769^cellular_component^early endosome`GO:0031901^cellular_component^early endosome membrane`GO:0070062^cellular_component^extracellular exosome`GO:0005794^cellular_component^Golgi apparatus`GO:0000139^cellular_component^Golgi membrane`GO:0043227^cellular_component^membrane-bounded organelle`GO:0005635^cellular_component^nuclear envelope`GO:0005654^ce…	.	Aligned	0	0.09	0.41	2.72	1.15	0
TRINITY_DN9788_c0_g1	TRINITY_DN9788_c0_g1_i12	TRINITY_DN9788_c0_g1_i12.p1	2031-1099[-]	NAPEP_HUMAN^NAPEP_HUMAN^Q:1-309,H:99-392^45.079%ID^E:1.01e-90^RecName: Full=N-acyl-phosphatidylethanolamine-hydrolyzing phospholipase D {ECO:0000303|PubMed:25684574};^Eukaryota; Metazoa; Chordata; Craniata; Vertebrata; Euteleostomi; Mammalia; Eutheria; Euarchontoglires; Primates; Haplorrhini; Catarrhini; Hominidae; Homo`NAPEP_PONAB^NAPEP_PONAB^Q:1-309,H:99-392^45.079%ID^E:3.36e-89^RecName: Full=N…	PF12706.11^Lactamase_B_2^NULL^42-259^E:2.7e-39	.	GO:0005737^cellular_component^cytoplasm`GO:0005769^cellular_component^early endosome`GO:0031901^cellular_component^early endosome membrane`GO:0070062^cellular_component^extracellular exosome`GO:0005794^cellular_component^Golgi apparatus`GO:0000139^cellular_component^Golgi membrane`GO:0043227^cellular_component^membrane-bounded organelle`GO:0005635^cellular_component^nuclear envelope`GO:0005654^ce…	.	Aligned	0	1.46	0	0.06	0	1.34
TRINITY_DN9788_c0_g1	TRINITY_DN9788_c0_g1_i18	TRINITY_DN9788_c0_g1_i18.p1	2178-1099[-]	NAPEP_HUMAN^NAPEP_HUMAN^Q:12-358,H:63-392^44.193%ID^E:8.21e-98^RecName: Full=N-acyl-phosphatidylethanolamine-hydrolyzing phospholipase D {ECO:0000303|PubMed:25684574};^Eukaryota; Metazoa; Chordata; Craniata; Vertebrata; Euteleostomi; Mammalia; Eutheria; Euarchontoglires; Primates; Haplorrhini; Catarrhini; Hominidae; Homo`NAPEP_PONAB^NAPEP_PONAB^Q:12-358,H:63-392^44.663%ID^E:5.42e-95^RecName: Full…	PF12706.11^Lactamase_B_2^NULL^91-308^E:4.2e-39	.	GO:0005737^cellular_component^cytoplasm`GO:0005769^cellular_component^early endosome`GO:0031901^cellular_component^early endosome membrane`GO:0070062^cellular_component^extracellular exosome`GO:0005794^cellular_component^Golgi apparatus`GO:0000139^cellular_component^Golgi membrane`GO:0043227^cellular_component^membrane-bounded organelle`GO:0005635^cellular_component^nuclear envelope`GO:0005654^ce…	.	Aligned	0	0	2.73	0	1.34	0.54
TRINITY_DN9788_c0_g1	TRINITY_DN9788_c0_g1_i2	TRINITY_DN9788_c0_g1_i2.p1	2042-1110[-]	NAPEP_HUMAN^NAPEP_HUMAN^Q:1-309,H:99-392^45.079%ID^E:1.01e-90^RecName: Full=N-acyl-phosphatidylethanolamine-hydrolyzing phospholipase D {ECO:0000303|PubMed:25684574};^Eukaryota; Metazoa; Chordata; Craniata; Vertebrata; Euteleostomi; Mammalia; Eutheria; Euarchontoglires; Primates; Haplorrhini; Catarrhini; Hominidae; Homo`NAPEP_PONAB^NAPEP_PONAB^Q:1-309,H:99-392^45.079%ID^E:3.36e-89^RecName: Full=N…	PF12706.11^Lactamase_B_2^NULL^42-259^E:2.7e-39	.	GO:0005737^cellular_component^cytoplasm`GO:0005769^cellular_component^early endosome`GO:0031901^cellular_component^early endosome membrane`GO:0070062^cellular_component^extracellular exosome`GO:0005794^cellular_component^Golgi apparatus`GO:0000139^cellular_component^Golgi membrane`GO:0043227^cellular_component^membrane-bounded organelle`GO:0005635^cellular_component^nuclear envelope`GO:0005654^ce…	.	Aligned	2.27	0.55	0	0	0	0
TRINITY_DN9788_c0_g1	TRINITY_DN9788_c0_g1_i6	TRINITY_DN9788_c0_g1_i6.p1	2178-1099[-]	NAPEP_HUMAN^NAPEP_HUMAN^Q:12-358,H:63-392^44.193%ID^E:8.21e-98^RecName: Full=N-acyl-phosphatidylethanolamine-hydrolyzing phospholipase D {ECO:0000303|PubMed:25684574};^Eukaryota; Metazoa; Chordata; Craniata; Vertebrata; Euteleostomi; Mammalia; Eutheria; Euarchontoglires; Primates; Haplorrhini; Catarrhini; Hominidae; Homo`NAPEP_PONAB^NAPEP_PONAB^Q:12-358,H:63-392^44.663%ID^E:5.42e-95^RecName: Full…	PF12706.11^Lactamase_B_2^NULL^91-308^E:4.2e-39	.	GO:0005737^cellular_component^cytoplasm`GO:0005769^cellular_component^early endosome`GO:0031901^cellular_component^early endosome membrane`GO:0070062^cellular_component^extracellular exosome`GO:0005794^cellular_component^Golgi apparatus`GO:0000139^cellular_component^Golgi membrane`GO:0043227^cellular_component^membrane-bounded organelle`GO:0005635^cellular_component^nuclear envelope`GO:0005654^ce…	.	Aligned	0	0	4.77	0	3.18	2.89
TRINITY_DN9788_c0_g1	TRINITY_DN9788_c0_g1_i9	TRINITY_DN9788_c0_g1_i9.p1	2131-1052[-]	NAPEP_HUMAN^NAPEP_HUMAN^Q:12-358,H:63-392^44.193%ID^E:8.21e-98^RecName: Full=N-acyl-phosphatidylethanolamine-hydrolyzing phospholipase D {ECO:0000303|PubMed:25684574};^Eukaryota; Metazoa; Chordata; Craniata; Vertebrata; Euteleostomi; Mammalia; Eutheria; Euarchontoglires; Primates; Haplorrhini; Catarrhini; Hominidae; Homo`NAPEP_PONAB^NAPEP_PONAB^Q:12-358,H:63-392^44.663%ID^E:5.42e-95^RecName: Full…	PF12706.11^Lactamase_B_2^NULL^91-308^E:4.2e-39	.	GO:0005737^cellular_component^cytoplasm`GO:0005769^cellular_component^early endosome`GO:0031901^cellular_component^early endosome membrane`GO:0070062^cellular_component^extracellular exosome`GO:0005794^cellular_component^Golgi apparatus`GO:0000139^cellular_component^Golgi membrane`GO:0043227^cellular_component^membrane-bounded organelle`GO:0005635^cellular_component^nuclear envelope`GO:0005654^ce…	.	Aligned	1.25	1.83	0	3.45	0	1.07
TRINITY_DN10516_c0_g1	TRINITY_DN10516_c0_g1_i11	TRINITY_DN10516_c0_g1_i11.p1	792-1[-]	ABHD2_MOUSE^ABHD2_MOUSE^Q:3-257,H:15-268^48.235%ID^E:1.73e-83^RecName: Full=Monoacylglycerol lipase ABHD2 {ECO:0000305};^Eukaryota; Metazoa; Chordata; Craniata; Vertebrata; Euteleostomi; Mammalia; Eutheria; Euarchontoglires; Glires; Rodentia; Myomorpha; Muroidea; Muridae; Murinae; Mus; Mus`ABHD2_BOVIN^ABHD2_BOVIN^Q:3-257,H:15-268^48.627%ID^E:2.34e-83^RecName: Full=Monoacylglycerol lipase ABHD2 {E…	PF00561.24^Abhydrolase_1^NULL^116-249^E:7.7e-15	sigP:1^20^0.606	GO:0002080^cellular_component^acrosomal membrane`GO:0001669^cellular_component^acrosomal vesicle`GO:0036126^cellular_component^sperm flagellum`GO:0097524^cellular_component^sperm plasma membrane`GO:0008126^molecular_function^acetylesterase activity`GO:0047372^molecular_function^acylglycerol lipase activity`GO:0042562^molecular_function^hormone binding`GO:0033878^molecular_function^hormone-sensiti…	.	Aligned	3.9	3.96	0.78	3.89	7.62	5.12
TRINITY_DN10516_c0_g1	TRINITY_DN10516_c0_g1_i13	TRINITY_DN10516_c0_g1_i13.p1	841-353[-]	ABHD2_DROME^ABHD2_DROME^Q:7-155,H:248-396^39.597%ID^E:2.28e-31^RecName: Full=Abhydrolase domain-containing protein 2;^Eukaryota; Metazoa; Ecdysozoa; Arthropoda; Hexapoda; Insecta; Pterygota; Neoptera; Endopterygota; Diptera; Brachycera; Muscomorpha; Ephydroidea; Drosophilidae; Drosophila; Sophophora`ABHD2_BOVIN^ABHD2_BOVIN^Q:2-147,H:257-405^38.926%ID^E:1.03e-29^RecName: Full=Monoacylglycerol lipa…	.	.	GO:0036126^cellular_component^sperm flagellum`GO:0097524^cellular_component^sperm plasma membrane`GO:0008126^molecular_function^acetylesterase activity`GO:0047372^molecular_function^acylglycerol lipase activity`GO:0016298^molecular_function^lipase activity`GO:0046464^biological_process^acylglycerol catabolic process`GO:0006629^biological_process^lipid metabolic process`GO:0051792^biological_proce…	.	Aligned	0.4	0.78	0	0	0.53	0.42
TRINITY_DN10516_c0_g1	TRINITY_DN10516_c0_g1_i17	TRINITY_DN10516_c0_g1_i17.p1	393-1[-]	ABH2A_DANRE^ABH2A_DANRE^Q:2-124,H:151-273^54.472%ID^E:1.36e-42^RecName: Full=Monoacylglycerol lipase ABHD2 {ECO:0000250|UniProtKB:P08910};^Eukaryota; Metazoa; Chordata; Craniata; Vertebrata; Euteleostomi; Actinopterygii; Neopterygii; Teleostei; Ostariophysi; Cypriniformes; Danionidae; Danioninae; Danio`ABHD2_MOUSE^ABHD2_MOUSE^Q:2-124,H:146-268^53.659%ID^E:3.43e-42^RecName: Full=Monoacylglycerol l…	PF00561.24^Abhydrolase_1^NULL^4-118^E:2.5e-11	.	GO:0036126^cellular_component^sperm flagellum`GO:0097524^cellular_component^sperm plasma membrane`GO:0008126^molecular_function^acetylesterase activity`GO:0047372^molecular_function^acylglycerol lipase activity`GO:0042562^molecular_function^hormone binding`GO:0033878^molecular_function^hormone-sensitive lipase activity`GO:0003707^molecular_function^nuclear steroid receptor activity`GO:0004806^mol…	.	Aligned	0	0.3	0.53	0.12	0.21	0.27
TRINITY_DN10516_c0_g1	TRINITY_DN10516_c0_g1_i17	TRINITY_DN10516_c0_g1_i17.p2	905-552[-]	ABHD2_HUMAN^ABHD2_HUMAN^Q:3-115,H:15-126^40.708%ID^E:6.47e-22^RecName: Full=Monoacylglycerol lipase ABHD2 {ECO:0000305};^Eukaryota; Metazoa; Chordata; Craniata; Vertebrata; Euteleostomi; Mammalia; Eutheria; Euarchontoglires; Primates; Haplorrhini; Catarrhini; Hominidae; Homo`ABHD2_BOVIN^ABHD2_BOVIN^Q:3-115,H:15-126^40.708%ID^E:6.74e-22^RecName: Full=Monoacylglycerol lipase ABHD2 {ECO:0000305};^Eu…	.	sigP:1^20^0.606	GO:0001669^cellular_component^acrosomal vesicle`GO:0036126^cellular_component^sperm flagellum`GO:0097524^cellular_component^sperm plasma membrane`GO:0008126^molecular_function^acetylesterase activity`GO:0047372^molecular_function^acylglycerol lipase activity`GO:0042562^molecular_function^hormone binding`GO:0033878^molecular_function^hormone-sensitive lipase activity`GO:0003707^molecular_function^…	.	Aligned	0	0.3	0.53	0.12	0.21	0.27
TRINITY_DN10516_c0_g1	TRINITY_DN10516_c0_g1_i18	TRINITY_DN10516_c0_g1_i18.p1	829-353[-]	ABHD2_DROME^ABHD2_DROME^Q:1-151,H:246-396^39.735%ID^E:2.58e-32^RecName: Full=Abhydrolase domain-containing protein 2;^Eukaryota; Metazoa; Ecdysozoa; Arthropoda; Hexapoda; Insecta; Pterygota; Neoptera; Endopterygota; Diptera; Brachycera; Muscomorpha; Ephydroidea; Drosophilidae; Drosophila; Sophophora`ABHD2_HUMAN^ABHD2_HUMAN^Q:1-154,H:260-415^40.127%ID^E:6.98e-31^RecName: Full=Monoacylglycerol lipa…	.	.	GO:0036126^cellular_component^sperm flagellum`GO:0097524^cellular_component^sperm plasma membrane`GO:0008126^molecular_function^acetylesterase activity`GO:0047372^molecular_function^acylglycerol lipase activity`GO:0016298^molecular_function^lipase activity`GO:0046464^biological_process^acylglycerol catabolic process`GO:0006629^biological_process^lipid metabolic process`GO:0051792^biological_proce…	.	Aligned	0.04	0.21	0	0.07	0.11	0.4
TRINITY_DN10516_c0_g1	TRINITY_DN10516_c0_g1_i19	TRINITY_DN10516_c0_g1_i19.p1	1006-653[-]	ABH2B_DANRE^ABH2B_DANRE^Q:5-77,H:293-365^39.726%ID^E:1.31e-10^RecName: Full=Monoacylglycerol lipase ABHD2 {ECO:0000250|UniProtKB:P08910};^Eukaryota; Metazoa; Chordata; Craniata; Vertebrata; Euteleostomi; Actinopterygii; Neopterygii; Teleostei; Ostariophysi; Cypriniformes; Danionidae; Danioninae; Danio`ABHD2_DROME^ABHD2_DROME^Q:1-76,H:269-344^40.789%ID^E:1.59e-10^RecName: Full=Abhydrolase domain-c…	.	.	GO:0036126^cellular_component^sperm flagellum`GO:0097524^cellular_component^sperm plasma membrane`GO:0008126^molecular_function^acetylesterase activity`GO:0047372^molecular_function^acylglycerol lipase activity`GO:0042562^molecular_function^hormone binding`GO:0033878^molecular_function^hormone-sensitive lipase activity`GO:0003707^molecular_function^nuclear steroid receptor activity`GO:0004806^mol…	.	Aligned	0	0	0	0.05	0.08	0
TRINITY_DN10516_c0_g1	TRINITY_DN10516_c0_g1_i2	TRINITY_DN10516_c0_g1_i2.p1	1441-749[-]	ABHD2_MOUSE^ABHD2_MOUSE^Q:3-228,H:15-239^49.115%ID^E:1.26e-73^RecName: Full=Monoacylglycerol lipase ABHD2 {ECO:0000305};^Eukaryota; Metazoa; Chordata; Craniata; Vertebrata; Euteleostomi; Mammalia; Eutheria; Euarchontoglires; Glires; Rodentia; Myomorpha; Muroidea; Muridae; Murinae; Mus; Mus`ABHD2_BOVIN^ABHD2_BOVIN^Q:3-228,H:15-239^49.558%ID^E:1.87e-73^RecName: Full=Monoacylglycerol lipase ABHD2 {E…	PF00561.24^Abhydrolase_1^NULL^116-223^E:6.3e-14	sigP:1^20^0.606	GO:0002080^cellular_component^acrosomal membrane`GO:0001669^cellular_component^acrosomal vesicle`GO:0036126^cellular_component^sperm flagellum`GO:0097524^cellular_component^sperm plasma membrane`GO:0008126^molecular_function^acetylesterase activity`GO:0047372^molecular_function^acylglycerol lipase activity`GO:0042562^molecular_function^hormone binding`GO:0033878^molecular_function^hormone-sensiti…	.	Aligned	0	0	0.6	0	0.19	0
TRINITY_DN10516_c0_g1	TRINITY_DN10516_c0_g1_i20	TRINITY_DN10516_c0_g1_i20.p1	1573-353[-]	ABHD2_HUMAN^ABHD2_HUMAN^Q:3-399,H:15-412^45.25%ID^E:6.88e-122^RecName: Full=Monoacylglycerol lipase ABHD2 {ECO:0000305};^Eukaryota; Metazoa; Chordata; Craniata; Vertebrata; Euteleostomi; Mammalia; Eutheria; Euarchontoglires; Primates; Haplorrhini; Catarrhini; Hominidae; Homo`ABHD2_BOVIN^ABHD2_BOVIN^Q:3-390,H:15-404^45.524%ID^E:8.01e-122^RecName: Full=Monoacylglycerol lipase ABHD2 {ECO:0000305};^E…	PF00561.24^Abhydrolase_1^NULL^116-368^E:3.6e-19	sigP:1^20^0.606	GO:0001669^cellular_component^acrosomal vesicle`GO:0036126^cellular_component^sperm flagellum`GO:0097524^cellular_component^sperm plasma membrane`GO:0008126^molecular_function^acetylesterase activity`GO:0047372^molecular_function^acylglycerol lipase activity`GO:0042562^molecular_function^hormone binding`GO:0033878^molecular_function^hormone-sensitive lipase activity`GO:0003707^molecular_function^…	.	Aligned	0	2.54	3.74	3.01	0	0
TRINITY_DN10516_c0_g1	TRINITY_DN10516_c0_g1_i3	TRINITY_DN10516_c0_g1_i3.p1	439-2[-]	ABHD2_DROME^ABHD2_DROME^Q:1-146,H:197-343^38.776%ID^E:1.2e-28^RecName: Full=Abhydrolase domain-containing protein 2;^Eukaryota; Metazoa; Ecdysozoa; Arthropoda; Hexapoda; Insecta; Pterygota; Neoptera; Endopterygota; Diptera; Brachycera; Muscomorpha; Ephydroidea; Drosophilidae; Drosophila; Sophophora`ABHD2_HUMAN^ABHD2_HUMAN^Q:1-146,H:212-360^38.255%ID^E:1.75e-28^RecName: Full=Monoacylglycerol lipas…	.	.	GO:0036126^cellular_component^sperm flagellum`GO:0097524^cellular_component^sperm plasma membrane`GO:0008126^molecular_function^acetylesterase activity`GO:0047372^molecular_function^acylglycerol lipase activity`GO:0016298^molecular_function^lipase activity`GO:0046464^biological_process^acylglycerol catabolic process`GO:0006629^biological_process^lipid metabolic process`GO:0051792^biological_proce…	.	Aligned	2.21	4.01	4.54	3.3	3.88	0
TRINITY_DN10516_c0_g1	TRINITY_DN10516_c0_g1_i4	TRINITY_DN10516_c0_g1_i4.p1	1237-353[-]	ABHD2_HUMAN^ABHD2_HUMAN^Q:2-287,H:125-412^46.713%ID^E:1.01e-89^RecName: Full=Monoacylglycerol lipase ABHD2 {ECO:0000305};^Eukaryota; Metazoa; Chordata; Craniata; Vertebrata; Euteleostomi; Mammalia; Eutheria; Euarchontoglires; Primates; Haplorrhini; Catarrhini; Hominidae; Homo`ABHD2_MOUSE^ABHD2_MOUSE^Q:2-278,H:125-404^46.786%ID^E:1.03e-89^RecName: Full=Monoacylglycerol lipase ABHD2 {ECO:0000305};^…	PF00561.24^Abhydrolase_1^NULL^4-256^E:1.3e-19	.	GO:0001669^cellular_component^acrosomal vesicle`GO:0036126^cellular_component^sperm flagellum`GO:0097524^cellular_component^sperm plasma membrane`GO:0008126^molecular_function^acetylesterase activity`GO:0047372^molecular_function^acylglycerol lipase activity`GO:0042562^molecular_function^hormone binding`GO:0033878^molecular_function^hormone-sensitive lipase activity`GO:0003707^molecular_function^…	.	Aligned	0	1.84	1.83	0	0	3.03
TRINITY_DN10516_c0_g1	TRINITY_DN10516_c0_g1_i6	TRINITY_DN10516_c0_g1_i6.p1	841-353[-]	ABHD2_DROME^ABHD2_DROME^Q:7-155,H:248-396^39.597%ID^E:2.28e-31^RecName: Full=Abhydrolase domain-containing protein 2;^Eukaryota; Metazoa; Ecdysozoa; Arthropoda; Hexapoda; Insecta; Pterygota; Neoptera; Endopterygota; Diptera; Brachycera; Muscomorpha; Ephydroidea; Drosophilidae; Drosophila; Sophophora`ABHD2_BOVIN^ABHD2_BOVIN^Q:2-147,H:257-405^38.926%ID^E:1.03e-29^RecName: Full=Monoacylglycerol lipa…	.	.	GO:0036126^cellular_component^sperm flagellum`GO:0097524^cellular_component^sperm plasma membrane`GO:0008126^molecular_function^acetylesterase activity`GO:0047372^molecular_function^acylglycerol lipase activity`GO:0016298^molecular_function^lipase activity`GO:0046464^biological_process^acylglycerol catabolic process`GO:0006629^biological_process^lipid metabolic process`GO:0051792^biological_proce…	.	Aligned	0.47	0.39	0.5	0.77	0.86	0.27
TRINITY_DN10516_c0_g1	TRINITY_DN10516_c0_g1_i8	TRINITY_DN10516_c0_g1_i8.p1	1237-353[-]	ABHD2_HUMAN^ABHD2_HUMAN^Q:2-287,H:125-412^46.713%ID^E:1.01e-89^RecName: Full=Monoacylglycerol lipase ABHD2 {ECO:0000305};^Eukaryota; Metazoa; Chordata; Craniata; Vertebrata; Euteleostomi; Mammalia; Eutheria; Euarchontoglires; Primates; Haplorrhini; Catarrhini; Hominidae; Homo`ABHD2_MOUSE^ABHD2_MOUSE^Q:2-278,H:125-404^46.786%ID^E:1.03e-89^RecName: Full=Monoacylglycerol lipase ABHD2 {ECO:0000305};^…	PF00561.24^Abhydrolase_1^NULL^4-256^E:1.3e-19	.	GO:0001669^cellular_component^acrosomal vesicle`GO:0036126^cellular_component^sperm flagellum`GO:0097524^cellular_component^sperm plasma membrane`GO:0008126^molecular_function^acetylesterase activity`GO:0047372^molecular_function^acylglycerol lipase activity`GO:0042562^molecular_function^hormone binding`GO:0033878^molecular_function^hormone-sensitive lipase activity`GO:0003707^molecular_function^…	.	Aligned	3.31	0	1.88	3.35	6.13	3.54
TRINITY_DN10745_c0_g1	TRINITY_DN10745_c0_g1_i1	TRINITY_DN10745_c0_g1_i1.p1	1-1242[+]	CEL_BOVIN^CEL_BOVIN^Q:9-400,H:93-475^36.829%ID^E:2.58e-70^RecName: Full=Bile salt-activated lipase;^Eukaryota; Metazoa; Chordata; Craniata; Vertebrata; Euteleostomi; Mammalia; Eutheria; Laurasiatheria; Artiodactyla; Ruminantia; Pecora; Bovidae; Bovinae; Bos`CEL_RAT^CEL_RAT^Q:9-400,H:95-477^36.829%ID^E:6e-69^RecName: Full=Bile salt-activated lipase;^Eukaryota; Metazoa; Chordata; Craniata; Vertebra…	PF00135.32^COesterase^NULL^10-400^E:1.1e-98	.	GO:0005737^cellular_component^cytoplasm`GO:0005576^cellular_component^extracellular region`GO:0008126^molecular_function^acetylesterase activity`GO:0050253^molecular_function^retinyl-palmitate esterase activity`GO:0004771^molecular_function^sterol esterase activity`GO:0004806^molecular_function^triglyceride lipase activity`GO:0046514^biological_process^ceramide catabolic process`GO:0030157^biolog…	.	Aligned	4.34	0.74	0	0.44	0	0
TRINITY_DN10745_c0_g1	TRINITY_DN10745_c0_g1_i8	TRINITY_DN10745_c0_g1_i8.p1	1-1242[+]	CEL_BOVIN^CEL_BOVIN^Q:9-400,H:93-475^37.317%ID^E:1.59e-69^RecName: Full=Bile salt-activated lipase;^Eukaryota; Metazoa; Chordata; Craniata; Vertebrata; Euteleostomi; Mammalia; Eutheria; Laurasiatheria; Artiodactyla; Ruminantia; Pecora; Bovidae; Bovinae; Bos`CEL_RAT^CEL_RAT^Q:9-400,H:95-477^37.073%ID^E:6.67e-69^RecName: Full=Bile salt-activated lipase;^Eukaryota; Metazoa; Chordata; Craniata; Verte…	PF00135.32^COesterase^NULL^10-400^E:8e-99	.	GO:0005737^cellular_component^cytoplasm`GO:0005576^cellular_component^extracellular region`GO:0008126^molecular_function^acetylesterase activity`GO:0050253^molecular_function^retinyl-palmitate esterase activity`GO:0004771^molecular_function^sterol esterase activity`GO:0004806^molecular_function^triglyceride lipase activity`GO:0046514^biological_process^ceramide catabolic process`GO:0030157^biolog…	.	Aligned	0	3.74	0	0	0	0
TRINITY_DN4855_c0_g1	TRINITY_DN4855_c0_g1_i10	TRINITY_DN4855_c0_g1_i10.p1	179-1117[+]	LIPR2_RAT^LIPR2_RAT^Q:24-256,H:19-258^41.975%ID^E:8.88e-54^RecName: Full=Pancreatic lipase-related protein 2 {ECO:0000250|UniProtKB:P54317};^Eukaryota; Metazoa; Chordata; Craniata; Vertebrata; Euteleostomi; Mammalia; Eutheria; Euarchontoglires; Glires; Rodentia; Myomorpha; Muroidea; Muridae; Murinae; Rattus`LIPP_HORSE^LIPP_HORSE^Q:22-256,H:13-253^42.041%ID^E:1.05e-53^RecName: Full=Pancreatic tria…	PF00151.23^Lipase^NULL^38-255^E:5.4e-63	sigP:1^16^0.836	GO:0005615^cellular_component^extracellular space`GO:0043005^cellular_component^neuron projection`GO:0042589^cellular_component^zymogen granule membrane`GO:0102549^molecular_function^1-18:1-2-16:0-monogalactosyldiacylglycerol lipase activity`GO:0047372^molecular_function^acylglycerol lipase activity`GO:0005509^molecular_function^calcium ion binding`GO:0047714^molecular_function^galactolipase acti…	GO:0016298^molecular_function^lipase activity	Aligned	0.53	0	0	0	0.17	0.07
TRINITY_DN4855_c0_g1	TRINITY_DN4855_c0_g1_i12	TRINITY_DN4855_c0_g1_i12.p1	179-1117[+]	LIPR2_RAT^LIPR2_RAT^Q:24-256,H:19-258^41.975%ID^E:8.88e-54^RecName: Full=Pancreatic lipase-related protein 2 {ECO:0000250|UniProtKB:P54317};^Eukaryota; Metazoa; Chordata; Craniata; Vertebrata; Euteleostomi; Mammalia; Eutheria; Euarchontoglires; Glires; Rodentia; Myomorpha; Muroidea; Muridae; Murinae; Rattus`LIPP_HORSE^LIPP_HORSE^Q:22-256,H:13-253^42.041%ID^E:1.05e-53^RecName: Full=Pancreatic tria…	PF00151.23^Lipase^NULL^38-255^E:5.4e-63	sigP:1^16^0.836	GO:0005615^cellular_component^extracellular space`GO:0043005^cellular_component^neuron projection`GO:0042589^cellular_component^zymogen granule membrane`GO:0102549^molecular_function^1-18:1-2-16:0-monogalactosyldiacylglycerol lipase activity`GO:0047372^molecular_function^acylglycerol lipase activity`GO:0005509^molecular_function^calcium ion binding`GO:0047714^molecular_function^galactolipase acti…	GO:0016298^molecular_function^lipase activity	Aligned	0.16	0.39	0.1	0.03	0	0.03
TRINITY_DN4855_c0_g1	TRINITY_DN4855_c0_g1_i2	TRINITY_DN4855_c0_g1_i2.p1	179-1042[+]	LIPP_HORSE^LIPP_HORSE^Q:22-256,H:13-253^42.041%ID^E:3.36e-54^RecName: Full=Pancreatic triacylglycerol lipase {ECO:0000305};^Eukaryota; Metazoa; Chordata; Craniata; Vertebrata; Euteleostomi; Mammalia; Eutheria; Laurasiatheria; Perissodactyla; Equidae; Equus`LIPR2_RAT^LIPR2_RAT^Q:24-256,H:19-258^41.975%ID^E:3.5e-54^RecName: Full=Pancreatic lipase-related protein 2 {ECO:0000250|UniProtKB:P54317};^Eu…	PF00151.23^Lipase^NULL^38-255^E:4.6e-63	sigP:1^16^0.836	GO:0005615^cellular_component^extracellular space`GO:0047376^molecular_function^all-trans-retinyl-palmitate hydrolase, all-trans-retinol forming activity`GO:0046872^molecular_function^metal ion binding`GO:0004806^molecular_function^triglyceride lipase activity`GO:0016042^biological_process^lipid catabolic process	GO:0016298^molecular_function^lipase activity	Aligned	0	0.42	0	0	0.38	0.01
TRINITY_DN4855_c0_g1	TRINITY_DN4855_c0_g1_i6	TRINITY_DN4855_c0_g1_i6.p1	179-1234[+]	LIPR1_RAT^LIPR1_RAT^Q:24-330,H:20-330^38.608%ID^E:4.22e-68^RecName: Full=Inactive pancreatic lipase-related protein 1;^Eukaryota; Metazoa; Chordata; Craniata; Vertebrata; Euteleostomi; Mammalia; Eutheria; Euarchontoglires; Glires; Rodentia; Myomorpha; Muroidea; Muridae; Murinae; Rattus`LIPR2_RAT^LIPR2_RAT^Q:24-348,H:19-353^37.941%ID^E:5.97e-68^RecName: Full=Pancreatic lipase-related protein 2 {EC…	PF00151.23^Lipase^NULL^38-348^E:1.6e-85	sigP:1^16^0.836	GO:0005615^cellular_component^extracellular space`GO:0005509^molecular_function^calcium ion binding`GO:0052689^molecular_function^carboxylic ester hydrolase activity`GO:0016298^molecular_function^lipase activity`GO:0006629^biological_process^lipid metabolic process`GO:0031016^biological_process^pancreas development`GO:0051384^biological_process^response to glucocorticoid`GO:0043434^biological_pro…	GO:0016298^molecular_function^lipase activity	Aligned	7.81	1.12	0.43	1.32	0.36	2.49
TRINITY_DN4855_c0_g1	TRINITY_DN4855_c0_g1_i7	TRINITY_DN4855_c0_g1_i7.p1	179-1606[+]	LIPR2_BOVIN^LIPR2_BOVIN^Q:8-470,H:9-467^33.473%ID^E:4.26e-74^RecName: Full=Pancreatic lipase-related protein 2 {ECO:0000250|UniProtKB:P54317};^Eukaryota; Metazoa; Chordata; Craniata; Vertebrata; Euteleostomi; Mammalia; Eutheria; Laurasiatheria; Artiodactyla; Ruminantia; Pecora; Bovidae; Bovinae; Bos`LIPR1_RAT^LIPR1_RAT^Q:8-469,H:9-464^32.983%ID^E:5.14e-74^RecName: Full=Inactive pancreatic lipase-…	PF00151.23^Lipase^NULL^38-348^E:1.2e-84	sigP:1^16^0.836	GO:0005615^cellular_component^extracellular space`GO:0043005^cellular_component^neuron projection`GO:0042589^cellular_component^zymogen granule membrane`GO:0102549^molecular_function^1-18:1-2-16:0-monogalactosyldiacylglycerol lipase activity`GO:0047372^molecular_function^acylglycerol lipase activity`GO:0005509^molecular_function^calcium ion binding`GO:0047714^molecular_function^galactolipase acti…	GO:0016298^molecular_function^lipase activity	Aligned	31.33	63.2	18.08	10.97	19.54	22.01
TRINITY_DN4855_c0_g1	TRINITY_DN4855_c0_g1_i8	TRINITY_DN4855_c0_g1_i8.p1	179-1348[+]	LIPR1_RAT^LIPR1_RAT^Q:24-389,H:20-391^35.526%ID^E:8.93e-73^RecName: Full=Inactive pancreatic lipase-related protein 1;^Eukaryota; Metazoa; Chordata; Craniata; Vertebrata; Euteleostomi; Mammalia; Eutheria; Euarchontoglires; Glires; Rodentia; Myomorpha; Muroidea; Muridae; Murinae; Rattus`LIPR2_BOVIN^LIPR2_BOVIN^Q:8-387,H:9-391^35.443%ID^E:5.45e-71^RecName: Full=Pancreatic lipase-related protein 2 {…	PF00151.23^Lipase^NULL^38-348^E:6.4e-85	sigP:1^16^0.836	GO:0005615^cellular_component^extracellular space`GO:0005509^molecular_function^calcium ion binding`GO:0052689^molecular_function^carboxylic ester hydrolase activity`GO:0016298^molecular_function^lipase activity`GO:0006629^biological_process^lipid metabolic process`GO:0031016^biological_process^pancreas development`GO:0051384^biological_process^response to glucocorticoid`GO:0043434^biological_pro…	GO:0016298^molecular_function^lipase activity	Aligned	0.66	0.55	0	0.72	0	0.11
TRINITY_DN4855_c0_g1	TRINITY_DN4855_c0_g1_i9	TRINITY_DN4855_c0_g1_i9.p1	179-1018[+]	LIPR2_RAT^LIPR2_RAT^Q:24-256,H:19-258^41.975%ID^E:3.04e-54^RecName: Full=Pancreatic lipase-related protein 2 {ECO:0000250|UniProtKB:P54317};^Eukaryota; Metazoa; Chordata; Craniata; Vertebrata; Euteleostomi; Mammalia; Eutheria; Euarchontoglires; Glires; Rodentia; Myomorpha; Muroidea; Muridae; Murinae; Rattus`LIPP_HORSE^LIPP_HORSE^Q:22-256,H:13-253^42.041%ID^E:3.5e-54^RecName: Full=Pancreatic triac…	PF00151.23^Lipase^NULL^38-255^E:4.2e-63	sigP:1^16^0.836	GO:0005615^cellular_component^extracellular space`GO:0043005^cellular_component^neuron projection`GO:0042589^cellular_component^zymogen granule membrane`GO:0102549^molecular_function^1-18:1-2-16:0-monogalactosyldiacylglycerol lipase activity`GO:0047372^molecular_function^acylglycerol lipase activity`GO:0005509^molecular_function^calcium ion binding`GO:0047714^molecular_function^galactolipase acti…	GO:0016298^molecular_function^lipase activity	Aligned	1.1	0	0.32	0.26	0	0.41
TRINITY_DN6249_c0_g1	TRINITY_DN6249_c0_g1_i78	TRINITY_DN6249_c0_g1_i78.p1	1365-985[-]	ANGL4_HUMAN^ANGL4_HUMAN^Q:1-76,H:184-258^46.053%ID^E:9.5e-18^RecName: Full=Angiopoietin-related protein 4;^Eukaryota; Metazoa; Chordata; Craniata; Vertebrata; Euteleostomi; Mammalia; Eutheria; Euarchontoglires; Primates; Haplorrhini; Catarrhini; Hominidae; Homo`ANGL4_BOVIN^ANGL4_BOVIN^Q:1-76,H:191-265^44.737%ID^E:1.27e-17^RecName: Full=Angiopoietin-related protein 4;^Eukaryota; Metazoa; Chordata;…	PF00147.22^Fibrinogen_C^NULL^2-77^E:6e-20	.	GO:0072562^cellular_component^blood microparticle`GO:0062023^cellular_component^collagen-containing extracellular matrix`GO:0005576^cellular_component^extracellular region`GO:0005615^cellular_component^extracellular space`GO:0004857^molecular_function^enzyme inhibitor activity`GO:0042802^molecular_function^identical protein binding`GO:0001525^biological_process^angiogenesis`GO:0072577^biological_…	.	Aligned	0	0	0	0.07	0.07	0.41
TRINITY_DN1083_c58_g1	TRINITY_DN1083_c58_g1_i1	TRINITY_DN1083_c58_g1_i1.p2	993-1328[+]	LPP60_RAT^LPP60_RAT^Q:31-109,H:412-478^35.443%ID^E:5.5e-08^RecName: Full=60 kDa lysophospholipase;^Eukaryota; Metazoa; Chordata; Craniata; Vertebrata; Euteleostomi; Mammalia; Eutheria; Euarchontoglires; Glires; Rodentia; Myomorpha; Muroidea; Muridae; Murinae; Rattus`HACE1_CHICK^HACE1_CHICK^Q:31-112,H:145-214^37.805%ID^E:5.63e-07^RecName: Full=E3 ubiquitin-protein ligase HACE1;^Eukaryota; Metazoa;…	PF00023.34^Ank^NULL^50-92^E:0.0014`PF13637.10^Ank_4^NULL^73-107^E:1.1e-06	.	GO:0003847^molecular_function^1-alkyl-2-acetylglycerophosphocholine esterase activity`GO:0016747^molecular_function^acyltransferase activity, transferring groups other than amino-acyl groups`GO:0004067^molecular_function^asparaginase activity`GO:0004622^molecular_function^lysophospholipase activity`GO:0102545^molecular_function^phosphatidyl phospholipase B activity`GO:0006528^biological_process^a…	GO:0005515^molecular_function^protein binding	Aligned	0	0	4.01	0	0	0.02
[truncated: 138 more rows]

## Sheet: Lipase_gene
gene_id	prot_id	prot_coords	BLASTP	Pfam	SignalP	GO_BLASTP	GO_Pfam	M. gigas Genome Alignment	TPM Diatom1	TPM Diatom2	TPM Diatom3	TPM Reed1	TPM Reed2	TPM Reed3
[truncated: 103 more rows]

## Sheet: beta-oxidation_isoform
gene_id	transcript_id	prot_id	prot_coords	BLASTP	Pfam	SignalP	GO_BLASTP	GO_Pfam	M. gigas Genome Alignment	TPM Diatom1	TPM Diatom2	TPM Diatom3	TPM Reed1	TPM Reed2	TPM Reed3
[truncated: 359 more rows]

## Sheet: beta-oxidation_gene
gene_id	prot_id	prot_coords	BLASTP	Pfam	SignalP	GO_BLASTP	GO_Pfam	M. gigas Genome Alignment	TPM Diatom1	TPM Diatom2	TPM Diatom3	TPM Reed1	TPM Reed2	TPM Reed3
[truncated: 85 more rows]
