# Supplementary material for: Constitutive polysaccharide degradation and diet-dependent lipid metabolism reveal an adaptive feeding strategy in the pacific oyster Magallana gigas
Source: PLoS One. 2026 Apr 29;21(4):e0347644. doi: 10.1371/journal.pone.0347644 (PMC13128122; doi:10.1371/journal.pone.0347644)
Supplement: S2 Appendix — (TXT) [file pone.0347644.s006.txt]

	Diatom1	Diatom2	Diatom3	Reed1	Reed2	Reed3
TRINITY_DN13366_c5_g1_i1	0	0	0	0	0	0
TRINITY_DN16335_c0_g1_i6	0	0	0	94.56	0	0
TRINITY_DN1532_c0_g1_i18	0.28	0.2	0.92	0.22	0.09	0.27
TRINITY_DN65050_c1_g1_i1	0	0	0.25	0	0.23	0
TRINITY_DN161740_c0_g1_i1	0	0	0	0	1.11	0
TRINITY_DN13822_c0_g1_i11	0	0.03	0.39	0.06	0.06	0.06
TRINITY_DN322625_c0_g1_i1	0	0	0	0	4.14	5.26
TRINITY_DN183808_c0_g1_i1	0	0	0	0	1.42	0
TRINITY_DN175194_c0_g1_i1	0	0	0.23	0.47	0	0
TRINITY_DN22169_c2_g1_i2	0	0	0	0	0	0
TRINITY_DN12452_c0_g1_i21	0.99	0	1.3	0	2.46	9.4
TRINITY_DN321944_c0_g1_i1	0	0	0	0	0	0
TRINITY_DN15805_c7_g1_i1	0	0	0	0	3.31	0
TRINITY_DN7219_c0_g1_i5	0	0	0	0	0.02	0.07
TRINITY_DN97175_c0_g1_i1	0	0	0	0	0	1.03
TRINITY_DN11416_c0_g1_i3	0	0	0.64	0	0	0
TRINITY_DN27548_c0_g1_i2	0	0	0	0	0	0
TRINITY_DN34962_c0_g1_i2	0	0	0.4	0	0	0
TRINITY_DN50008_c1_g1_i1	0.57	0	0	0	0	0.34
TRINITY_DN15462_c0_g1_i51	0.36	1.7	0	0	0.08	0
TRINITY_DN253103_c0_g1_i1	0	0.67	0	0	0	0
TRINITY_DN311777_c0_g1_i1	0	0	3.76	0	0	0
TRINITY_DN56727_c0_g3_i2	0.15	0.13	0.37	0.88	4.31	0.37
TRINITY_DN799_c0_g1_i30	2.43	0	0	1.13	0	0
TRINITY_DN82642_c0_g1_i8	0	0.2	0	0	0	0.28
TRINITY_DN56877_c0_g1_i1	0	0	0	0	0	0
TRINITY_DN17581_c0_g1_i7	0	1.83	0	2.73	0	0
TRINITY_DN14071_c1_g1_i1	0	0.09	3.58	0	0	0
TRINITY_DN41605_c1_g1_i1	0	0	0	0	0	0
TRINITY_DN34234_c0_g1_i4	0.29	0	0	0	0	0
TRINITY_DN199123_c0_g1_i1	0	0.14	0.07	0	0.12	0.13
TRINITY_DN309043_c0_g1_i1	0	0	0	0	11.1	0
TRINITY_DN198875_c0_g1_i1	0	0	1.37	0	0	0
TRINITY_DN0_c63_g1_i13	1.69	0.63	0	0.2	0.45	0
TRINITY_DN148654_c0_g2_i1	0	0	0	0	0.38	0
TRINITY_DN69359_c1_g1_i1	0.49	0	0	0	0	0
TRINITY_DN55051_c0_g1_i1	0.86	2.6	0.98	0.21	0.37	0.85
TRINITY_DN6933_c0_g2_i1	2.99	4.14	4.04	3.36	3.59	5.39
TRINITY_DN76425_c3_g1_i1	0	0	1.46	0	0	0
TRINITY_DN277595_c0_g1_i1	0	0.59	0.18	0.39	0	0
TRINITY_DN14942_c1_g1_i16	0	0	0	0	0	0
TRINITY_DN25056_c0_g1_i16	0.11	0.12	0.22	0	0.2	0.11
TRINITY_DN81740_c0_g1_i2	0	0	7.25	0	0	0
TRINITY_DN73693_c0_g2_i2	0	0	0	0	0	0
TRINITY_DN40980_c0_g1_i7	0	0	0	0	0	0
TRINITY_DN249641_c0_g1_i1	0	19.77	0	0	0	0
TRINITY_DN1634_c0_g2_i4	3.84	1.83	2.08	1.65	1.01	7.11
TRINITY_DN29265_c1_g1_i1	0.42	0.26	0.66	3.2	0.15	0
TRINITY_DN250476_c0_g1_i1	0	1.35	1.16	0	0	0
TRINITY_DN54794_c0_g1_i1	0	1.11	0	0	0	0
TRINITY_DN258664_c0_g1_i1	0	0	0	0	0	0
TRINITY_DN275861_c0_g1_i1	1.56	0	0	0	0	0
TRINITY_DN30817_c1_g1_i5	0	0	0.16	0	1.04	0
TRINITY_DN31238_c0_g3_i1	0	0.84	0	0	0	0
TRINITY_DN126502_c0_g1_i1	0.54	0	0	0.5	0	0
TRINITY_DN119263_c0_g1_i1	0.1	0.15	0.02	0.1	0	0.02
TRINITY_DN2833_c0_g1_i4	0	6.62	0	0	3.25	20.56
TRINITY_DN74148_c7_g1_i1	0	0	0	0	0	0
TRINITY_DN9137_c0_g1_i4	1.16	1.08	0.18	1.09	0.21	6.54
TRINITY_DN61614_c0_g1_i3	0.16	7.53	0	0.08	1.96	0.33
TRINITY_DN6073_c3_g1_i3	0.61	0.95	0	0.1	0.37	0
TRINITY_DN135064_c0_g1_i2	0	0	0	0	0	0
TRINITY_DN6855_c0_g1_i4	0	5.66	10.14	0.13	0	3.13
TRINITY_DN14269_c0_g1_i6	0	0	0	0	0	0
TRINITY_DN62171_c0_g1_i1	0	0.09	0.35	0	0	0
TRINITY_DN77523_c5_g1_i1	0	0	0	0	0	0
TRINITY_DN110976_c3_g1_i1	0	0	0	0	0.35	0
TRINITY_DN123492_c0_g1_i3	0.04	0.04	0	0.15	0.07	0.07
TRINITY_DN12415_c0_g1_i13	0	0	0	1.55	0	0
TRINITY_DN99845_c0_g1_i1	0	0	0	0	0	2.25
TRINITY_DN210910_c0_g1_i1	0	0	0	3.39	0	0
TRINITY_DN18901_c0_g1_i11	0	0	0.2	2.52	0	0
TRINITY_DN123514_c3_g1_i1	0	0	0	0	2.74	0
TRINITY_DN27861_c0_g1_i2	0	0	0	0.23	0	0
TRINITY_DN50794_c2_g2_i1	0	0	2.82	0	0	0
TRINITY_DN2955_c0_g2_i1	3.55	2.74	3	2.8	7.47	5.03
TRINITY_DN3501_c0_g1_i2	0	0	3.42	3.26	0	0
TRINITY_DN99654_c0_g1_i8	7.85	0	0	0	0	0
TRINITY_DN192852_c0_g1_i1	0.99	0	0.3	0.32	0.28	0
TRINITY_DN14427_c0_g1_i3	0	0	0	0	0.13	0
TRINITY_DN73100_c0_g1_i2	0	2.49	0	7.96	0	0
TRINITY_DN98896_c1_g1_i1	0	0	0	0	0	0
TRINITY_DN32420_c0_g1_i3	0	0	0	0.22	0.59	0
TRINITY_DN128252_c0_g1_i1	0	0	0	0	0	2.52
TRINITY_DN44532_c0_g1_i4	0	0	0	0.83	0.05	1.03
TRINITY_DN87487_c0_g1_i1	0	0	0	0	0	0
TRINITY_DN62693_c1_g6_i1	0	0	2.77	0	0	0
TRINITY_DN26888_c0_g1_i1	0	167.75	0	37.42	27.88	0
TRINITY_DN32245_c0_g2_i1	0	0	0	0	0	0
TRINITY_DN35157_c0_g1_i1	0.07	0	0	0	0.65	0
TRINITY_DN186602_c0_g1_i1	0	0	0	4.29	0	0
TRINITY_DN157194_c0_g1_i1	0	0.19	0.07	0.04	0	0
TRINITY_DN123025_c0_g2_i1	0.62	5.45	2.7	0	0	0
TRINITY_DN98205_c1_g1_i1	0	0	0.67	0	0	0
TRINITY_DN22629_c0_g1_i17	0	2.53	0	0	0	0
TRINITY_DN51193_c0_g2_i4	1	0	1.73	0	0	0
TRINITY_DN1560_c22_g1_i8	0	0	0	1.13	0.11	0
TRINITY_DN43096_c0_g1_i1	0	0	0	5.42	2.03	0
TRINITY_DN89048_c1_g3_i1	2.43	0	0	0	0	0
TRINITY_DN293491_c0_g1_i1	0	0	0	0	0	6.5
TRINITY_DN101726_c1_g1_i1	0	0	0	0	0	0.59
TRINITY_DN57591_c0_g1_i1	0	0	0	0	4.07	0
TRINITY_DN104723_c0_g1_i1	0	3.57	0.65	0.14	5.05	1.28
TRINITY_DN118795_c1_g2_i1	0	2.7	0	0	0	0
TRINITY_DN220564_c0_g1_i1	0	0	0.31	0.64	0	0
TRINITY_DN84314_c0_g1_i8	0	0	0.13	0.1	0	0.03
TRINITY_DN21306_c0_g1_i1	0	0	0	0	0	0
TRINITY_DN51633_c0_g1_i15	0	0	0.01	0.9	0	0
TRINITY_DN85949_c0_g1_i1	0	0	0	0	0	0
TRINITY_DN14794_c1_g1_i19	0.08	0.13	0.1	0.18	0.11	0
TRINITY_DN96730_c0_g1_i1	0	0	0	0	0.23	0
TRINITY_DN9649_c0_g1_i10	0	0	0	1.05	0	0
TRINITY_DN32143_c3_g1_i1	0	0	0	0	0	0
TRINITY_DN146315_c0_g1_i1	0	0	0	0	1.17	0
TRINITY_DN3787_c0_g1_i7	0	0.33	0.07	0	0.28	0
TRINITY_DN58890_c0_g1_i1	0.81	0	0	0	0	0
TRINITY_DN17962_c4_g1_i1	0	0	0	0	0	0
TRINITY_DN49869_c0_g1_i5	0	2.39	0	0	0	0
TRINITY_DN2210_c0_g1_i4	1.07	1.32	0.6	0.61	0.19	0.45
TRINITY_DN104984_c0_g1_i7	1.03	0	0	0	0	0
TRINITY_DN78753_c0_g1_i1	0	0	0	3.95	1	0
TRINITY_DN72825_c0_g1_i6	0	7.04	0	0	0.42	0
TRINITY_DN35418_c0_g1_i5	0	0	0	0	0	0.12
TRINITY_DN2515_c0_g1_i1	7.86	3.05	0.98	9.72	3.28	5.75
TRINITY_DN25504_c0_g1_i4	0.21	0.04	0.18	0.09	0.36	0.28
TRINITY_DN142848_c1_g1_i1	2	0	0	0	0	0
TRINITY_DN137016_c0_g1_i1	0	0	0	0	0	0.85
TRINITY_DN129188_c0_g2_i1	0	0	0	0	0	0
TRINITY_DN45709_c4_g1_i1	1.42	1.35	0	0	0	0
TRINITY_DN63841_c0_g1_i2	0.3	0	0	0	0	0.17
TRINITY_DN56122_c0_g1_i5	0	0	0	0	1.97	2.73
TRINITY_DN132287_c1_g1_i1	0	0	0	0	0	0
TRINITY_DN7485_c6_g1_i4	0	0	0	1.14	0	0
TRINITY_DN21797_c0_g1_i1	0	0	0	2.27	0	0
TRINITY_DN125808_c0_g1_i2	0	0	0	0	0	0
TRINITY_DN244127_c0_g1_i1	0	0.02	0.04	0.09	0.15	0
TRINITY_DN150295_c0_g1_i1	0	0	0	0	0.83	0
TRINITY_DN212203_c0_g1_i1	0	0	0	0	0	0.26
TRINITY_DN3769_c0_g1_i35	0.09	0.22	0.07	0.08	0.16	0.05
TRINITY_DN125823_c0_g1_i1	0	0	0	0	0	0
TRINITY_DN329_c4_g1_i2	0	0	0	0	0	0
TRINITY_DN50412_c0_g1_i3	2.36	2.46	6.59	5.74	0	1.5
TRINITY_DN5841_c0_g1_i43	2.08	0.78	0	2.25	1.37	0.78
TRINITY_DN3091_c1_g3_i1	0	0	0	0	0	5.91
TRINITY_DN25126_c0_g1_i12	0.03	0	0	0	0	0
TRINITY_DN55376_c3_g1_i1	0	0	0	0	0	0
TRINITY_DN12485_c0_g1_i12	0	0.2	0.75	0	0.57	0.37
TRINITY_DN92176_c0_g1_i1	0	0	0	0	0	0
TRINITY_DN11246_c0_g1_i18	0	0	0	0	0	0
TRINITY_DN4077_c0_g1_i6	0.58	0.29	0.59	0.42	0.69	0.73
TRINITY_DN36943_c0_g1_i1	0	0	0	0	0	0.12
TRINITY_DN25886_c0_g3_i1	0	0	0.3	0.1	0	0.42
TRINITY_DN170047_c0_g1_i1	0	0	0	0	1.48	0
TRINITY_DN5479_c0_g1_i29	0	0	2.11	1.03	0	0
TRINITY_DN89631_c1_g2_i1	0	0	0	0	0	0
TRINITY_DN8441_c0_g1_i31	0	0.04	0.02	0.36	0	0.12
TRINITY_DN255490_c0_g1_i1	0	0	0	24.15	0	0
TRINITY_DN45161_c0_g1_i2	0.24	1.23	1.37	0.74	0.42	0.24
TRINITY_DN858_c0_g1_i5	0	0	17.07	5.42	0	16.17
TRINITY_DN116340_c0_g1_i4	0	0	0	0	0	0
TRINITY_DN266042_c0_g1_i1	0	0	0	1.41	0	0
TRINITY_DN2131_c6_g1_i14	1.1	0	0	0	0	1.05
TRINITY_DN300466_c0_g1_i1	0	0	0.73	0	0	0
TRINITY_DN2329_c0_g1_i10	0	2.52	2.56	0	7.2	0
TRINITY_DN2461_c1_g1_i1	8.68	10.19	5.8	9.91	6.1	39.29
TRINITY_DN5532_c1_g2_i2	0	0.35	0	0	0	0
TRINITY_DN14105_c0_g1_i4	0	0	0	6.16	0.21	0
TRINITY_DN29772_c0_g1_i3	0	0	2.42	0	0	0
TRINITY_DN6055_c0_g2_i3	1.68	0.31	0.13	0.14	0.12	0.69
TRINITY_DN9504_c5_g2_i1	0.3	0	0.27	0	0.75	0
TRINITY_DN310395_c0_g1_i2	0	0	0	0.35	0.1	0
TRINITY_DN18880_c0_g1_i7	0.49	0.25	0	0	0	0
TRINITY_DN43130_c0_g1_i6	0.28	0	0	0	0.13	0.56
TRINITY_DN97158_c0_g1_i1	0	0	0	0	0.4	0.48
TRINITY_DN133345_c0_g2_i6	0	0	0	0	0.56	0
TRINITY_DN7943_c0_g1_i6	4.57	2.04	3.75	4.87	2.67	1.67
TRINITY_DN60065_c0_g1_i2	0	0	0	1.09	0	0
TRINITY_DN119821_c0_g1_i1	0	0	0	0	0	0
TRINITY_DN108880_c0_g1_i1	2.41	0	0	0	0	0
TRINITY_DN7340_c0_g1_i12	0	1.3	0.72	0.07	1.12	0.91
TRINITY_DN94698_c0_g2_i2	0	3.54	0	0	0	0
TRINITY_DN1272_c16_g1_i1	0	0	0	0	0	0
TRINITY_DN221934_c0_g1_i1	0	0	3.31	0	0	0
TRINITY_DN58211_c3_g1_i2	0	0	0	0.23	0	0
TRINITY_DN23009_c1_g1_i5	0	0	0.49	0	1.36	1.08
TRINITY_DN25885_c0_g1_i18	0	0	0	0	0	0
TRINITY_DN4876_c0_g1_i18	1.25	2.18	4.64	1.23	1.87	2.35
TRINITY_DN199387_c0_g1_i1	0	0	0.67	0	0	0.04
TRINITY_DN230986_c0_g1_i1	0	0	0	0	0	0
TRINITY_DN62322_c0_g2_i1	0	0.83	0	0	0	0
TRINITY_DN153794_c0_g1_i1	0	0	0	0	1.56	0
TRINITY_DN83499_c2_g1_i1	2.07	1.02	2.3	0.96	0.42	2.51
TRINITY_DN185961_c0_g1_i1	3.48	0	0	0	0	0
TRINITY_DN2653_c0_g1_i10	0.36	0.64	0	0	23.72	0
TRINITY_DN202836_c0_g1_i1	0	0	0.9	0	0	0
TRINITY_DN20280_c0_g1_i7	0.11	0	0	0	0.06	0.81
TRINITY_DN48263_c1_g1_i4	0	0.89	0	0	0	0
TRINITY_DN15165_c0_g1_i2	0	0.23	0	0.68	0.2	0
TRINITY_DN228096_c0_g1_i1	2.77	0	0	0	0	0
TRINITY_DN17993_c0_g1_i2	2.85	0	0.17	0	0.23	0.08
TRINITY_DN64105_c0_g1_i1	0	0	1.03	0	0	0
TRINITY_DN192412_c0_g1_i1	0	0	0	0	0	0.81
TRINITY_DN299651_c0_g1_i1	0.11	0	0.25	0.26	0.26	0.22
TRINITY_DN314333_c0_g1_i1	0	0	0	0	0	0
TRINITY_DN316559_c0_g1_i1	0.42	0	0	0	0	0
TRINITY_DN3189_c0_g1_i1	0.76	0.8	0.86	0	0	0.37
TRINITY_DN52097_c0_g1_i6	0.05	0	0.22	0	0	0
TRINITY_DN60176_c1_g2_i3	0.46	0	0.29	0	0.15	0
TRINITY_DN101855_c5_g1_i1	0	0	0	0	0	0
TRINITY_DN70944_c0_g1_i1	0	0	0.57	0	0	0.05
TRINITY_DN58921_c0_g1_i3	0	0	0.42	0	0	0.4
TRINITY_DN54725_c2_g2_i3	0	0	0	0	0.44	0
TRINITY_DN5236_c4_g1_i2	0	0	0	0	4.32	0
TRINITY_DN28268_c1_g1_i11	0.14	0	0.09	0	0.01	0.15
TRINITY_DN108145_c3_g1_i1	0	0	0	0	0	0
TRINITY_DN98796_c1_g1_i1	0	0	0	0.19	0	0
TRINITY_DN11848_c0_g1_i9	0	0	0.9	0	0	0
TRINITY_DN75562_c0_g1_i6	0	0	0	0	0	2.03
TRINITY_DN77704_c0_g1_i2	0	0	0.08	0.06	0.1	0.05
TRINITY_DN20403_c0_g2_i1	0	3.52	0	0	0	0
TRINITY_DN241463_c0_g1_i1	0	0	0	0	0	0
TRINITY_DN202382_c0_g1_i1	0	0	0.2	0	0	0.13
TRINITY_DN11320_c0_g1_i3	0	0	0	0	0	0
TRINITY_DN88141_c0_g1_i3	0	3.13	0	0	0	2.05
TRINITY_DN26788_c0_g1_i1	0	0	16.39	2.97	0	16.24
TRINITY_DN2511_c59_g1_i11	0.53	1.59	0.25	1.28	0.56	0
TRINITY_DN56325_c0_g1_i8	0	0	0	0	0	0
TRINITY_DN226362_c0_g1_i1	0	0	0.98	0.34	0	0
TRINITY_DN2433_c0_g1_i10	0	0	1.24	1.33	0	0.1
TRINITY_DN5361_c0_g1_i2	62.97	0	144.08	235.24	12.38	8.08
TRINITY_DN44058_c1_g1_i1	0	95.74	0	0	0	0
TRINITY_DN233781_c0_g1_i1	0	5.45	0	0	0	0
TRINITY_DN127968_c1_g1_i1	0	0	0	0	0	0
TRINITY_DN4264_c0_g1_i12	1.27	0.07	0	1.01	1.74	0
TRINITY_DN105074_c0_g1_i1	14.79	4.17	4.75	0	0	6.88
TRINITY_DN11156_c0_g1_i6	0.01	0.02	0	0.37	0.06	0.05
TRINITY_DN183476_c0_g1_i1	1.68	0	0	0	0	0
TRINITY_DN7590_c0_g1_i5	1.99	0	0	2.67	1.82	1.14
TRINITY_DN49455_c0_g1_i8	0	4.8	0.64	6.03	0	0.25
TRINITY_DN122505_c0_g2_i1	0.3	0	0	0.87	0	0
TRINITY_DN98_c2_g1_i22	3.87	2.16	0.64	2.52	4.54	3.47
TRINITY_DN120061_c2_g1_i1	0	0	0.1	0	0	0.35
TRINITY_DN5994_c0_g1_i23	0	0	2.16	0	0	0
TRINITY_DN86072_c3_g1_i1	0	0	0	0	0	0
TRINITY_DN74652_c0_g1_i23	0	0	0	0	0.33	0
TRINITY_DN1865_c0_g1_i9	0	0.08	0	0	0	0
TRINITY_DN252024_c0_g1_i2	0	0	0	0	0.1	0.64
TRINITY_DN96830_c0_g1_i1	0	0	0	0	0	0
TRINITY_DN271351_c0_g1_i1	0	0	0	0.32	0.56	0
TRINITY_DN184423_c0_g1_i1	0	0.92	0	0	0	0
TRINITY_DN3230_c5_g1_i1	0	0	0	0	0	0
TRINITY_DN2018_c3_g1_i2	0	0	1.58	0	0	1.13
TRINITY_DN34092_c1_g1_i1	0.13	0.29	0.2	1.07	1.1	0.67
TRINITY_DN151216_c0_g1_i1	0	0	0	0	0	0
TRINITY_DN0_c84_g1_i4	0.4	0	0	0	0	0
TRINITY_DN91404_c1_g1_i1	0	0.13	0	0	0	0
TRINITY_DN45457_c7_g1_i1	0	0	0	0	0	0
TRINITY_DN12828_c0_g1_i3	0	4.43	0.3	0.16	0	2.16
TRINITY_DN147_c27_g1_i1	0	0	16.27	15.17	0	0
TRINITY_DN24403_c2_g1_i1	0	0.9	0	0	0	0
TRINITY_DN34073_c0_g1_i3	0.39	0	0.18	0.58	0	0
TRINITY_DN4085_c7_g1_i1	0	0	0	0	0	0
TRINITY_DN1167_c0_g1_i28	0	0	0.26	0	0	0
TRINITY_DN316325_c0_g1_i1	0	0	0	0.93	0	0
TRINITY_DN139351_c0_g2_i1	0	0	0	0	0	1.08
TRINITY_DN33651_c0_g1_i1	0	0.31	0	0	0	0.52
TRINITY_DN9092_c0_g1_i21	0.58	0	0.03	0	0.51	0.13
TRINITY_DN217439_c0_g1_i1	0.04	0.07	0.07	0	0.13	0
TRINITY_DN89162_c0_g2_i9	0.12	0.05	0.02	0.4	0.02	0.2
TRINITY_DN322466_c0_g1_i1	0	0	0	0	0.63	0
TRINITY_DN282603_c0_g1_i1	0	0.24	0	0	0.14	0.08
TRINITY_DN41189_c0_g1_i5	0.4	0	1.09	0	0	0
TRINITY_DN24564_c0_g1_i2	0	0.19	0.19	0	0	0
TRINITY_DN146100_c0_g1_i2	0.15	0	0	0	0	0
TRINITY_DN280773_c0_g1_i1	0	0	0.28	0	0	0.09
TRINITY_DN208719_c0_g1_i1	0	1.01	0	0	0	0
TRINITY_DN56777_c0_g1_i1	0.44	0.23	0	0	0.3	0
TRINITY_DN225779_c0_g1_i1	0	0	0	0.67	0	0
TRINITY_DN4005_c1_g2_i1	0.91	1.48	1.09	0.88	1.39	4.19
TRINITY_DN46459_c5_g1_i1	0	0.5	0	0	0	0
TRINITY_DN19340_c0_g1_i6	0	0	0	0	0	0.08
TRINITY_DN21538_c7_g1_i1	0	0	0	0	0	0
TRINITY_DN32316_c0_g1_i3	0	0	0.1	0	0.33	0
TRINITY_DN24773_c0_g1_i2	0	0	0	0.79	0	0
TRINITY_DN6716_c1_g1_i1	0	0	0	6.61	0	0
TRINITY_DN92137_c1_g1_i1	0	0	0	0	2.49	0
TRINITY_DN246916_c0_g1_i1	0	0	1.6	0	0	0
TRINITY_DN32829_c0_g1_i10	0	0	0	0	0	0
TRINITY_DN117654_c6_g1_i1	0	0	0	0	12.17	0
TRINITY_DN67409_c0_g1_i2	0	0.23	0	0	0	0
TRINITY_DN54894_c0_g1_i1	0	0.52	0	0.49	0	0
TRINITY_DN26364_c0_g1_i2	0.3	0.15	0	0.44	1.34	0
TRINITY_DN16296_c0_g2_i2	2.33	0	0	0.73	0	0.09
TRINITY_DN47313_c1_g1_i1	0	0	0	0	0	0
TRINITY_DN8049_c1_g1_i3	0	0	0	0	0	0
TRINITY_DN857_c0_g1_i5	0	0	0.71	0.55	0	0
TRINITY_DN92301_c1_g4_i1	0	0	0	0	0	0
TRINITY_DN12171_c0_g1_i4	0	0.72	0.27	1.1	0.12	1.03
TRINITY_DN118495_c0_g1_i1	3.41	4.36	0	0	0	0
TRINITY_DN41711_c1_g1_i2	0	2.47	0	0	0	0
TRINITY_DN11160_c1_g1_i5	0.37	0	0	0	0.62	0
TRINITY_DN95041_c3_g2_i1	0	0	0	0	0	0
TRINITY_DN276105_c0_g1_i1	0	0	0.75	0	0	0
TRINITY_DN47082_c0_g2_i8	13.43	0	0	0	4.55	0
TRINITY_DN137138_c5_g1_i1	0	0	0	0	15.77	0
TRINITY_DN6454_c0_g1_i26	0	0.44	0	0	0	0
TRINITY_DN7111_c1_g3_i2	0	0	0.13	0.34	0	0
TRINITY_DN8123_c0_g1_i9	2.66	1	2.12	1.93	2.57	1.73
TRINITY_DN96095_c0_g1_i7	0	0	0	0	0	0
TRINITY_DN215285_c0_g1_i1	0	0	0	0	0	0
TRINITY_DN122635_c0_g1_i1	0	0	0	0	0	0
TRINITY_DN53226_c0_g2_i1	3.19	0.16	1.22	0.95	1.12	0.79
TRINITY_DN29893_c1_g1_i1	0	0.29	0	0	0	0
TRINITY_DN89279_c0_g1_i1	4.97	0	0	0	0	0
TRINITY_DN319680_c0_g1_i1	0	0	0	0	31.97	0
TRINITY_DN91152_c0_g1_i1	0.17	0	0	0	0	0.33
TRINITY_DN307856_c0_g1_i1	1.68	0	0	0	0	0
TRINITY_DN10340_c2_g1_i1	2.4	0	0	0	0	0
TRINITY_DN70097_c0_g1_i3	0	0	0	0.14	0	0
TRINITY_DN185479_c0_g1_i1	17.63	0	0	0	0	0
TRINITY_DN139818_c0_g1_i1	0	0.43	0.27	0	0	0
TRINITY_DN288460_c0_g1_i1	0.16	0	0	0.31	0	0
TRINITY_DN165651_c0_g1_i1	0.52	0.53	0	0	0	0
TRINITY_DN7641_c0_g1_i8	0	0	0	0.21	0.61	0
TRINITY_DN39963_c0_g1_i3	0	0.54	0	0	0	0
TRINITY_DN2599_c0_g1_i4	2.13	3.02	2.91	2.54	3.04	3.02
TRINITY_DN1782_c1_g1_i8	0	0	0.07	0	0.42	0
TRINITY_DN23597_c0_g1_i14	0	0	0	0	0	0.17
TRINITY_DN288239_c0_g1_i1	2.21	0	1.85	0	0	0
TRINITY_DN265821_c0_g1_i1	0	0	0	0	0	2.52
TRINITY_DN83323_c0_g2_i2	0	0	0	0	0	0
TRINITY_DN142249_c0_g1_i1	0	0.19	0	0.06	0	0
TRINITY_DN58790_c0_g1_i1	0	0	0	0	0.42	0
TRINITY_DN265380_c0_g1_i1	0	31.9	0	0	0	0
TRINITY_DN46331_c0_g1_i6	0.1	0	0.16	0	0	0
TRINITY_DN149714_c0_g1_i1	0	0	0	0	0	0
TRINITY_DN149417_c0_g2_i1	0.22	2.68	0	2.74	4.77	1.08
TRINITY_DN38488_c0_g1_i7	0	0	0	0	0	0
TRINITY_DN2015_c4_g1_i7	0	0.99	0	0	0	0
TRINITY_DN27142_c0_g1_i3	8.75	0	0	0	0	0
TRINITY_DN78853_c0_g1_i1	0.03	0.21	0.26	0.13	0.01	0.15
TRINITY_DN11917_c0_g2_i39	0	0	0.88	0	0	0
TRINITY_DN6952_c0_g1_i8	0	2.15	0	0	0	0
TRINITY_DN21939_c0_g1_i9	0	0.88	0	1.75	0	0
TRINITY_DN3853_c17_g1_i1	0	0	0	0	0	0
TRINITY_DN1905_c0_g1_i3	0	2.12	1.56	0.85	3.41	2.84
TRINITY_DN99499_c1_g1_i1	0	0	0	0	0	0
TRINITY_DN81505_c0_g1_i1	0	0	0.85	2.22	0	2.3
TRINITY_DN270967_c0_g1_i1	0	0.17	0	0	0.15	0
TRINITY_DN275779_c0_g1_i1	0	0	0	0	0	0
TRINITY_DN116962_c0_g2_i1	0	0	0	0	0	0
TRINITY_DN218536_c0_g1_i1	0	0	0	0	0	1.12
TRINITY_DN11601_c1_g1_i1	0	0	0	0	0	0
TRINITY_DN21897_c0_g1_i1	1.53	0.75	1.32	2.07	3.04	0.73
TRINITY_DN209726_c0_g1_i1	0	6.95	0	0	0	0
TRINITY_DN116173_c0_g1_i1	0	0	0	0	0	0
TRINITY_DN44531_c0_g1_i6	0.13	0.1	0	0	0.03	0.17
TRINITY_DN37820_c1_g1_i2	0	0	0	0.21	0	0.15
TRINITY_DN112225_c0_g2_i1	0	0	0	0	0	0.27
TRINITY_DN21363_c0_g1_i1	0	0.66	0.13	0	0	0
TRINITY_DN83544_c0_g1_i3	0	0	0	0.06	0.08	0
TRINITY_DN2319_c0_g1_i6	1.67	0	0.1	0	0	0.36
TRINITY_DN4087_c0_g1_i6	2.45	3.17	6.67	10.01	2.26	3.15
TRINITY_DN2069_c0_g1_i11	4.75	2.78	1.8	0.12	0	0
TRINITY_DN49818_c4_g1_i2	0	0	0	0	0	0
TRINITY_DN106896_c0_g1_i2	0.06	0	0.12	0.19	0.08	0.06
TRINITY_DN205747_c0_g1_i1	0.23	0	0	0	0.1	0
TRINITY_DN16686_c0_g1_i10	0.6	1.02	0	0	0	0
TRINITY_DN180736_c0_g1_i1	0	0	0	0	0	3.93
TRINITY_DN5133_c20_g1_i1	0	0	0	0	0	0
TRINITY_DN11968_c4_g1_i1	0.17	0.51	0	0	0	0.06
TRINITY_DN303123_c0_g1_i2	0	0	0	0	0	0
TRINITY_DN313769_c0_g1_i1	0	0	0	0	0	0.67
TRINITY_DN164118_c0_g2_i1	0	0	0	0	0	0
TRINITY_DN145789_c0_g1_i1	0	0	0	2.92	0	0
TRINITY_DN188029_c0_g1_i1	0	0	0.55	0.58	0	0
TRINITY_DN157291_c0_g1_i3	0	1.03	0	0	0.52	0
TRINITY_DN14951_c0_g1_i46	0	0	0	0	0	0
TRINITY_DN17561_c0_g1_i9	0	0	0	0	0	2.29
TRINITY_DN96255_c1_g1_i1	0	0	0	0	0	0
TRINITY_DN14572_c0_g1_i15	0	0	0.05	0.14	1.82	0.13
TRINITY_DN55438_c0_g1_i7	0	0	0	0.4	0	0
TRINITY_DN304261_c0_g1_i1	0	0	0	0	0	0
TRINITY_DN314661_c0_g1_i1	0	0	0	0	0.54	0
TRINITY_DN10219_c0_g1_i7	0	1.49	0	0	0.06	0
TRINITY_DN8027_c0_g1_i1	0	0	0	0	0.29	0
TRINITY_DN73446_c1_g1_i1	0	0	0	4.63	0	0
TRINITY_DN214187_c0_g1_i1	3.48	0	0	0	0	0
TRINITY_DN11058_c2_g1_i3	0	0	0	0	0	0
TRINITY_DN124280_c0_g1_i2	16.96	0	0	0	0	0
TRINITY_DN45197_c0_g1_i1	0	0	0	0	0	37.02
TRINITY_DN188567_c0_g1_i1	0	0	2.45	0	0	0
TRINITY_DN42411_c0_g1_i3	0.19	0.23	0.09	0.4	2.89	0.2
TRINITY_DN15414_c1_g5_i1	0	0	0	0	0	0
TRINITY_DN173841_c0_g1_i1	0	15.25	0	0	0	0
TRINITY_DN12722_c0_g1_i3	0	0	0	0	0	0
TRINITY_DN82506_c0_g1_i1	0	0.07	0	0	0.17	0.32
TRINITY_DN25260_c1_g2_i1	0	0	0	0.91	0	0
TRINITY_DN82119_c0_g1_i4	0	0	0	0	0	2.19
TRINITY_DN367_c6_g1_i4	0	0	0	0	0	1.26
TRINITY_DN78496_c0_g1_i2	0.34	1.02	0	0	0.26	0
TRINITY_DN60896_c0_g3_i1	0	0	0	0.92	0	0
TRINITY_DN89650_c0_g1_i5	0	0	0	0	0	0
TRINITY_DN53924_c0_g1_i2	0	0	0	0	0.03	0
TRINITY_DN61409_c0_g1_i2	0	0	0	0	0	0
TRINITY_DN6650_c0_g1_i4	0.05	0.06	0.03	0.19	0.74	0.13
TRINITY_DN33056_c0_g1_i1	0	1.28	0	0	1.42	0
TRINITY_DN22207_c0_g1_i1	1.17	2.24	5.82	0	1.8	0
TRINITY_DN29755_c0_g1_i3	0	0	0	0	0	0.97
TRINITY_DN2078_c1_g1_i3	22.83	19.56	0.52	0.82	58.94	23.23
TRINITY_DN19211_c0_g1_i1	0	5.31	0	0.97	0	0
TRINITY_DN15908_c1_g2_i2	0	0	0	0.81	0	0
TRINITY_DN11629_c0_g1_i6	0	0	0	0	0	0
TRINITY_DN126169_c0_g1_i2	0	0.36	0	0.16	0.05	0
TRINITY_DN56625_c0_g1_i2	21.57	0	0	0	2.51	0
TRINITY_DN45748_c0_g1_i3	0	0.15	0	0	0	0
TRINITY_DN36917_c0_g1_i13	0	0	0.33	0.34	0.16	0.6
TRINITY_DN6987_c2_g1_i4	0	0	0	0	0.46	0.55
TRINITY_DN14232_c3_g1_i1	0.79	0	0	0	0	0
TRINITY_DN27542_c0_g1_i2	0	0	1.62	0	0	0
TRINITY_DN50776_c0_g1_i7	0	0	0.19	0	0.15	0
TRINITY_DN268712_c0_g1_i1	0	0	0	0	0	0
TRINITY_DN3789_c0_g1_i1	0	0	0.2	0	0.1	0.04
TRINITY_DN9436_c0_g2_i1	0.08	0.08	0.04	0.04	0.27	0.26
TRINITY_DN4375_c4_g1_i1	0	3.81	5.02	4.69	1.16	2.93
TRINITY_DN38361_c0_g1_i5	0	0	0.14	0	0.23	0
TRINITY_DN69212_c0_g1_i6	0	0.08	0	0	0.18	0
TRINITY_DN4751_c0_g1_i2	0	0.1	0	0.15	0.11	0
TRINITY_DN17926_c0_g1_i23	0	0	1.51	0.04	0	0
TRINITY_DN26882_c0_g1_i1	0	0	0	0	0.26	0
TRINITY_DN193022_c0_g1_i1	0.36	0	0	0.18	0	0
TRINITY_DN150956_c0_g1_i3	0	0	0	0.11	0	0.11
TRINITY_DN10713_c0_g1_i4	0	0	4.23	0.28	2.19	0.84
TRINITY_DN83672_c2_g2_i1	0	0	0	0	1.84	4.62
TRINITY_DN49317_c0_g1_i1	0	0	6.28	2.26	0	0
TRINITY_DN113570_c0_g1_i1	0.59	0	0	1.89	0	2.62
TRINITY_DN68123_c0_g1_i4	0	0	0	0	0	0
TRINITY_DN20073_c15_g1_i1	0	0	0	0	0	0
TRINITY_DN49574_c5_g1_i1	0	0	0.62	0	0	0
TRINITY_DN14951_c2_g1_i2	0	0	0	0.23	0	0
TRINITY_DN6347_c0_g1_i25	1.8	0	0	0	0	0
TRINITY_DN298251_c0_g1_i1	0	0	0.22	0	0.31	0
TRINITY_DN74331_c0_g1_i19	1.63	0	0	0	0	0
TRINITY_DN46303_c0_g2_i1	0	0	0	0.26	0	0
TRINITY_DN26664_c0_g1_i8	0.1	0.55	0	0	0	0.09
TRINITY_DN40339_c8_g1_i1	0	0	0	0	8.23	0
TRINITY_DN50195_c1_g2_i2	0	0.69	0	0	0	0
TRINITY_DN14573_c0_g1_i9	0	0	1.21	0.16	0.73	0.69
TRINITY_DN84380_c0_g1_i1	0	57.44	0	0	0	0
TRINITY_DN76458_c4_g1_i1	0	0	0.26	0	0	0
TRINITY_DN247570_c0_g1_i1	0	0	0	0	0	0
TRINITY_DN63343_c0_g1_i1	0	4.94	0	0	0	0
TRINITY_DN24122_c0_g2_i1	5.1	0	0	0	0	4.51
TRINITY_DN8604_c1_g1_i9	0	0	0	0	35.04	0
TRINITY_DN218284_c0_g1_i1	0	0	0.28	0	0.06	0
TRINITY_DN31061_c0_g1_i3	0	0	0	0	0	0
TRINITY_DN85225_c2_g1_i1	0	0	0	8.89	0	0
TRINITY_DN296620_c0_g1_i1	0	0	0	0	0	0.21
TRINITY_DN278650_c0_g1_i1	0	0	0.26	0	0.95	0
TRINITY_DN258477_c0_g1_i1	1.02	0	1.36	0	0	0
TRINITY_DN87505_c0_g1_i1	1.35	0	0	0	2.6	0
TRINITY_DN9031_c0_g1_i34	0.22	0.22	0	0.21	0	0
TRINITY_DN86498_c0_g1_i1	0	0	0	0	0	0.86
TRINITY_DN11462_c3_g1_i3	0	0	0	0.27	0	0
TRINITY_DN284913_c0_g1_i1	0	0	0	0	4.06	0
TRINITY_DN74488_c2_g1_i1	0	0	0	0	0	0
TRINITY_DN3609_c0_g1_i11	0.12	0.3	0.04	0.11	0.04	1.38
TRINITY_DN33465_c5_g1_i1	0	0	0	0	0	0
TRINITY_DN309586_c0_g1_i1	0.45	0.45	0	0	0	0.44
TRINITY_DN69990_c0_g1_i9	0.48	0	0.21	0.11	0.28	0
TRINITY_DN119_c0_g1_i28	0	0	12.55	0.96	3.69	5.77
TRINITY_DN15530_c0_g1_i1	0	0.05	0	0	0.03	0.62
TRINITY_DN13459_c0_g2_i1	0.27	0	0.25	0	0	0
TRINITY_DN2552_c0_g1_i36	0.39	0	0.07	0	0	0.61
TRINITY_DN14637_c0_g1_i1	0	0.77	3.24	0	0	1.31
TRINITY_DN110930_c0_g1_i1	0	1.41	0	0	0	0
TRINITY_DN32630_c0_g1_i1	0	0.05	0	0	0.55	0
TRINITY_DN14543_c0_g1_i7	0	0	0	0	0.32	0
TRINITY_DN31315_c0_g1_i3	0	0	0	0	0	0
TRINITY_DN6223_c0_g1_i6	0	0	1.65	0	0	1.01
TRINITY_DN237333_c0_g1_i1	0	13.14	0	0	0	0
TRINITY_DN74101_c0_g1_i3	0.04	0	0	0	0.25	0
TRINITY_DN44514_c1_g1_i2	0	0	0	0	0	0
TRINITY_DN166101_c0_g1_i1	0	0	0	0	1.02	0
TRINITY_DN17878_c0_g1_i7	3.61	0	4.15	0	1.03	0.3
TRINITY_DN281906_c0_g1_i1	0	0	0.52	0	0	0
TRINITY_DN232193_c0_g1_i1	0	0	0	0	3.73	0
TRINITY_DN347_c6_g1_i10	0	0	0	0	0	0
TRINITY_DN6289_c0_g1_i11	0	0.06	0	0	0	0
TRINITY_DN100197_c2_g1_i1	0	0	0	0	0	0
TRINITY_DN85413_c0_g1_i1	5.66	3.89	0	0	0	0
TRINITY_DN59787_c0_g1_i3	0.22	0	0	0	0.39	0
TRINITY_DN1568_c0_g1_i14	0.49	1.19	0.1	1	0.89	0.8
TRINITY_DN106288_c0_g1_i1	0.05	0.03	0.16	0.03	0.17	0.11
TRINITY_DN37482_c0_g2_i2	0	0	0	0	0.37	0
TRINITY_DN57706_c3_g1_i4	0	0	0	0.49	0	0
TRINITY_DN24164_c0_g1_i3	47.37	0	0	0	0	0
TRINITY_DN126905_c0_g1_i1	0.11	0.07	0	0.22	0	0.04
TRINITY_DN17601_c1_g1_i1	0.67	0	0.32	0	0	0
TRINITY_DN9052_c0_g1_i13	0.46	0.88	0.18	0.45	0.5	0.33
TRINITY_DN158348_c0_g1_i1	0.08	0	0.16	0	0.08	0
TRINITY_DN6978_c1_g1_i1	0	0	0	0.28	0	0
TRINITY_DN14727_c0_g1_i12	0	0	0	0	0	0
TRINITY_DN1308_c0_g1_i6	0.65	0	5.42	2.6	0	41.32
TRINITY_DN151701_c0_g1_i1	0	0	0	0	0	0
TRINITY_DN27717_c5_g1_i1	0	0	0	0	0	0
TRINITY_DN46314_c1_g1_i2	0	0	0	0	0	0
TRINITY_DN911_c10_g1_i10	0.13	0	0.09	0.93	0	0
TRINITY_DN66669_c0_g1_i4	0	0	0.59	0	0	0
TRINITY_DN556_c1_g1_i10	0	7.05	9.25	0	47.46	105.7
TRINITY_DN5312_c0_g1_i19	0	0	0	0	0	0.9
TRINITY_DN93133_c0_g1_i2	0.63	0	0.15	0.16	1.24	0
TRINITY_DN29915_c0_g1_i1	0	0	3.62	3.31	0	8.88
TRINITY_DN8723_c0_g1_i9	0.2	0	0	0	4.37	0
TRINITY_DN118068_c0_g1_i1	0	0	0	0	0	4.33
TRINITY_DN3525_c0_g1_i4	4.21	3.93	4.91	0.97	0.84	0.78
TRINITY_DN24371_c0_g1_i1	0.34	0.4	0	0.24	0.05	0.34
TRINITY_DN1476_c0_g1_i21	5.55	8.31	7.34	4.78	5.32	11.93
TRINITY_DN16444_c0_g1_i5	0.53	0	0	0.23	0	0
TRINITY_DN137646_c3_g1_i1	0	0	1	0	0.13	0
TRINITY_DN87062_c6_g1_i1	0.92	0	0	0	0	0
TRINITY_DN16994_c0_g1_i1	0.08	0.43	0	0	0	0
TRINITY_DN13695_c0_g1_i1	0.52	0	2.11	0.31	0.28	0.28
TRINITY_DN8715_c0_g1_i10	0	10.85	40.74	0.04	0.03	0.03
TRINITY_DN60813_c0_g1_i1	0.08	0	0	0	0	0.53
TRINITY_DN30813_c1_g2_i2	0	0.06	0.03	0	0.09	0.28
TRINITY_DN29675_c3_g2_i4	0.06	0.1	0	0.07	0.03	0.04
TRINITY_DN452_c24_g1_i1	0	0	0	0	0	0
TRINITY_DN1425_c0_g1_i7	0	2.51	0.5	1.85	0	2.83
TRINITY_DN3220_c0_g1_i1	0	0	0	0.21	0	0
TRINITY_DN26571_c0_g1_i1	0.86	0	2.17	0.02	3.44	0
TRINITY_DN79799_c0_g1_i2	0	0	2.64	0	0	0
TRINITY_DN30576_c0_g1_i1	0	0	0	0	0	3.49
TRINITY_DN43367_c0_g1_i8	0.02	0	0.03	0.22	0.02	0
TRINITY_DN76703_c0_g1_i1	0	0	0.43	0	0	0.67
TRINITY_DN15223_c1_g2_i3	0	0	0	0	0	0
TRINITY_DN8862_c0_g1_i3	0	0.35	0	0.69	0	0
TRINITY_DN7593_c0_g1_i3	0	0	0	0	0.11	8.91
TRINITY_DN20173_c0_g1_i8	0	0.42	0	0	0	0.45
TRINITY_DN15565_c0_g1_i3	0	0	0	0	0	0
TRINITY_DN8324_c0_g1_i5	0	0.92	0	0	0	0.49
TRINITY_DN4883_c0_g3_i1	0.15	0	0	0	0	0
TRINITY_DN97152_c0_g1_i1	0	0	0	0	0	0
TRINITY_DN2596_c2_g1_i6	0	38.38	0	0	9.22	0
TRINITY_DN278534_c0_g1_i1	0	0	0	0	0	12.54
TRINITY_DN138305_c0_g1_i1	0.05	0	0.04	0.04	0.13	0.04
TRINITY_DN37558_c0_g1_i13	0	0	0.05	0	0.05	0
TRINITY_DN70832_c0_g1_i8	0	0	0	0	0	0
TRINITY_DN1306_c1_g1_i7	0	0.95	2.59	0	0.96	1.05
TRINITY_DN106642_c0_g1_i15	2.07	0.5	0	0.72	0	0
TRINITY_DN228314_c0_g1_i1	0.13	0.09	0	0	0	0.04
TRINITY_DN8456_c1_g1_i1	0	0	7.08	0	0	0
TRINITY_DN46453_c0_g1_i5	0	1.66	0	0.04	0.05	1.31
TRINITY_DN14864_c0_g1_i9	2.03	0	0	0	0	0
TRINITY_DN86939_c0_g2_i1	0	0.34	0	0	0	0
TRINITY_DN138456_c2_g1_i1	0	0	0	0	0	0
TRINITY_DN44052_c1_g1_i1	0	0.15	0.57	0.3	0.78	0
TRINITY_DN21861_c0_g1_i2	0	0	0.14	0	0	3.73
TRINITY_DN3779_c0_g1_i1	1.32	0	0	0	0.93	2.63
TRINITY_DN95740_c0_g2_i1	0	0	0	0	0	0
TRINITY_DN150743_c0_g1_i1	0.09	0	0	0.1	0	0.09
TRINITY_DN81487_c0_g1_i1	1.44	2.8	0	0	0	0
TRINITY_DN3717_c0_g1_i17	0.83	0.38	1.51	0	1.17	0
TRINITY_DN38767_c0_g2_i1	0	0	0.52	0	0	0
TRINITY_DN95953_c2_g1_i1	0	0	0	0	0	0
TRINITY_DN248004_c0_g1_i1	0	0	3.88	0	0	0
TRINITY_DN5052_c0_g2_i1	0	0	3.61	0.21	0	0
TRINITY_DN26782_c0_g1_i1	0	0	0.06	0.17	0	0
TRINITY_DN28045_c0_g1_i8	0	0.36	0.72	0.44	0	0.11
TRINITY_DN6830_c0_g1_i10	0.52	0	0.06	0.16	0	0
TRINITY_DN19160_c0_g2_i2	0	0	0.34	0	0	0.38
TRINITY_DN25985_c1_g1_i1	0.41	0.04	0	0.04	0.15	0.04
TRINITY_DN159079_c0_g2_i1	0	0	0	0	0	0
TRINITY_DN319408_c0_g1_i1	0	1.18	0	0	0	0
TRINITY_DN13548_c0_g3_i2	0.41	0.41	0	1.93	1.36	0.4
TRINITY_DN131149_c2_g1_i2	0	0	0	0.27	0	0.09
TRINITY_DN125408_c1_g3_i2	0	0	0	0	0	0
TRINITY_DN218664_c0_g1_i1	0	0	0	0.26	0	0
TRINITY_DN42907_c0_g1_i1	0	0.17	0	0	0.14	0.18
TRINITY_DN15792_c0_g2_i8	0	0	0.39	0	0	0.07
TRINITY_DN19815_c0_g1_i10	0.44	0.06	0.27	0.13	0.03	0.26
TRINITY_DN13662_c2_g1_i1	0	0	0	0	0.23	0.09
TRINITY_DN48469_c0_g3_i1	0	0	0	0	0	16.99
TRINITY_DN49423_c2_g1_i1	0	0	0.27	0	0	0
TRINITY_DN22957_c1_g1_i17	0	0	1.18	0.58	0.54	1.66
TRINITY_DN99282_c1_g1_i3	0	0	0	0	0.68	0
TRINITY_DN113253_c0_g1_i4	0	4.19	0.41	0	0	0
TRINITY_DN79680_c1_g3_i1	0	0	0	0	0	0
TRINITY_DN45561_c0_g1_i3	0	0	0	0	0	0
TRINITY_DN10099_c0_g2_i14	0.15	0.05	0	0.37	0	0
TRINITY_DN24357_c2_g1_i2	0	0	0	0	0	0
TRINITY_DN44713_c4_g1_i3	0	0	0	0	0	0
TRINITY_DN274830_c0_g1_i1	0	0	0	0	0	0.19
TRINITY_DN221911_c0_g1_i1	0	0	1	0	0	0
TRINITY_DN314726_c0_g1_i1	6.03	0	0	0	0	0
TRINITY_DN7083_c2_g1_i7	3.98	0	1.25	0.2	0	0
TRINITY_DN78895_c1_g1_i3	0	2.55	1.1	1.17	0	0
TRINITY_DN30176_c0_g1_i14	0.35	0	0	0	0	0
TRINITY_DN2132_c4_g1_i21	0	0	0	0	0	0
TRINITY_DN144178_c0_g1_i1	0	0	0	0.46	0	0
TRINITY_DN112645_c0_g1_i3	0.26	0	0	0	0	0.57
TRINITY_DN8920_c0_g1_i2	0	0	0	0.37	0	0
TRINITY_DN28135_c0_g1_i1	0	0	0	0.06	0	0.07
TRINITY_DN91175_c0_g1_i1	0.17	0.23	0.06	0.29	0.05	0
TRINITY_DN158532_c0_g1_i1	0	0.47	0	0	0	0
TRINITY_DN133756_c0_g1_i1	0	0.23	0	0.11	0	0
TRINITY_DN285188_c0_g1_i1	0	0	25.45	0	0	0
TRINITY_DN69754_c1_g1_i13	0	0	0	0	0.12	0
TRINITY_DN21532_c7_g1_i1	0	0	0	0	0	0
TRINITY_DN30704_c0_g1_i1	3.81	9.67	0	0	0	0
TRINITY_DN8958_c0_g1_i24	0	0.17	0	0	0	0
TRINITY_DN8375_c0_g1_i4	0	0.34	0	0	0	0.38
TRINITY_DN3984_c0_g1_i17	3.74	0	0.31	0.49	0.49	0.42
TRINITY_DN132718_c0_g1_i1	0	1.88	0.82	0	0	0
TRINITY_DN146289_c2_g1_i2	0	0	0.4	0.21	0	0.21
TRINITY_DN112824_c0_g1_i3	0	0	0.23	0.48	0	0
TRINITY_DN4185_c0_g1_i1	0	0	5.05	0	0	1.86
TRINITY_DN55656_c0_g1_i1	0	0	0	0	0	0
TRINITY_DN853_c0_g1_i7	0.68	1.06	1.96	0.95	0.22	2
TRINITY_DN80900_c0_g1_i1	3.22	0	0.27	4.25	1.74	0
TRINITY_DN292011_c0_g1_i1	0	0	5.28	0	0	0
TRINITY_DN124777_c0_g2_i1	0	0	0	0	0	0
TRINITY_DN7051_c0_g1_i4	1.27	1.19	0	0	0	2.3
TRINITY_DN14676_c1_g1_i1	0	0	0	0	0	0
TRINITY_DN64637_c0_g1_i4	0	0	7.36	0.66	0	0
TRINITY_DN504_c2_g1_i8	0	0	0.39	0	0	0
TRINITY_DN12822_c0_g1_i3	0.76	0.77	0.57	0	0.07	0
TRINITY_DN73191_c2_g1_i1	0	0	0	0	0.59	0
TRINITY_DN2332_c0_g1_i21	0	0	0	0.05	0	1.86
TRINITY_DN72357_c0_g4_i2	0	0	0	0	1.77	0
TRINITY_DN34098_c1_g1_i1	0	11.24	0	0	0	0
TRINITY_DN514_c1_g1_i4	1.35	1.74	0.86	0.94	0.61	3.51
TRINITY_DN251030_c0_g1_i1	0	0	0	0	0	0
TRINITY_DN619_c1_g1_i18	0	0.41	0	0	0.14	0.16
TRINITY_DN5284_c3_g2_i2	0	0	0	6.66	0	0
TRINITY_DN255316_c0_g1_i1	5.42	0	0	0	0	0
TRINITY_DN34226_c0_g1_i3	0.59	0	0	0	0	0
TRINITY_DN77176_c0_g1_i3	0	0	0	0	0.16	0
TRINITY_DN76766_c0_g1_i1	0	0	0	0	16.57	0
TRINITY_DN19067_c0_g1_i1	0	0	0	0	0	1.68
TRINITY_DN312665_c0_g1_i2	0	0	0	0	0	0
TRINITY_DN283890_c0_g1_i2	0	0	0	0	0	0
TRINITY_DN171524_c0_g1_i1	0.44	0	0.62	0	0	0
TRINITY_DN16669_c0_g1_i1	0.31	0.11	0	0	0	0.1
TRINITY_DN286707_c0_g1_i1	0	0	1.99	0	0	0
TRINITY_DN3574_c0_g1_i5	0	2.35	0	0	0.57	1.93
TRINITY_DN82774_c0_g1_i1	0	0	0	1.69	0	0
TRINITY_DN45387_c1_g1_i1	0	0	1.16	0	0	0
TRINITY_DN84638_c1_g1_i4	0.05	0.37	0	0	0	0
TRINITY_DN125746_c0_g1_i1	0	0	0	0	0.56	0
TRINITY_DN93953_c0_g1_i5	0	0	0	0	1.37	0
TRINITY_DN110765_c0_g1_i2	0	0	0	0	0.18	0
TRINITY_DN318578_c0_g1_i1	0	0	0	2.5	0	0
TRINITY_DN75708_c5_g1_i1	0	0	0	0	0	0
TRINITY_DN91158_c0_g1_i1	0	0	0	0.37	0	0
TRINITY_DN255109_c0_g1_i2	5.82	0	0	0	0	0
TRINITY_DN22305_c0_g1_i1	8.51	0.53	8.26	12.96	0	0
TRINITY_DN75742_c0_g1_i4	0	0.87	0	0	0	0
TRINITY_DN6580_c0_g1_i22	0	0	6.36	0	6.85	0
TRINITY_DN95650_c1_g1_i1	0	0	2.67	0	0	0
TRINITY_DN5466_c1_g1_i4	0	0	0.54	0.09	0	0
TRINITY_DN31246_c0_g2_i1	2.64	0	0.75	1.57	0	0
TRINITY_DN14977_c0_g1_i1	0	0	0	0	1.15	0
TRINITY_DN18396_c0_g1_i23	1.31	0	0	0	0	1.2
TRINITY_DN32970_c0_g1_i1	0.04	0.19	0.37	0.04	0	0.14
TRINITY_DN60367_c5_g1_i1	0	0	0	0	0	0
TRINITY_DN79817_c0_g2_i1	0.22	0	0	0.44	0	0.32
TRINITY_DN197626_c0_g1_i1	0	0	0.33	0	0	0.11
TRINITY_DN55957_c1_g1_i1	0	1.11	0	0	0	1.31
TRINITY_DN1628_c0_g1_i41	0	0	0	1.46	0	0
TRINITY_DN62658_c4_g2_i1	0	0	0	0	0.37	0
TRINITY_DN76803_c0_g1_i1	0	0	0	0	0	0
TRINITY_DN73209_c0_g1_i1	0	0	0	0	0	1.48
TRINITY_DN12478_c0_g1_i21	0.03	0.3	0.42	0	0	0
TRINITY_DN73434_c4_g1_i1	0	0	0	0	0	0
TRINITY_DN11428_c1_g1_i2	1.07	0	0	0	0	0
TRINITY_DN52907_c0_g1_i10	0	1.24	0	0	0	0
TRINITY_DN73500_c0_g1_i3	0.17	0	0	0.33	0	0
TRINITY_DN37470_c0_g1_i7	1.22	0	0	0	0	0
TRINITY_DN88309_c0_g1_i13	0.17	0.54	0.11	0.39	0.39	0.26
TRINITY_DN219749_c0_g1_i1	0	0	0	0	0	0.44
TRINITY_DN147325_c0_g1_i1	0	0	0	0	0	0
TRINITY_DN82563_c0_g1_i1	0	0	0	0	0.25	0
TRINITY_DN3395_c0_g1_i10	1.93	6.98	1.22	0.89	4.11	6.42
TRINITY_DN140945_c0_g1_i1	0	0	0.42	0	0	1.81
TRINITY_DN300273_c0_g1_i1	0.24	0	0.23	0	0.42	0.35
TRINITY_DN202657_c0_g1_i1	0	0	0	0	0	0
TRINITY_DN193401_c0_g1_i1	0	0	0	0	0.36	0
TRINITY_DN7901_c0_g1_i26	0	0	0.36	0.17	0	0
TRINITY_DN143106_c0_g1_i2	0	0	2.33	0	0	0
TRINITY_DN330_c1_g1_i10	0.14	0	0	0	0.37	0.14
TRINITY_DN37603_c0_g1_i3	1.05	0.16	1.19	0.59	0.24	0
TRINITY_DN13017_c0_g1_i8	0.16	0.28	0.16	0.32	0.24	0.14
TRINITY_DN86152_c7_g1_i1	0	0	0	0	0	0
TRINITY_DN247152_c0_g1_i1	0	0	0	0	2.22	0
TRINITY_DN74532_c0_g1_i3	0	0	0	0	0	0
TRINITY_DN293717_c0_g1_i1	0	0	0	0	0	7.5
TRINITY_DN26772_c0_g3_i4	1.19	0.53	0.2	1.01	0.51	0.21
TRINITY_DN5258_c0_g1_i6	0	0	0	0	0	0.16
TRINITY_DN11531_c0_g1_i19	0.22	0.07	0.08	0.03	0.1	0.08
TRINITY_DN40955_c0_g2_i2	0	0.09	0	0	0.37	0
TRINITY_DN5521_c0_g1_i3	2.71	3.36	2.25	0	0.76	2.04
TRINITY_DN43216_c0_g1_i2	1.23	0.31	0	0.59	0	0.6
TRINITY_DN34_c0_g3_i5	43.24	87.77	35.6	65.16	4.05	107.54
TRINITY_DN160762_c0_g1_i1	0	0	0	0	0.23	0
TRINITY_DN130502_c0_g1_i2	0.13	0.07	0.19	0.13	0	0.19
TRINITY_DN17123_c0_g1_i12	0.44	0.35	0.16	0.15	0.35	1.39
TRINITY_DN14952_c0_g1_i24	0.04	1.26	0	0	1.23	0
TRINITY_DN28483_c4_g1_i1	0	0	0	0	0	0
TRINITY_DN215065_c0_g1_i1	0	0.94	0	0	0.12	0
TRINITY_DN56583_c4_g1_i1	0	0	0	0	0	0
TRINITY_DN1848_c0_g1_i7	11.17	18.46	17.41	6.1	0	6.9
TRINITY_DN75163_c0_g2_i1	0	0	0.31	0	1.14	0
TRINITY_DN302830_c0_g1_i2	0.09	0	0	0	0	0.18
TRINITY_DN40423_c0_g1_i6	0	0	0	0	0.13	0
TRINITY_DN8725_c0_g1_i6	5.57	0	0	2.3	0	0
TRINITY_DN2846_c0_g1_i13	0	0	0.62	0	0	0
TRINITY_DN252362_c0_g1_i1	0.05	0.05	0.15	0	0	0.05
TRINITY_DN121580_c0_g1_i10	0	0	0	0.04	0.1	0
TRINITY_DN124732_c1_g1_i1	0	0	0	0	0	0
TRINITY_DN6988_c1_g1_i1	0	0	0	0	0	20.93
TRINITY_DN49215_c0_g1_i1	0	0	0.52	3.27	0	0
TRINITY_DN271273_c1_g1_i1	0	0	0	0	0	0
TRINITY_DN27797_c0_g1_i1	0	0	0.25	0	0.07	0.1
TRINITY_DN28320_c1_g1_i5	0	0	0	0	0	0.24
TRINITY_DN37019_c0_g2_i3	0.26	0	0	0	0	0
TRINITY_DN17468_c3_g1_i3	4.2	0	6.28	0	23.74	22.5
TRINITY_DN35908_c0_g1_i4	0.94	0	0	0	0	0
TRINITY_DN4849_c0_g1_i33	0.57	0.53	0	0.28	0.47	0.16
TRINITY_DN271618_c0_g1_i1	0	0	2.67	1.42	0	0
TRINITY_DN24847_c0_g1_i18	0	0	0	0	0.19	0
TRINITY_DN22569_c2_g1_i3	0	0	0	0	0	0
TRINITY_DN86620_c2_g1_i1	0	0	0	0	0	0
TRINITY_DN250974_c0_g1_i1	0	0.43	0.8	0	0	0
TRINITY_DN288514_c0_g1_i1	0.37	0	0	0.35	0	0
TRINITY_DN207617_c0_g1_i1	0	0	2.59	0	0	0
TRINITY_DN8515_c0_g1_i4	0	0.86	0.02	0.31	0	0
TRINITY_DN134289_c1_g1_i1	0	0	0	0	0	1
TRINITY_DN77909_c0_g1_i1	0.54	0.24	0	0.16	0.14	0.15
TRINITY_DN250465_c0_g1_i1	0	0	0	2.03	0	0
TRINITY_DN3248_c24_g1_i2	0	0	0	0	0.56	0
TRINITY_DN259255_c0_g1_i1	0	0	0	0	0	0
TRINITY_DN202333_c0_g1_i1	0	0	0	0	3.43	0
TRINITY_DN47478_c1_g1_i1	0	0.32	0.3	0	0	0
TRINITY_DN33004_c0_g1_i4	0	0.66	0	0	1.11	0.55
TRINITY_DN107930_c0_g1_i1	0	0	0	0	0	0
TRINITY_DN20415_c0_g1_i5	0	0	1.89	0	0	0
TRINITY_DN10208_c0_g1_i6	0.54	3.75	0	0	0	0
TRINITY_DN15543_c0_g2_i2	0.02	0.13	0	0	0.38	0.05
TRINITY_DN4484_c0_g1_i24	0	0	0.15	0	0	0.36
TRINITY_DN3725_c0_g1_i10	10.65	4.71	10.37	2.47	5.19	3.58
TRINITY_DN85844_c0_g1_i2	1.16	0.23	0	0	0	0.69
TRINITY_DN25189_c2_g1_i1	0	0	0	0.27	0	0
TRINITY_DN302202_c0_g1_i1	0	1.63	0	0	0	0
TRINITY_DN17945_c6_g1_i1	0	0	0	0	0	0
TRINITY_DN8210_c0_g1_i1	5.09	2.84	2.06	1.43	2.16	1.71
TRINITY_DN834_c8_g1_i3	0	0.6	1.12	1.09	0.16	0
TRINITY_DN101982_c0_g1_i1	1.78	0	0	0	0	0.57
TRINITY_DN8651_c0_g1_i13	57.44	51.39	104.18	96.95	23.18	157.76
TRINITY_DN8017_c0_g1_i25	0	0	0	0	8.62	0
TRINITY_DN57818_c0_g2_i7	0.33	0	0.52	0	0.97	0.32
TRINITY_DN254504_c0_g1_i1	0	0	0	0	6.3	0
TRINITY_DN13008_c3_g1_i1	0	0	0	0	0	0
TRINITY_DN1460_c1_g1_i3	1.43	0	0.31	0	0.74	1.18
TRINITY_DN57595_c0_g3_i1	0	0	0	1.86	0	0
TRINITY_DN10546_c2_g1_i4	0	1.1	0	0	0.55	0
TRINITY_DN166757_c0_g1_i2	0	0	0	0.08	0	0.15
TRINITY_DN190794_c0_g1_i1	0	0	0	0	0	9.03
TRINITY_DN19006_c0_g1_i8	0	0	0	0	0	0
TRINITY_DN10505_c3_g1_i1	0	0	0	0	0	0
TRINITY_DN43363_c0_g1_i1	0	0	0	0	0	0
TRINITY_DN6078_c0_g1_i6	0	0.09	0.76	0	0	0
TRINITY_DN316598_c0_g1_i1	0.08	0	0.08	0	0	0.16
TRINITY_DN109760_c0_g1_i1	0	0	0	0	0	1.43
TRINITY_DN43897_c0_g1_i1	0	0	0	0	3.93	2.47
TRINITY_DN133049_c1_g1_i1	0	0	0	0	0	0
TRINITY_DN75791_c2_g1_i1	0	0	0	0	0	0
TRINITY_DN9357_c0_g1_i8	0	0	0.69	0	1.38	0
TRINITY_DN71085_c2_g1_i1	0	0	0	0	0	0
TRINITY_DN7796_c0_g1_i9	0.93	1.36	0.81	1.14	1.02	2.32
TRINITY_DN20177_c0_g1_i1	0	0	0	0	0.66	0
TRINITY_DN7113_c2_g1_i1	0	0	0	2.4	0	0
TRINITY_DN25077_c0_g1_i4	0	0	0	0	1.4	0
TRINITY_DN38575_c1_g1_i1	2.56	0.64	1.18	1.23	0	0
TRINITY_DN245477_c0_g1_i1	0	0.19	0	0	0	0.18
TRINITY_DN21667_c0_g1_i2	0	0	0	0	0	0
TRINITY_DN57541_c0_g6_i1	0	0	0	0	0	0
TRINITY_DN756_c0_g2_i11	0	0	1.3	0	0.98	0
TRINITY_DN10198_c0_g1_i7	0.38	0.28	0.48	0.25	0.12	0
TRINITY_DN70749_c0_g1_i2	0	0.19	0	0	0	0
TRINITY_DN26851_c0_g1_i4	0.03	3.43	5.08	0.93	1.52	5.62
TRINITY_DN150260_c0_g1_i1	0	0	0	0	0	0.61
TRINITY_DN100867_c0_g1_i1	0	0	0	0	0	0.76
TRINITY_DN204182_c0_g1_i2	0	0.2	0	0	0.72	0
TRINITY_DN179494_c0_g1_i1	0	3.83	1.1	0	0	0
TRINITY_DN73295_c0_g2_i1	0	6.75	0	0	0	0
TRINITY_DN8395_c0_g1_i6	0.4	0	1.58	0	0.13	0
TRINITY_DN287270_c0_g1_i1	0	0	0	0	0	33.97
TRINITY_DN273571_c0_g1_i1	0	0	0	0.88	0	0
TRINITY_DN19301_c0_g1_i2	0	0	2.39	0	0	0
TRINITY_DN3403_c0_g1_i8	0	0	0	0	0	5.1
TRINITY_DN5715_c0_g1_i14	0.06	0.04	0.08	0.29	0.02	0.18
TRINITY_DN128799_c0_g1_i1	0	0	0.77	0	0	0.86
TRINITY_DN31849_c0_g1_i1	0	0	0	0	0	0
TRINITY_DN35540_c0_g1_i25	0	10.61	0	0	0	1.16
TRINITY_DN424_c5_g1_i1	1.69	0	0	0	0	0
TRINITY_DN11675_c12_g1_i1	0	0	0	0	0	0
TRINITY_DN161347_c0_g1_i4	0.12	0	0	0	0.1	0
TRINITY_DN5827_c0_g1_i8	0.86	1.01	0.7	0.37	0.29	1
TRINITY_DN9469_c0_g1_i4	2.77	0	0.24	0	1.21	0.92
TRINITY_DN586_c0_g1_i2	0	15.08	1.1	3.7	0	2.12
TRINITY_DN322675_c0_g1_i1	0	0	0	0	1.48	0
TRINITY_DN3027_c8_g1_i1	0	0	0	0	0	0
TRINITY_DN1058_c0_g1_i17	0.54	0.61	0.75	0.12	0.83	2.91
TRINITY_DN34689_c0_g1_i8	0	0.06	0.36	0	0.05	0
TRINITY_DN64831_c0_g1_i4	0	0	0.07	0	0.3	0.33
TRINITY_DN56076_c0_g1_i1	0.82	0	0	0	0.43	0
TRINITY_DN293594_c0_g1_i1	0	0	0	0	0	32.33
TRINITY_DN18411_c0_g2_i1	0	0	0.76	0.53	0.12	0
TRINITY_DN48722_c0_g2_i1	0.04	0.07	0.25	0.07	0.21	0.15
TRINITY_DN2173_c0_g1_i22	1.58	1.56	2.04	1.66	1.44	1.34
TRINITY_DN44835_c0_g1_i1	0	0	0	0	22.69	0
TRINITY_DN202377_c0_g1_i1	0	0.59	0	0	0	0
TRINITY_DN8367_c0_g1_i9	0.36	0	0	0	0	0.07
TRINITY_DN37453_c0_g1_i3	6.85	13.55	16.59	16.16	10.96	5.18
TRINITY_DN82800_c0_g1_i10	0	0	0	0.04	0.04	0.04
TRINITY_DN263143_c1_g1_i1	0	0	0.63	0.66	0	0
TRINITY_DN105695_c0_g1_i1	0	0	0	0	0	2.09
TRINITY_DN50188_c0_g1_i1	0	0	0	0	0	0
TRINITY_DN94198_c3_g1_i1	0	0	0	2.53	0	0
TRINITY_DN67186_c0_g1_i4	0.97	0.56	0	0.47	0.52	0.45
TRINITY_DN26733_c0_g1_i9	0	0.48	0.31	0.38	0	0.19
TRINITY_DN175783_c0_g1_i1	0.33	0	0	0	0	0
TRINITY_DN42456_c1_g1_i1	0	0	0	0	0	3.27
TRINITY_DN79296_c0_g2_i2	0	0	0	0	0	0
TRINITY_DN52513_c0_g1_i1	0	0.04	0.36	0.08	0.04	0.33
TRINITY_DN24672_c4_g1_i2	0	0	0.61	0.64	0	0
TRINITY_DN155878_c0_g1_i1	0	0.7	0.62	0	0	0
TRINITY_DN1450_c13_g1_i1	0	0	0	0	0	0
TRINITY_DN25788_c8_g1_i2	0	0	0	0	0	0
TRINITY_DN309545_c0_g1_i1	0	0	0.17	0	0	0.53
TRINITY_DN129096_c0_g1_i1	0	0	0	16.6	0	0
TRINITY_DN104154_c0_g2_i2	0	0.21	0	0	0	0.07
TRINITY_DN41928_c1_g1_i3	0	0.25	1.23	0.11	0	0.18
TRINITY_DN38012_c3_g2_i1	0	0	0	0	0	0
TRINITY_DN44707_c2_g1_i3	0	0	0	0	0	0
TRINITY_DN134159_c0_g2_i1	0	0.94	0	0	0	0
TRINITY_DN22712_c4_g1_i1	0	0	0	0	0	0
TRINITY_DN2223_c1_g1_i3	1.73	1.98	0.21	0.52	7.37	0.11
TRINITY_DN23189_c0_g1_i5	0	0	0	0	0	0
TRINITY_DN44119_c0_g1_i7	0	0	0	0	0	0
TRINITY_DN48592_c1_g1_i1	0	0	0	0	0	0
TRINITY_DN33365_c1_g1_i3	0.47	0.22	0	0	0	0
TRINITY_DN41043_c1_g1_i4	0	0	0	0.85	0	0
TRINITY_DN117140_c1_g3_i1	0	4.65	0	0	0	0
TRINITY_DN159871_c0_g1_i1	0.55	0	0	0	0	0
TRINITY_DN39270_c0_g1_i2	0.12	0.13	0.09	0.1	0.06	0.16
TRINITY_DN239185_c0_g1_i1	0	4.65	0	0	0	0
TRINITY_DN59758_c0_g1_i5	0.18	0	0.09	0.09	0.16	0.09
TRINITY_DN171589_c0_g1_i1	0	0	0	0	0	8.07
TRINITY_DN156276_c3_g1_i1	0	0	0	0.1	0	0
TRINITY_DN43542_c0_g1_i2	0	0	0	0	0.37	0
TRINITY_DN6565_c0_g1_i16	0	3.33	1	0.49	0	1.38
TRINITY_DN79611_c0_g2_i1	0	0.37	0	0	0	0
TRINITY_DN32409_c1_g1_i14	0	0.46	0.58	0	0	0.07
TRINITY_DN308726_c0_g1_i1	0	0	0	0	0	0
TRINITY_DN26407_c0_g1_i4	0	0	0.1	0	1.08	1.17
TRINITY_DN228220_c0_g1_i1	0.09	0	0	0	0	0.09
TRINITY_DN8833_c0_g1_i1	15.3	8.15	1.33	13.89	5.93	8.2
TRINITY_DN162805_c0_g1_i1	0	0	0	0	0	0
TRINITY_DN223743_c0_g1_i1	0	0	0	0	0	0
TRINITY_DN34294_c0_g1_i11	1.4	0	0	0	0	0.86
TRINITY_DN12395_c1_g1_i1	0	0	0	0	0	0
TRINITY_DN138464_c0_g3_i1	0.6	0	0	0	0	0
TRINITY_DN66502_c0_g2_i2	0	0	0	0	0	0.7
TRINITY_DN138204_c1_g1_i1	0	0	0	1.94	0	0
TRINITY_DN892_c1_g1_i3	0.2	0	0.05	0	0	0
TRINITY_DN187177_c0_g1_i1	0	0	0	0	0.06	0.29
TRINITY_DN34099_c0_g1_i18	0.04	0.05	1.85	0.11	0	3.37
TRINITY_DN42915_c0_g1_i2	0	0	1.24	0	0	0
TRINITY_DN484_c6_g1_i1	0	1.97	0	0	0	0
TRINITY_DN26752_c0_g1_i6	0.4	0	0.24	0	0.11	0
TRINITY_DN46666_c0_g1_i5	0.09	0	0.06	0.02	0.07	0.15
TRINITY_DN160_c18_g1_i1	0	0	0	0	0	0
TRINITY_DN116229_c0_g2_i1	0.05	0.19	0.14	0	0.08	0
TRINITY_DN41289_c0_g1_i13	0	0	0.06	0	0	0.49
TRINITY_DN17707_c1_g1_i1	0	0	0	1.2	0	0
TRINITY_DN95833_c0_g1_i2	0	0	1.76	0	0	0
TRINITY_DN28620_c1_g2_i1	0	5.11	0	0	2.38	0
TRINITY_DN20874_c9_g1_i3	0.47	0.16	0	0	0	0
TRINITY_DN62185_c0_g1_i4	2.12	4.29	1.85	0.4	11.19	3.19
TRINITY_DN4826_c0_g2_i7	1.68	0	17.68	0.25	0.1	0
TRINITY_DN142106_c0_g2_i1	0	0	0	0	0	0
TRINITY_DN42181_c0_g1_i1	0.13	0.51	0	0	0	0
TRINITY_DN7605_c0_g1_i3	0	0.32	1.42	0	0	0.49
TRINITY_DN2351_c0_g1_i2	0.63	0.27	0.14	0.27	0.97	0.43
TRINITY_DN19208_c2_g1_i1	0	0	0	0	0	0
TRINITY_DN3017_c0_g1_i1	0	4.71	0	2.91	3.96	0
TRINITY_DN134563_c0_g1_i1	0	1.34	0	0	0	0
TRINITY_DN33244_c0_g1_i2	0	2.51	0.92	0	0	0
TRINITY_DN14731_c0_g1_i1	1.02	0	4.3	0.91	0	1.94
TRINITY_DN14519_c2_g1_i12	9.83	2.39	0.54	14.1	4.86	1.43
TRINITY_DN6272_c0_g2_i1	0	0	0	0	0	0
TRINITY_DN890_c12_g1_i9	0.37	0.59	0	0.18	0.81	0.29
TRINITY_DN85675_c3_g1_i1	0	1	0	0	0	0
TRINITY_DN87302_c0_g2_i3	0	0	0.11	0.02	0.05	0.12
TRINITY_DN79540_c0_g2_i1	0.66	0	0	0.53	0.35	0
TRINITY_DN38294_c1_g1_i1	0	0	0	0	0	0
TRINITY_DN78322_c0_g1_i1	0	0	0	0	0	0
TRINITY_DN115398_c6_g1_i1	0	0	0	0.47	0	0
TRINITY_DN143174_c0_g1_i1	0	0	0	0	0.24	0
TRINITY_DN46700_c0_g1_i24	0	0	0	0	0	0
TRINITY_DN319_c0_g1_i5	1.11	1.57	31.16	5.11	4.2	0.77
TRINITY_DN1645_c0_g1_i9	4.85	3	3.37	2.23	3.68	1.72
TRINITY_DN21966_c1_g1_i2	1	0	0	0	0	0
TRINITY_DN57450_c0_g1_i4	0	0.2	0	0.05	0.08	0.09
TRINITY_DN232628_c0_g1_i1	0	0	0	0	0	0
TRINITY_DN76396_c0_g1_i8	0.02	0	0	0	0.13	0
TRINITY_DN10947_c1_g1_i2	0	0	0	0	0	0
TRINITY_DN11076_c0_g1_i14	0.2	0.42	0.41	0.23	0.65	0.64
TRINITY_DN33330_c1_g1_i1	0	0	0	0.29	0	0
TRINITY_DN112794_c5_g1_i1	0	0	0.13	0	0	0.82
TRINITY_DN31512_c0_g2_i1	0	0.08	0	0.2	0.12	0.38
TRINITY_DN95599_c0_g1_i2	0.1	0	0.38	0	0.09	0
TRINITY_DN12911_c0_g1_i2	0	0	0	0	0	0
TRINITY_DN8404_c0_g1_i3	0.36	0	0.91	0.09	0.52	0.44
TRINITY_DN252423_c0_g1_i1	0	0	0	0	0	0
TRINITY_DN31749_c0_g1_i1	0	0.66	0.47	0	0.14	0
TRINITY_DN34290_c1_g1_i1	0	0	0	0	0.14	0
TRINITY_DN136539_c0_g2_i1	2.87	0	0	0	0	0
TRINITY_DN2126_c0_g1_i30	0	0.51	1.73	2.16	0	2.12
TRINITY_DN12185_c0_g1_i1	0.88	0	1.08	0	4.29	2.32
TRINITY_DN3888_c1_g4_i6	0.12	0	0	0	5.09	0
TRINITY_DN119916_c1_g1_i1	0	0	0	0	0	0
TRINITY_DN17451_c1_g1_i1	0.95	0	0	0	4.54	0.31
TRINITY_DN29907_c0_g1_i2	0	0	0	2.12	0	0
TRINITY_DN64517_c0_g1_i3	0	0	0	0.21	0	0
TRINITY_DN65610_c0_g1_i3	0	0.74	0.03	0	0	0
TRINITY_DN8599_c0_g1_i1	1.71	0	1.51	0	2.52	0.75
TRINITY_DN314871_c0_g1_i1	0	0	0	0	0	0.3
TRINITY_DN242459_c0_g1_i1	0	0	2.98	0	0	0
TRINITY_DN3715_c0_g1_i6	0.07	0.34	0	0.14	0.02	0.04
TRINITY_DN59875_c0_g1_i5	0	0	0.05	0.17	0.11	0
TRINITY_DN199762_c0_g1_i1	7.85	0	0	0	0	0
TRINITY_DN62667_c1_g4_i2	0	0	0	0	0	0
TRINITY_DN135086_c4_g1_i1	0	0	0	0	0	1.45
TRINITY_DN85059_c0_g2_i1	0	0	0	0	0	1.61
TRINITY_DN102634_c0_g1_i1	0	0	0	0.96	0	0
TRINITY_DN3960_c2_g1_i1	0	0	2.93	0	0	0
TRINITY_DN15187_c0_g1_i13	0.13	0.14	0	0	0	0
TRINITY_DN8779_c8_g1_i1	0	0	0	0	0	0
TRINITY_DN74604_c9_g1_i1	0	0	0	0	0	0
TRINITY_DN38208_c7_g1_i1	0	0	0	0	0	0
TRINITY_DN171486_c0_g1_i1	0	0	23.78	0	0	0
TRINITY_DN93305_c0_g1_i4	0	0	0	0.23	0.28	0.16
TRINITY_DN2634_c2_g1_i1	0	0	0.44	0	0	0
TRINITY_DN2766_c1_g1_i16	0	0	0	0	0	0
TRINITY_DN44760_c0_g1_i3	0	1.25	0	0	0	0
TRINITY_DN7391_c1_g2_i1	0	0	0	0	0	0
TRINITY_DN15836_c0_g2_i3	0.02	0.02	0.24	0.11	0.04	0.02
TRINITY_DN157315_c0_g2_i5	3.62	0	0	3.78	0	0
TRINITY_DN9660_c2_g1_i3	0	0	0.32	0	0.29	1.7
TRINITY_DN106046_c0_g1_i1	0	0.41	0	0	0	1.61
TRINITY_DN20082_c0_g1_i7	22.84	22.73	30.65	12.07	8.26	12.97
TRINITY_DN3006_c0_g1_i13	0	0	0	0	1.89	0
TRINITY_DN85744_c0_g1_i2	0.02	0.07	0.07	0.02	0.04	0.05
TRINITY_DN27216_c0_g1_i2	0	0.16	0.42	0	0	0
TRINITY_DN87517_c0_g1_i2	0.65	0.31	0.15	0	0.09	0
TRINITY_DN1558_c0_g1_i40	0.9	2.58	2.69	0.98	1.77	4.38
TRINITY_DN96341_c0_g2_i1	0	0	0	0	0	0
TRINITY_DN8794_c0_g1_i5	0.87	0.69	0.78	0.99	1.1	0.23
TRINITY_DN58818_c0_g1_i2	0	0	0.08	0	0	0.6
TRINITY_DN12501_c1_g1_i10	5.46	0	0	0	0	0
TRINITY_DN12234_c0_g1_i40	0.05	0.13	0	2.64	0.55	1.27
TRINITY_DN12275_c0_g1_i10	0.56	1.1	0.78	0.98	0	0
TRINITY_DN88692_c0_g1_i1	0	0	0.46	0	0	0
TRINITY_DN6088_c0_g1_i6	0	0.61	0.06	0.21	0	3.39
TRINITY_DN237687_c0_g1_i1	0	0	0	0	0	0
TRINITY_DN21903_c1_g1_i2	0	1.51	0	0	0	0
TRINITY_DN43797_c0_g1_i1	0	0	0	0	0	0
TRINITY_DN20373_c3_g2_i1	0	0	0	0	0	0
TRINITY_DN55463_c0_g1_i1	0	0	0	0	0	0.27
TRINITY_DN270909_c0_g1_i1	0	0	0	1.03	0	0
TRINITY_DN61526_c0_g1_i3	0	0	0	0	0	0
TRINITY_DN315496_c0_g1_i1	4.11	0	0	0	0	0
TRINITY_DN2076_c0_g1_i12	0.67	0.62	0.5	0.79	0.1	0.16
TRINITY_DN38661_c0_g2_i1	0	0	0	0	0	0
TRINITY_DN69832_c0_g2_i1	0	0	0.93	0	0	0
TRINITY_DN11763_c0_g1_i10	0.3	0.6	0.46	0.43	0.03	0.26
TRINITY_DN42391_c1_g1_i1	0	1.18	0.28	0.73	0.13	0
TRINITY_DN2702_c1_g1_i35	0	0	0	0	0	22.07
TRINITY_DN109290_c0_g1_i1	0	0	0	2.5	0	2.73
TRINITY_DN48223_c2_g2_i1	0	0	0	0	0	0
TRINITY_DN285591_c0_g1_i1	0	0	0	17.61	0	0
TRINITY_DN96439_c0_g1_i9	0	0	0	0	0.23	0
TRINITY_DN41493_c0_g1_i3	0	0	0	0	0	0
TRINITY_DN70849_c0_g1_i2	0	0	47.46	0	0	0
TRINITY_DN14964_c2_g2_i3	0	0	0	0	0	0
TRINITY_DN38616_c0_g3_i23	2.21	0	0	0	0	0
TRINITY_DN144964_c1_g1_i1	0	0	0	0	0	0
TRINITY_DN221454_c0_g1_i1	0	0	1.15	0	0	0.31
TRINITY_DN57224_c0_g1_i2	0	0	0	0	0	0
TRINITY_DN38616_c0_g3_i5	0.51	0	0.24	0	0	0.99
TRINITY_DN61659_c0_g1_i2	0	0.17	0	0	0	0.94
TRINITY_DN54946_c0_g1_i3	0	0	0	0	0	0
TRINITY_DN2423_c0_g2_i2	3.35	1.33	1.78	1.59	0.99	0
TRINITY_DN49305_c0_g1_i2	0	0	0	0	0	0
TRINITY_DN280946_c0_g1_i1	1.23	0	0	0	0	0
TRINITY_DN38032_c0_g1_i4	0	0	0.04	0	0	0
TRINITY_DN118499_c0_g1_i2	0	0	0	0	0	0
TRINITY_DN186737_c0_g1_i1	0	0	0	0	0	0
TRINITY_DN27691_c0_g1_i1	0	0	0	0	0	0
TRINITY_DN3376_c0_g1_i3	0.43	0.77	2.48	0.06	0.15	0.23
TRINITY_DN15193_c0_g1_i21	0.23	0	1.68	2.34	0.91	0
TRINITY_DN7815_c2_g3_i1	0	0	0	0	0	0
TRINITY_DN6390_c0_g1_i11	1.15	0	0	0	1.54	0
TRINITY_DN29624_c1_g1_i6	0	0.11	0	0.05	0	0.82
TRINITY_DN148245_c1_g1_i1	0	5.45	0	0	0	0
TRINITY_DN35435_c0_g1_i4	0	0	0	0	0	0.82
TRINITY_DN199117_c0_g1_i1	0	0	0.84	0	0	0.95
TRINITY_DN287941_c0_g1_i1	0	0	0	4.55	0	0
TRINITY_DN21096_c0_g1_i1	0	0	0	0	0	0
TRINITY_DN119178_c0_g1_i2	0.07	0.07	0.07	0	0	0
TRINITY_DN911_c3_g1_i1	0	0	0	0	0	0
TRINITY_DN16775_c0_g1_i11	0.4	0	0	0	0	0
TRINITY_DN14953_c3_g1_i2	0	0	0	0.73	0.32	0
TRINITY_DN42139_c1_g1_i3	0.25	0.73	0.03	0.12	0.2	0.24
TRINITY_DN39289_c0_g1_i14	0	0.33	0.1	0	0	0
TRINITY_DN14831_c0_g1_i1	0.38	0	0.02	0	0.18	0.75
TRINITY_DN59018_c1_g1_i4	0	0	0	0.35	0	1.79
TRINITY_DN122853_c0_g4_i4	0	0	0	0.37	0	0
TRINITY_DN7955_c1_g1_i34	0.67	0.69	0.46	0.11	0.26	0
TRINITY_DN56037_c1_g1_i1	0	0.74	0	0	0	0
TRINITY_DN5965_c0_g2_i1	0	0	0	0	0	0
TRINITY_DN124028_c0_g1_i1	0	2.03	0	0	0	0.07
TRINITY_DN112652_c1_g1_i1	0	0	0	0	0	0
TRINITY_DN43306_c0_g1_i1	0	0	0	0	0	1.13
TRINITY_DN108891_c0_g1_i1	0	0	0	0	0	1.68
TRINITY_DN76961_c1_g1_i1	0	0	0	0	0	0
TRINITY_DN9537_c0_g1_i10	0	0	7.62	0.13	2.32	0
TRINITY_DN33358_c4_g1_i2	0.11	0	0	0	0	0
TRINITY_DN114226_c0_g1_i1	0	0	0	0	0	2.39
TRINITY_DN980_c0_g1_i21	10.62	0	4.41	0	1.06	0.81
TRINITY_DN76443_c1_g2_i1	0	0	0	0	0	0
TRINITY_DN28794_c0_g1_i13	0	0	0.52	0	0	0
TRINITY_DN61179_c0_g1_i5	0.27	0	0.35	0.19	0.77	0.04
TRINITY_DN31495_c1_g1_i1	0	0	0	0	5.53	0
TRINITY_DN5434_c0_g2_i6	0	0	0.21	0.49	3.05	4.55
TRINITY_DN94736_c0_g1_i4	0.11	0	0.75	1.13	0.4	1.66
TRINITY_DN10115_c0_g2_i6	0.23	0	1.03	0	1.38	0.06
TRINITY_DN305616_c0_g1_i1	0	0	0	0.08	0.35	0
TRINITY_DN59623_c0_g2_i1	0.41	1.22	0	0	0	0
TRINITY_DN7874_c3_g2_i1	0	0	0	0	0	0
TRINITY_DN35543_c1_g1_i4	0	0	0	0	0	0
TRINITY_DN314165_c0_g1_i1	0.41	0	0	0	0	0
TRINITY_DN5958_c0_g1_i20	0	0.55	0.56	0	0	2.52
TRINITY_DN268_c1_g2_i4	2.64	0	1.32	0.42	1.03	2.15
TRINITY_DN124374_c0_g1_i2	0	0.16	0	0	0.42	0
TRINITY_DN150231_c0_g2_i1	0.09	0	0	0	0	0.09
TRINITY_DN2179_c1_g1_i5	0	2.11	1.45	2.11	0	2.4
TRINITY_DN106426_c0_g1_i1	0.04	0.2	0.04	0.12	0	0.24
TRINITY_DN9902_c0_g2_i3	0	0	0	4.24	0	0
TRINITY_DN124206_c0_g1_i2	0	1.34	0	2.59	0	0
TRINITY_DN109247_c3_g2_i1	0	0	0	0	0	0
TRINITY_DN38774_c2_g1_i3	0	0	0	0	0	0
TRINITY_DN44939_c1_g1_i5	0	0.76	0	0	0	0
TRINITY_DN1883_c6_g2_i1	0	0	0	0	0	0
TRINITY_DN57648_c0_g1_i2	0	0	0.1	0.21	0	0
TRINITY_DN70896_c0_g1_i3	0.22	0	0.54	0.23	0	0
TRINITY_DN308_c0_g1_i20	0	0	1.57	0	0	1.59
TRINITY_DN39314_c0_g2_i3	0.45	0	0	0	0	0
TRINITY_DN23605_c1_g1_i1	0	0	0	0	0	0
TRINITY_DN26904_c1_g1_i1	0	0	0	0	0	0
TRINITY_DN221479_c0_g1_i1	4.13	0	0	0	0	0
TRINITY_DN22215_c0_g1_i2	0	0	0	0.26	0	0
TRINITY_DN250528_c0_g1_i1	0	0	0	0.34	0	0
TRINITY_DN19732_c0_g2_i4	0.23	0	0	0	0	0.51
TRINITY_DN609_c0_g1_i13	478.68	88.9	134.93	23.1	641.36	136.85
TRINITY_DN17900_c3_g1_i1	0	0	0	0	0	0
TRINITY_DN6679_c5_g1_i1	0	0	0	0	0	0
TRINITY_DN60547_c8_g1_i1	0	0	0	0.46	0	0
TRINITY_DN115086_c9_g1_i1	0	0	1.47	0	0	0
TRINITY_DN3910_c0_g1_i2	0	6.67	0	0	0	0
TRINITY_DN2576_c2_g1_i4	0.93	0	0	0	0	0
TRINITY_DN122709_c0_g1_i1	0	0	0	0	0.94	0
TRINITY_DN7197_c0_g1_i2	0.05	0	0	0	0	0
TRINITY_DN82926_c0_g1_i5	0.27	0	0	0	0	0
TRINITY_DN7066_c0_g1_i1	5	0	3.67	0.66	0.26	1.31
TRINITY_DN233782_c0_g1_i1	0	0	2.45	0	0	0
TRINITY_DN8924_c0_g1_i7	0.68	0	0	0	0.08	1.98
TRINITY_DN87146_c0_g2_i1	0	0	0	0	0	1.57
TRINITY_DN37237_c2_g1_i2	0	0	0	0	1.63	0
TRINITY_DN13002_c3_g1_i1	0	0	0	0	0	0
TRINITY_DN230428_c0_g1_i1	0	0	0	20.25	0	0
TRINITY_DN4341_c6_g1_i1	0	0	0	0	0	0
TRINITY_DN8194_c0_g1_i5	0	0.18	0.71	0	0	0
TRINITY_DN120520_c0_g1_i2	0	0	0	0	0	0
TRINITY_DN137205_c0_g1_i1	0	0	0	0	0	1.37
TRINITY_DN1238_c0_g1_i4	2.95	0.05	3.07	0.37	0.51	0.5
TRINITY_DN56931_c0_g1_i1	0	0.14	0.27	0	0.86	0
TRINITY_DN173747_c0_g1_i1	0	0.29	0	0	0.17	0
TRINITY_DN181539_c0_g1_i1	0	0	0	0	0	5.46
TRINITY_DN156010_c0_g1_i1	0	0	0	0	0.65	0
TRINITY_DN3019_c0_g1_i7	4.6	0.92	0.73	1.32	2.92	0.95
TRINITY_DN56822_c2_g1_i1	0	0	0	0	2.32	0
TRINITY_DN13469_c0_g1_i14	0	0.14	0.05	0.03	0.38	0
TRINITY_DN181946_c0_g1_i1	0	0	0	0	0	8.7
TRINITY_DN95331_c0_g1_i1	4.72	0	0	3.96	0	0
TRINITY_DN98355_c0_g1_i7	0.47	0.49	0	0	0	0
TRINITY_DN315896_c0_g1_i1	0	0	13.45	0	0	0
TRINITY_DN21680_c0_g1_i26	0	0	4.74	0	0	0
TRINITY_DN10507_c3_g1_i17	0	0	0.19	0	0	0.53
TRINITY_DN16846_c0_g1_i3	0.11	0.1	0.68	0.21	0	0.06
TRINITY_DN105527_c0_g1_i1	0	0	0.42	0	0	0
TRINITY_DN47472_c1_g1_i1	0	0	0	0	0	0
TRINITY_DN32496_c1_g1_i1	0	4.05	0	0	0	0
TRINITY_DN104453_c1_g1_i3	0	0	0	0	0.57	0
TRINITY_DN56223_c0_g1_i1	0	0	10.56	0	0	0
TRINITY_DN41454_c0_g2_i8	0	0	0	0	0	0
TRINITY_DN50182_c0_g1_i1	0.08	0	0.19	0.78	0.38	0.3
TRINITY_DN12353_c0_g1_i3	0	0	0	0	0.39	3.35
TRINITY_DN1487_c0_g1_i10	1.92	0.34	0	1.14	4.56	3.6
TRINITY_DN60201_c0_g1_i1	0.3	0	1.89	0.18	0	1.43
TRINITY_DN149755_c0_g1_i1	0	0	0	0	0	0
TRINITY_DN24227_c0_g1_i2	0	0	0.1	3.96	0	0
TRINITY_DN13765_c0_g1_i2	1.18	0	1	0	1.51	0
TRINITY_DN138185_c2_g1_i1	0	0	0	0	0	1.06
TRINITY_DN41080_c0_g1_i19	2.28	0	0	0	0	0
TRINITY_DN22095_c0_g1_i1	0	0	0	5.94	1.73	12.98
TRINITY_DN199984_c0_g1_i1	0	0	0	0	0	7.23
TRINITY_DN4729_c0_g1_i10	0	0	0	0	0	0.43
TRINITY_DN51012_c6_g1_i1	0	0	0	0	0	0
TRINITY_DN1469_c0_g1_i22	1.04	1.11	0.73	0.38	0.46	0.95
TRINITY_DN31211_c0_g1_i14	0	0	0	0	0	0
TRINITY_DN44791_c0_g1_i39	0	0	0	0	0	0
TRINITY_DN267774_c0_g1_i1	0	0	0	0	0	2.59
TRINITY_DN18375_c0_g1_i20	0.37	0.12	0.32	0	0	0
TRINITY_DN30356_c0_g2_i3	1.41	0	0	0	0	0
TRINITY_DN86326_c0_g1_i2	0.28	0	0	0.09	0.11	0.24
TRINITY_DN26685_c2_g1_i2	0	0	0.54	0	0	0
TRINITY_DN562_c0_g1_i15	1.04	0	0.21	0.02	0	0.22
TRINITY_DN18038_c1_g2_i2	0.13	2.36	0	1.23	0.36	0
TRINITY_DN13585_c0_g1_i16	0	0.23	0	2.47	0	0.17
TRINITY_DN60097_c0_g3_i1	0	0	0	0	4.49	0
TRINITY_DN252072_c0_g1_i1	0	0.56	0	0	0	0
TRINITY_DN30909_c0_g1_i2	0	0	0	1.38	0	0
TRINITY_DN50200_c1_g1_i1	0	0	0	5.67	0	0
TRINITY_DN948_c1_g1_i17	6.99	6.68	13.85	0	0	29.57
TRINITY_DN76067_c0_g1_i1	1.5	0	0	0	4.95	0.48
TRINITY_DN120090_c0_g1_i1	0	0	0	0	0	0
TRINITY_DN144757_c0_g1_i1	3.51	0	0	0	0	0
TRINITY_DN8124_c0_g1_i19	0	0.13	0	0.09	0	0
TRINITY_DN19766_c0_g1_i1	0	0	0	0	0	0
TRINITY_DN51414_c4_g1_i1	0	0	0	0	0	0
TRINITY_DN193503_c0_g1_i1	0	0	0	0	0	11.36
TRINITY_DN36947_c0_g1_i8	0	0.5	0	0.21	0	0
TRINITY_DN135421_c0_g1_i1	0	0	2.77	0	0.86	0
TRINITY_DN2231_c1_g1_i16	0.4	0.73	0.13	0.19	0.12	0.53
TRINITY_DN119418_c0_g1_i1	0	0	0	0	0	0.33
TRINITY_DN233028_c0_g1_i1	0	0	0	0	0	4.36
TRINITY_DN65258_c1_g1_i1	0	0	0	0.23	0	0
TRINITY_DN79669_c0_g1_i1	0	1.72	0	0.42	0.74	1.18
TRINITY_DN23176_c0_g1_i4	3.61	3.18	0	0	6.16	0
TRINITY_DN304824_c0_g1_i1	0	0	0	0	0	0
TRINITY_DN94724_c0_g1_i3	0	0	0	0	2.97	0
TRINITY_DN43548_c0_g1_i2	0	0	0	0	0	0.21
TRINITY_DN113501_c0_g2_i1	0	0	1.32	0	0	0
TRINITY_DN78630_c1_g1_i2	0.17	0.16	0.06	0.16	0	0
TRINITY_DN194596_c0_g1_i1	0.57	0	0	0	0.33	0
TRINITY_DN187095_c0_g1_i1	0	0	0	0	0	0
TRINITY_DN40045_c0_g1_i2	0	0.07	0	0	0	0.31
TRINITY_DN4075_c0_g1_i17	1.36	0	0	0	0	0
TRINITY_DN214569_c0_g1_i1	0	0	0	5.64	0	0
TRINITY_DN11943_c0_g1_i32	0	0	0	0	0	0
TRINITY_DN274982_c0_g1_i1	0	9.72	0	0	0	0
TRINITY_DN36508_c1_g1_i1	0	0	0	0	0	0
TRINITY_DN65141_c0_g1_i2	0	0	0	0.94	0	0.3
TRINITY_DN223675_c0_g1_i1	0	0.97	0	0	0	0.48
TRINITY_DN62525_c0_g1_i3	0.64	0	0.25	0.13	0	0
TRINITY_DN67179_c0_g1_i5	0.03	0	0.87	0	0	0
TRINITY_DN40138_c3_g1_i1	0	0	0	0	0	1.98
TRINITY_DN307257_c0_g1_i1	0	1.24	0	0	1	0
TRINITY_DN1840_c0_g1_i9	0	0.76	0	0	0.94	1.07
TRINITY_DN24655_c4_g1_i2	0	0	0	0.26	0.06	0
TRINITY_DN6436_c0_g1_i51	0	0	0	0	0	0.37
TRINITY_DN21165_c12_g1_i1	0	0	0	0	0	0
TRINITY_DN2385_c0_g1_i1	0	0	0	1.89	0	1.48
TRINITY_DN156574_c3_g1_i2	0	0	0	0	0	0
TRINITY_DN16899_c0_g1_i2	0	0	0.4	0	0	0
TRINITY_DN13293_c0_g1_i2	0	0	0	0.04	0.23	0.09
TRINITY_DN19803_c0_g1_i1	0	0	0	0.75	0	2.25
TRINITY_DN167590_c0_g1_i1	0.7	0	0	0	0.2	0
TRINITY_DN115329_c4_g1_i1	0	0	0	0	0	0
TRINITY_DN273306_c0_g1_i1	0	0	0	0	1.76	0
TRINITY_DN9242_c0_g1_i2	0	0.14	0	0	0	0
TRINITY_DN85257_c0_g1_i1	0	2.64	0	2.41	0	0
TRINITY_DN278638_c0_g1_i1	0	0	0	0	0	0
TRINITY_DN62449_c0_g2_i3	0	0	0.1	0	0	0
TRINITY_DN7797_c0_g1_i2	33.44	16.18	0	0	0	0
TRINITY_DN25556_c0_g1_i1	0	0	0	0	0	0
TRINITY_DN2009_c0_g2_i5	0	0	6.64	1.66	0	0
TRINITY_DN84659_c0_g1_i3	0	0	0.14	0	0	0
TRINITY_DN312712_c0_g1_i1	0	0	0	0	0	0
TRINITY_DN28702_c0_g1_i6	0	0	0	0	0	0
TRINITY_DN304048_c0_g1_i1	0	0	0	0	0	4.19
TRINITY_DN185637_c0_g1_i1	1.72	0	0	0	0	0
TRINITY_DN90206_c0_g1_i1	0	0	0	0	0	0
TRINITY_DN4063_c0_g1_i4	3.24	3.06	1.64	1.65	0.33	0.37
TRINITY_DN133578_c0_g1_i1	0	0	0	0	0	0
TRINITY_DN18469_c0_g1_i1	3.44	0	1.23	0	0	0
TRINITY_DN132198_c0_g1_i1	0	0	0	0	0	11.9
TRINITY_DN23186_c0_g3_i1	0	0.13	0	0	0	0
TRINITY_DN274586_c0_g1_i1	12.47	0	0	0	0	0
TRINITY_DN78328_c0_g1_i1	6.77	0	0	0	0	0
TRINITY_DN146965_c3_g1_i1	0	0	0	0	0	0
TRINITY_DN317882_c0_g1_i1	0	0	0	0	1.9	0
TRINITY_DN213840_c0_g1_i1	0	0	0	4.29	0	0
TRINITY_DN19718_c3_g1_i1	1.58	0.11	0.11	0	0	0.05
TRINITY_DN831_c0_g1_i5	6.76	4.65	5.77	0	0	17.98
TRINITY_DN4280_c0_g1_i10	0.19	0	0.19	0.27	0	0.34
TRINITY_DN92491_c0_g2_i2	0	0	0.03	0	1.99	0
TRINITY_DN6809_c0_g1_i10	0	0	5.3	0.03	0	0
TRINITY_DN131350_c0_g1_i1	0	0	0	1.27	0	0
TRINITY_DN12110_c1_g2_i1	0	0	0	0	0	0
TRINITY_DN14644_c5_g1_i16	0	0	0	0	0	0
TRINITY_DN284077_c0_g1_i1	0	0	0	0	0	1.59
TRINITY_DN310223_c0_g1_i1	0	0	0	0	0	0
TRINITY_DN67659_c0_g1_i2	0	0	0	0	0.02	0.23
TRINITY_DN65336_c0_g1_i1	0.26	0.13	0	0.65	0	0
TRINITY_DN245258_c0_g1_i1	0.21	0	0	0	0.19	0
TRINITY_DN125991_c0_g2_i1	0	0	0	0	0	0
TRINITY_DN303513_c0_g1_i1	0	0.8	0	0	0	0
TRINITY_DN21691_c0_g1_i1	2.64	0.28	0	0	0.27	0
TRINITY_DN251719_c0_g1_i1	0	0	0	0.8	0	0.16
TRINITY_DN46441_c1_g1_i2	0	0	0	0	0	6.16
TRINITY_DN8366_c0_g1_i2	1.01	0.73	1.1	0	0.56	1.2
TRINITY_DN11186_c0_g1_i1	0	3.41	0	0	0.18	0.24
TRINITY_DN19332_c0_g1_i3	0.35	0	0	0	0	0
TRINITY_DN761_c0_g1_i22	0	0	2.29	0.05	0	0
TRINITY_DN27228_c1_g1_i3	0	0	0.04	0.14	0.21	0
TRINITY_DN33025_c8_g1_i1	0	0	0	0	0	0
TRINITY_DN312054_c0_g1_i1	0	0	2.45	0	0	0
TRINITY_DN7892_c0_g1_i7	0	0	6.27	0	0	0
TRINITY_DN2416_c0_g1_i18	0.06	0.06	0	0	0.04	0.1
TRINITY_DN128238_c0_g1_i1	1.29	0	0	0	0	0
TRINITY_DN971_c3_g1_i1	2.03	0	0	0	0.42	0
TRINITY_DN69584_c5_g1_i1	0	0	0	0	0	0
TRINITY_DN75545_c0_g1_i1	0	0	5.29	0	0	0
TRINITY_DN171827_c0_g1_i1	0	0	0	0.68	0	0
TRINITY_DN301586_c0_g1_i1	0	0	0	0	1.4	0
TRINITY_DN33401_c0_g1_i1	0	0.19	0	0	0.33	3.35
TRINITY_DN22454_c1_g2_i2	0	0.26	0	0	2.63	0
TRINITY_DN264972_c0_g1_i1	0	0	0	0	0	0.84
TRINITY_DN123750_c0_g1_i1	0	0	0	0	3.16	0
TRINITY_DN1498_c3_g1_i2	0.32	2.56	0.04	0	0.03	0
TRINITY_DN22830_c0_g1_i7	0	0	0	0	10.52	0
TRINITY_DN103610_c0_g1_i1	0	0	0	0	1.04	0
TRINITY_DN1477_c0_g1_i10	2.26	2.28	1.71	5.43	0.89	4.71
TRINITY_DN53729_c0_g1_i1	0	0	0.9	0	0	0
TRINITY_DN159199_c0_g1_i2	0.08	0	0	0	0	0.23
TRINITY_DN85355_c0_g1_i1	0	0	0	0	0.68	0
TRINITY_DN3703_c0_g1_i23	0.03	0	0.11	0	0.21	0.05
TRINITY_DN44637_c0_g3_i1	0	0	0	0	0	0
TRINITY_DN102289_c0_g1_i1	0	2.55	0	0	0	0
TRINITY_DN138516_c0_g1_i1	0	0.14	0.03	0.04	0.31	0
TRINITY_DN285324_c0_g1_i1	0	0	0	0	34.93	0
TRINITY_DN200526_c0_g1_i1	0.41	0	1.48	0	0	0
TRINITY_DN117743_c0_g1_i1	1.29	0	0	0	0	0
TRINITY_DN217655_c0_g1_i1	0	0	0	0	2.35	0
TRINITY_DN2132_c8_g1_i12	0.09	0	0.78	0.05	0	0
TRINITY_DN4352_c3_g1_i4	0	0	0	5.73	0	0
TRINITY_DN37849_c0_g1_i1	0	0.06	0	0	0.34	0.03
TRINITY_DN56671_c0_g1_i1	0	0	0	0	2.22	0
TRINITY_DN90263_c0_g1_i1	0	0	0	0	0	0
TRINITY_DN4714_c1_g1_i1	0	0	0	0	5.04	0
TRINITY_DN239550_c0_g1_i1	0	0	0	0	0	2.05
TRINITY_DN5275_c0_g2_i3	0	0.31	0.01	0.81	0.1	0
TRINITY_DN21893_c0_g1_i8	0	0	0.45	1.5	0	0
TRINITY_DN33682_c0_g1_i4	1.42	0	0	1.77	2.74	0
TRINITY_DN68087_c7_g1_i1	0	0	0	0	0	0
TRINITY_DN19191_c12_g1_i1	0	2.1	0	0	0	0
TRINITY_DN33757_c0_g1_i1	0	0	0	0.44	0	0.66
TRINITY_DN130419_c0_g1_i1	0.31	3.34	0.54	6.9	0.44	2.82
TRINITY_DN142260_c0_g1_i1	0	0	0	0	0	1.32
TRINITY_DN4931_c1_g1_i5	0.67	0	0.27	0	2.47	0
TRINITY_DN311973_c0_g1_i1	0	3.61	0	0	0	0
TRINITY_DN62351_c0_g2_i2	0.96	0	0.86	0	0	0
TRINITY_DN1895_c0_g1_i17	2.45	0	0	5.91	3.6	4.61
TRINITY_DN119631_c0_g2_i1	0	0	0	1.81	0	0
TRINITY_DN24277_c0_g3_i1	0.96	0	0	0	0	0
TRINITY_DN316881_c0_g1_i1	0	0	2.09	0	0	0
TRINITY_DN282326_c0_g1_i1	0	0	0	5.94	0	0
TRINITY_DN23304_c0_g2_i2	4.65	5.13	0	2.34	4.44	0.06
TRINITY_DN76211_c0_g1_i1	0	0	0	0	7.25	0
TRINITY_DN19866_c0_g1_i1	0	0.89	0	0	0.73	5.28
TRINITY_DN2757_c1_g2_i1	0	0	0	0	0	0
TRINITY_DN113544_c0_g1_i1	0	0	0	0	0	0
TRINITY_DN56273_c0_g3_i2	0.29	0	0	0	0	0
TRINITY_DN83775_c0_g2_i2	0	0	0	0	0	0
TRINITY_DN280035_c0_g1_i1	0	0	0	4.51	0	0
TRINITY_DN3519_c4_g1_i1	0	6.95	0	0	0	0
TRINITY_DN25601_c0_g1_i10	2.87	0.24	2.56	3.31	0	4.6
TRINITY_DN92942_c4_g1_i1	0	0	0	0	0	7.23
TRINITY_DN291026_c0_g1_i1	0.32	0	0.89	0	0	0
TRINITY_DN144367_c0_g1_i1	0	0	1.6	0	0	0
TRINITY_DN22617_c0_g1_i8	0.76	0	0	0	0	0
TRINITY_DN11396_c1_g1_i1	0	0.73	0	0	1	0.77
TRINITY_DN257326_c0_g1_i1	0	13.35	0	0	0	0
TRINITY_DN239296_c0_g1_i1	0	7.2	0	0	0	0
TRINITY_DN88698_c0_g1_i1	0	4.16	0	0	0	0
TRINITY_DN250863_c0_g1_i2	0	0	0.89	0	0.75	0
TRINITY_DN7365_c0_g1_i12	0.39	1.09	0.61	0.11	0.14	0.37
TRINITY_DN3796_c2_g1_i1	0	0	0	0	1.32	0
TRINITY_DN110759_c0_g2_i8	2.62	0	2.03	8.73	0	4.77
TRINITY_DN68014_c0_g2_i1	0.57	0.06	0	0.25	0.11	0.09
TRINITY_DN86410_c0_g1_i2	0	0	0	0	0.12	0.19
TRINITY_DN70839_c7_g1_i1	0	0	0.39	0	0	1.27
TRINITY_DN7780_c1_g1_i4	0	0.32	0	0	0	0
TRINITY_DN69945_c1_g1_i1	0.9	0	0	0	0	0
TRINITY_DN267757_c0_g1_i1	0	0	0	0	0	0.4
TRINITY_DN237383_c0_g1_i1	0	0	0	0	0	0
TRINITY_DN71909_c0_g1_i1	0	0	0	0	0	0
TRINITY_DN39179_c0_g1_i1	0	0	0	2.26	0	0
TRINITY_DN68996_c0_g1_i1	0.68	0	0	0	0	0
TRINITY_DN1887_c0_g1_i4	0	0	22.16	0	24.97	5.5
TRINITY_DN15099_c2_g1_i1	0	0	0	0	0	0
TRINITY_DN172906_c0_g1_i1	0	0	0	0	0	0
TRINITY_DN80471_c1_g2_i5	0	0	0	0	0.14	0
TRINITY_DN193927_c0_g1_i1	0	0.46	0	0	0	0
TRINITY_DN58932_c0_g2_i9	0.41	0	0	0	0	0
TRINITY_DN2607_c2_g1_i2	0	0	0	0	0	0
TRINITY_DN1832_c6_g3_i1	0	0	0	0	0	0
TRINITY_DN277148_c0_g1_i1	0	0	0	0	0.41	0.48
TRINITY_DN2799_c0_g1_i10	0	0	2.69	1.43	0	0.05
TRINITY_DN36589_c0_g1_i2	0	0	0	0	0.69	0
TRINITY_DN3148_c0_g1_i4	1.05	1.89	2.18	0.16	4.13	1.55
TRINITY_DN27667_c0_g1_i2	0	0	0	0	0	0
TRINITY_DN311016_c0_g1_i1	0	0.48	0	0	0	0
TRINITY_DN51284_c0_g1_i4	0	0	0	0	0.41	0.07
TRINITY_DN18228_c0_g1_i5	0	0	0	0	0	0
TRINITY_DN133375_c0_g1_i3	0.03	0.02	0	0.07	0.02	0
TRINITY_DN33946_c0_g2_i1	0	0	0	0	0.36	0
TRINITY_DN157714_c0_g1_i1	0	0	0	0	0.45	0
TRINITY_DN285835_c0_g1_i1	0	2.94	0	0	0	0
TRINITY_DN1952_c9_g2_i2	0.89	0	0.54	0.22	0.27	0.44
TRINITY_DN226605_c0_g1_i1	0	0.23	0	0.08	0.13	0
TRINITY_DN58812_c0_g1_i2	0	0	0	0.14	0.12	0
TRINITY_DN171625_c0_g1_i1	0	0	0	0.29	0.13	0
TRINITY_DN51858_c1_g2_i2	0	0	0	0	0	0.47
TRINITY_DN242493_c0_g1_i1	0	0	0	0	0	0
TRINITY_DN53733_c1_g2_i1	0	0	0.32	0	0	0.33
TRINITY_DN243216_c0_g1_i1	0	0	0	0	0	0.59
TRINITY_DN32968_c0_g1_i12	0.74	0.23	0.81	0	0.21	0.36
TRINITY_DN68469_c0_g1_i4	0.75	0	0	0	0	0
TRINITY_DN1506_c1_g1_i17	0	0	1.31	2.88	3.39	0.79
TRINITY_DN80686_c0_g2_i2	0	0	1.88	0	0.13	0
TRINITY_DN208780_c0_g1_i1	0	0.41	0	0	0	0
TRINITY_DN117956_c0_g2_i1	0	0	0	0	0	0
TRINITY_DN19818_c3_g1_i1	0	0	0	0	0	0
TRINITY_DN81829_c1_g1_i1	0	0.1	0	0	0.17	0.19
TRINITY_DN9942_c0_g1_i25	0	1.4	0	0	0	0
TRINITY_DN173759_c0_g1_i1	0	0	30.49	0	0	0
TRINITY_DN49613_c0_g1_i2	0.07	0.07	0.33	0.05	0.14	0.07
TRINITY_DN312531_c0_g1_i1	1.64	0	0	0	0	0
TRINITY_DN28273_c0_g1_i16	0	0	0	0	0	0
TRINITY_DN41455_c1_g1_i1	0	0	0	0	0	0
TRINITY_DN1041_c2_g1_i9	1.02	1.44	0.9	2.73	0.97	1.11
TRINITY_DN9294_c0_g3_i2	1.53	3.64	0.88	0.7	4.56	1.99
TRINITY_DN56632_c0_g1_i11	0	0.92	0	0	0.39	0
TRINITY_DN107540_c0_g1_i4	0	0	0.89	0	0	0
TRINITY_DN13110_c0_g1_i5	0.27	0	0.35	0	0.15	0
TRINITY_DN22564_c0_g1_i16	0	0	0	0.31	0	0
TRINITY_DN234773_c0_g1_i1	0	0	2.99	0	0	0
TRINITY_DN67552_c0_g1_i7	0.15	0	0	0.1	0	0
TRINITY_DN68697_c1_g1_i1	0.14	0	0	0.14	0	0
TRINITY_DN30988_c1_g1_i1	0	0	0.93	0	0	0
TRINITY_DN265625_c0_g1_i1	0	0	0	0	0	1.76
TRINITY_DN74039_c0_g1_i1	3.12	0	0	0	0	2.83
TRINITY_DN280065_c0_g1_i1	1.31	0	1.72	0	0	0
TRINITY_DN1390_c109_g1_i1	0	0	0	0	0	0
TRINITY_DN45018_c0_g2_i1	0.14	0	0	0	0	0
TRINITY_DN7395_c2_g1_i11	0	0	0	0.66	0	0
TRINITY_DN45300_c0_g2_i2	0.51	0	0	2.37	2.18	0
TRINITY_DN283752_c0_g1_i1	0	0	0	0	0	0
TRINITY_DN294291_c0_g1_i1	12.86	0	0	0	0	0
TRINITY_DN178535_c0_g1_i1	0	0	0	0	7.73	0
TRINITY_DN6905_c0_g1_i13	0.09	0	0.07	0	0.24	0.52
TRINITY_DN213894_c0_g1_i1	0	0	0	2	0	0
TRINITY_DN82639_c0_g1_i2	0	0	0.62	0	0	0
TRINITY_DN118930_c3_g1_i1	0	0	0	0	0	0
TRINITY_DN347_c7_g1_i2	0	4.05	0	0	0	0.49
TRINITY_DN101709_c2_g1_i1	0	0	0	0	0	0
TRINITY_DN379_c0_g1_i5	0	59.13	129.94	51.88	0	31.42
TRINITY_DN109787_c0_g1_i1	0	0	0	3.98	0	0
TRINITY_DN6045_c4_g1_i10	0	0	0	0	3.62	3.78
TRINITY_DN183380_c0_g1_i1	0	0	0	0	0	0.84
TRINITY_DN35187_c0_g1_i6	0.33	0.56	0.12	0	0.34	0
TRINITY_DN98991_c0_g1_i1	0	0	0	0.32	0.28	0.65
TRINITY_DN38619_c0_g1_i1	0	0	0	0	3	0
TRINITY_DN28464_c0_g1_i8	0	0	0	0	0	0
TRINITY_DN163064_c0_g1_i4	0	0.06	0	0.34	0	0
TRINITY_DN82300_c0_g1_i4	0	0	0	0	0	0.27
TRINITY_DN293811_c0_g1_i1	0	0	0	0.51	0	0
TRINITY_DN70396_c0_g2_i4	0	0	0.24	0	3.03	0.5
TRINITY_DN317437_c0_g1_i1	0	0	0	10.67	0	0
TRINITY_DN4097_c0_g1_i4	0	1.64	0	0	0	0.69
TRINITY_DN61081_c2_g1_i3	0	0	0	0	0	0
TRINITY_DN139314_c0_g2_i1	0	0	0	0	0	0
TRINITY_DN79343_c0_g1_i7	1.54	0	0	0.11	0	0
TRINITY_DN22475_c3_g1_i1	4.23	0.58	0.85	5.15	4.18	4.31
TRINITY_DN79444_c0_g1_i5	0	0	0.36	0	0	0
TRINITY_DN219011_c0_g1_i1	1.14	0	0	0	0	0
TRINITY_DN94824_c0_g1_i3	0	0	0	0	0.38	0
TRINITY_DN179082_c0_g1_i1	0	0	2.26	0	0	0
TRINITY_DN51754_c3_g1_i1	0	0	0	0	0	0
TRINITY_DN2523_c0_g1_i11	0	0.55	0.07	0	0.18	0.1
TRINITY_DN41657_c0_g1_i7	0	0	0	0	0	0
TRINITY_DN79994_c0_g1_i1	0.08	0.28	0	0.65	0.21	0.08
TRINITY_DN88479_c0_g2_i1	0	0.07	0.11	0.02	0	0.32
TRINITY_DN85378_c0_g1_i1	0	0	0	0	0	0
TRINITY_DN181903_c0_g1_i1	0	0	0.94	0	0.43	0
TRINITY_DN90795_c0_g1_i1	0.26	0	0.22	0.1	0	0
TRINITY_DN72304_c5_g1_i1	0	0	0	0	0	0
TRINITY_DN29586_c0_g1_i13	0	4.93	0	0.26	0	0
TRINITY_DN13099_c0_g1_i5	14.81	6.99	14.53	10.57	22.59	24.03
TRINITY_DN268879_c0_g1_i1	0	0.2	0	0	0	0
TRINITY_DN54785_c3_g1_i1	0	0	0	0	0	0
TRINITY_DN201627_c0_g1_i1	0	0	0	0	0	0.37
TRINITY_DN199189_c0_g1_i1	0	0	0	0.68	0	0
TRINITY_DN146180_c0_g1_i1	0	6.26	0	0	0	0
TRINITY_DN17389_c4_g1_i1	0	0	0	6.91	0	0
TRINITY_DN72086_c2_g1_i1	0.82	0	0	0	0	0
TRINITY_DN19703_c0_g1_i1	0	1.65	1.76	0	0	0
TRINITY_DN208131_c0_g1_i1	0.38	0.19	0.18	0	0	0
TRINITY_DN38241_c0_g1_i3	0	0	0	0	0.36	0.06
TRINITY_DN281152_c0_g1_i1	0	0	0.85	0.44	0	0
TRINITY_DN50392_c1_g1_i1	0	0	0	0	0	0
TRINITY_DN25280_c2_g1_i2	0	0	0.29	0	0	0
TRINITY_DN148505_c0_g1_i2	0	0	0	0	0	0
TRINITY_DN103142_c4_g1_i1	0	0	0	0	0	0
TRINITY_DN35496_c2_g2_i1	0	0	0	1.55	0	0
TRINITY_DN103493_c2_g1_i1	0	0	0.8	0	0.74	0
TRINITY_DN253_c1_g1_i4	0	0.54	0	0	0	0
TRINITY_DN13213_c13_g1_i1	0	0	0	0	0	0
TRINITY_DN110779_c0_g1_i2	0	0	0	0	0.95	0
TRINITY_DN24287_c0_g1_i4	0	0	0	0	0	0.92
TRINITY_DN11534_c0_g1_i1	11.77	0	0	0	0	0
TRINITY_DN150617_c0_g1_i1	0	0	0	0	0	0
TRINITY_DN26449_c0_g2_i2	2.43	0.67	0.64	0.54	1.16	0.69
TRINITY_DN84586_c0_g1_i4	0.25	0.97	0.36	0	4.71	0
TRINITY_DN29235_c3_g1_i1	0	0	0	0	0.53	0
TRINITY_DN61682_c1_g1_i2	0.1	0	0	0.3	0.09	0
TRINITY_DN33186_c1_g1_i2	0	0	0	0	2.77	1.53
TRINITY_DN50210_c0_g1_i7	0	0	0	0	0	0
TRINITY_DN90620_c0_g1_i1	0	0	0	1.8	0	0
TRINITY_DN75850_c0_g1_i1	0	0	0	0	0	0
TRINITY_DN256625_c0_g1_i1	0	0	0	5.41	0	0
TRINITY_DN41503_c2_g1_i19	0.85	0.44	0	5.93	0	1.16
TRINITY_DN58949_c4_g1_i1	0	0	0	3.96	0	0
TRINITY_DN92363_c0_g2_i1	0	0	0	0	0	0
TRINITY_DN299504_c0_g1_i1	24.6	0	0	0	0	0
TRINITY_DN300825_c0_g1_i1	0	0	0	0.25	0.33	0
TRINITY_DN2049_c0_g1_i12	0	0	0	0	0	0
TRINITY_DN17851_c0_g1_i12	1.66	0	0	0	0	0
TRINITY_DN41055_c1_g1_i12	0	0	0.33	0	0	0
TRINITY_DN43467_c0_g1_i1	14.02	2.94	2.52	0	3.51	20.34
TRINITY_DN20614_c1_g1_i1	0	16.75	0	0	0	0
TRINITY_DN488_c20_g1_i43	0	0	1.32	0	0	2.66
TRINITY_DN55793_c0_g1_i1	0	0	0.84	0.06	0	0
TRINITY_DN14752_c0_g1_i3	0.74	0.46	0.81	0.4	0.67	0.91
TRINITY_DN39001_c0_g3_i1	0	0	0.7	0	0	0.22
TRINITY_DN287646_c0_g1_i1	0.47	0	0	0.44	0	0
TRINITY_DN60251_c0_g1_i2	0	0	0	0	0	0
TRINITY_DN50927_c0_g1_i1	0.18	0.27	1.37	0	0	0
TRINITY_DN55704_c0_g7_i1	0	0	0	0	1.21	0
TRINITY_DN53674_c0_g1_i3	0.98	0.37	1.17	0	0.23	0
TRINITY_DN12561_c7_g1_i1	0	0	0	0	0	0
TRINITY_DN283286_c0_g1_i1	0	0	0	0	0.56	0
TRINITY_DN8159_c0_g2_i6	0	0.26	0	0	0.09	0
TRINITY_DN9081_c4_g1_i1	0	0	0	0	0	0
TRINITY_DN354_c0_g1_i9	0	0.97	0.59	2.24	1.24	1.37
TRINITY_DN56718_c0_g1_i1	1.94	0.15	0.28	0	0	0
TRINITY_DN122263_c3_g1_i1	0	0	0	0	0	0
TRINITY_DN80147_c0_g1_i1	0	1.34	0	0	0	0
TRINITY_DN56030_c0_g2_i6	0	0	0	0	0	0
TRINITY_DN177962_c0_g1_i1	0.16	0	0	0	0.41	0
TRINITY_DN6532_c0_g1_i1	0	1.56	2.04	3.84	0	0.9
TRINITY_DN51620_c0_g1_i6	0	0.33	0	0	0.28	0.65
TRINITY_DN110509_c5_g1_i1	0	0	0	0	0	0
TRINITY_DN60211_c1_g1_i7	0.21	0	0.07	0	0.04	0
TRINITY_DN291409_c0_g1_i1	2.05	0	0	0	0	0
TRINITY_DN1563_c0_g1_i13	5.8	2.63	6.07	2.97	1.25	5.89
TRINITY_DN2368_c0_g1_i2	1.11	0	2.13	0.23	2.01	0
TRINITY_DN92819_c0_g1_i2	0	0	14.13	0	0	0
TRINITY_DN95375_c0_g1_i3	0.05	0	0	0.17	0.1	0.05
TRINITY_DN2770_c0_g1_i15	0.78	0.27	0	0.27	0	0.18
TRINITY_DN33807_c0_g1_i2	0	0.46	0.35	0	0	0
TRINITY_DN282625_c0_g1_i1	0	0	0.11	0	0.31	0
TRINITY_DN30959_c0_g1_i1	0	0	0.45	0	0	0
TRINITY_DN277047_c0_g1_i1	0	5.28	0	0	0	0
TRINITY_DN102567_c0_g2_i3	0	0.81	0	0	0	0
TRINITY_DN35921_c0_g1_i4	0	0	0	0.21	0	0
TRINITY_DN72042_c4_g1_i1	0.37	0	0.09	0	0	0.09
TRINITY_DN31293_c1_g1_i1	0	0	0	0.65	0	0
TRINITY_DN69358_c0_g1_i6	0	0	0.13	0	0.25	0
TRINITY_DN153988_c0_g2_i1	0	0	0	0.25	0	0
TRINITY_DN149479_c0_g1_i1	0	0	0	0	3.93	0
TRINITY_DN132922_c4_g1_i1	0	0	14.81	0	0	0
TRINITY_DN28226_c0_g1_i36	0	0	0	0	0	0
TRINITY_DN85313_c0_g1_i8	0	0.28	0.51	0	0	1.08
TRINITY_DN71139_c0_g1_i5	0.04	0.06	0.09	0.03	0	0.23
TRINITY_DN861_c0_g1_i10	0.39	0.2	0.34	0.15	0.36	0.39
TRINITY_DN194284_c0_g1_i1	0	0	0	0	0	0
TRINITY_DN31318_c0_g1_i20	0	0	0	0	0	0
TRINITY_DN31272_c0_g1_i3	0	0	0.11	0.39	0	0.04
TRINITY_DN6029_c0_g1_i3	6.58	0	0	0	0	0
TRINITY_DN221_c1_g1_i2	0	0	0	0	0	0
TRINITY_DN72511_c2_g1_i1	0	0	0	0	0	0
TRINITY_DN372_c3_g1_i5	0.37	1.94	0.86	0	0.14	0
TRINITY_DN91009_c0_g1_i1	0	6.4	0	0	0	0
TRINITY_DN151440_c0_g1_i1	0	0	0	0	1.48	0
TRINITY_DN2763_c0_g1_i5	22.23	19.18	19.66	13.18	16.56	20.23
TRINITY_DN70403_c0_g1_i3	0	0	0	0	0	0
TRINITY_DN254666_c0_g1_i1	0	0	0	0	0	2.21
TRINITY_DN55516_c0_g1_i6	0	3.7	0	1.44	2.41	0.13
TRINITY_DN4727_c0_g1_i5	3.64	0.92	0.59	3.54	5.43	4.22
TRINITY_DN28432_c0_g1_i5	0	0.07	0.17	0.33	0.25	0
TRINITY_DN10470_c1_g1_i5	0	0	0	0	0	3.51
TRINITY_DN7636_c0_g1_i15	0.18	0	0	1.01	0	0.01
TRINITY_DN201864_c0_g1_i1	0	0	0	0	0	9.38
TRINITY_DN42140_c0_g1_i1	0	0.1	0.26	0	0	0
TRINITY_DN1026_c1_g2_i1	0	0	0	0	2.49	0
TRINITY_DN154539_c0_g1_i1	0	0.45	0.41	0	0	0.45
TRINITY_DN83166_c0_g3_i1	0	0	0	0	0.4	0
TRINITY_DN311361_c0_g1_i1	18.95	0	0	0	0	0
TRINITY_DN307442_c0_g1_i1	0	0	0	0	6.87	0
TRINITY_DN61328_c0_g1_i15	0.07	0.1	0.1	0.04	0.15	0.13
TRINITY_DN6193_c0_g1_i2	2.13	0.44	1.1	0.1	0.11	1.16
TRINITY_DN25035_c0_g1_i5	0.13	0	0	0.37	5.48	0
TRINITY_DN54927_c2_g2_i1	0.85	0.43	0.13	2.79	1.36	0.94
TRINITY_DN22413_c0_g1_i2	0	0	0	0	0	0
TRINITY_DN69375_c0_g1_i6	1.68	0.68	1.44	0.17	0	0.5
TRINITY_DN37609_c1_g2_i2	0	3.5	0	0	0	0
TRINITY_DN26303_c0_g1_i4	13.56	2.2	8.8	2.85	1.02	8.85
TRINITY_DN115056_c0_g1_i2	0	0	0	1.8	0	0
TRINITY_DN52683_c0_g1_i1	0	0	0	0	0	0
TRINITY_DN118052_c1_g1_i3	0.45	2.73	1.46	0.49	1.3	0.02
TRINITY_DN87431_c0_g1_i5	0	1.39	0	0	0	0
TRINITY_DN9744_c0_g1_i14	0	0.36	0.32	0.7	0	0.25
TRINITY_DN67609_c0_g1_i1	0	0	0	0	0	2.23
TRINITY_DN55539_c0_g1_i1	0	0.15	0	0	0.04	0
TRINITY_DN7858_c0_g1_i8	0	0	2.87	0	0	0
TRINITY_DN7191_c0_g1_i18	0	0	0	0.09	0.06	0
TRINITY_DN194958_c0_g1_i1	0.07	0.15	0.07	0	0	0.22
TRINITY_DN144566_c0_g1_i1	22.99	0	0	0	0	0
TRINITY_DN142058_c0_g2_i1	0.2	0.2	0	0	0.44	0
TRINITY_DN14437_c0_g1_i12	2.27	0.2	0.46	0.06	0.56	0.66
TRINITY_DN68785_c0_g1_i9	0.59	0	0.05	0	0	0.04
TRINITY_DN94939_c0_g1_i1	0	0	0	0	11.14	0
TRINITY_DN62375_c0_g1_i9	0	0	0	1.05	0	0
TRINITY_DN29129_c1_g1_i1	0	0	0	1.9	0	0
TRINITY_DN319536_c0_g1_i1	0	0.51	0	0	0.74	0
TRINITY_DN6766_c0_g1_i9	0.53	3.32	0.83	0.06	0.54	0
TRINITY_DN119821_c0_g1_i6	0	4.68	0	0	0	0
TRINITY_DN219373_c0_g1_i1	0	0	0	0	1.01	0
TRINITY_DN171491_c0_g1_i1	0	0	0	5.9	0	0
TRINITY_DN106606_c0_g1_i2	0	0	0	0	0.57	0
TRINITY_DN31765_c1_g1_i1	0	0	0.18	0	0.08	0
TRINITY_DN78091_c0_g1_i1	0	0	0	7.83	0	0
TRINITY_DN20320_c1_g1_i4	0.07	0	0.46	0	0	0.06
TRINITY_DN20190_c0_g1_i2	0	0	0	0.69	0	0
TRINITY_DN25524_c0_g1_i6	0.11	0.4	0	0.17	0	0.45
TRINITY_DN28853_c0_g2_i3	0.24	0	0	0	0	0.67
TRINITY_DN9342_c0_g1_i6	0.66	0.53	0.69	0	0.14	0.56
TRINITY_DN85082_c1_g2_i1	0	0	0	4.79	0	1.74
TRINITY_DN258437_c0_g1_i1	0.1	0	0.25	0	0	0.05
TRINITY_DN61291_c0_g1_i24	0	0	0	0	0	0
TRINITY_DN46270_c5_g1_i10	1.26	0	0	0	0	0
TRINITY_DN36558_c1_g1_i2	0.99	0.45	0	0	0.12	0
TRINITY_DN65947_c0_g1_i6	0.51	0	0	0	0	0
TRINITY_DN22738_c0_g1_i10	0	0	0	0	0	0
TRINITY_DN162618_c1_g1_i1	0	0	1.13	0	1.05	0
TRINITY_DN91511_c2_g1_i3	0.86	0	0	0	0	0
TRINITY_DN242535_c0_g1_i1	0	0	0	0	5.15	0
TRINITY_DN110444_c0_g1_i5	0	0	0	0	0.14	0.46
TRINITY_DN138969_c0_g2_i2	0	0	0	3.33	0	0
TRINITY_DN48115_c3_g1_i1	0	0	0	0	0	2.39
TRINITY_DN2160_c0_g1_i3	2.63	0	0.22	0.81	7.14	0
TRINITY_DN300049_c0_g1_i1	0	0	0.42	0	0	0.44
TRINITY_DN151508_c0_g1_i1	0	1.24	0	0	0	0
TRINITY_DN99094_c0_g1_i1	0	0	0	0	0	0
TRINITY_DN126466_c0_g1_i1	0	0	0	0.59	0	0.3
TRINITY_DN2929_c0_g1_i1	1.34	0	0	1.15	1.66	0.64
TRINITY_DN56958_c0_g1_i3	0.26	0	0.37	0.03	0	0.06
TRINITY_DN20097_c0_g2_i1	0	0	0	0	0	0
TRINITY_DN46388_c0_g1_i3	0.15	0.07	0	0.3	0.37	0.23
TRINITY_DN251438_c0_g1_i1	0	0.4	0	0	0.34	0
TRINITY_DN4244_c0_g1_i11	0	0	0	0	1.32	0
TRINITY_DN39315_c5_g1_i1	1.14	1.12	0	0	0	0
TRINITY_DN116863_c0_g1_i9	0	0	0.51	0	0	0.05
TRINITY_DN309541_c0_g1_i1	0	0.19	0.18	0	0	0
TRINITY_DN50626_c1_g1_i1	0.53	1.04	0	0	0	0
TRINITY_DN4915_c0_g1_i4	0.37	0	0.23	0.36	0	1.97
TRINITY_DN9134_c0_g1_i1	0.87	2.32	0.16	1.51	0	0
TRINITY_DN4926_c0_g1_i3	0.27	0	0	0	0	0
TRINITY_DN215234_c0_g1_i1	0	0	0	0	0.78	0
TRINITY_DN83808_c0_g2_i1	0	0.09	0.25	0	0.08	0
TRINITY_DN1222_c0_g1_i7	0.82	0	0	0	0	0
TRINITY_DN45022_c2_g2_i1	0	0	0	0	0	0
TRINITY_DN60797_c1_g1_i3	0	0	2.56	0	0	0
TRINITY_DN210366_c0_g1_i1	0	1.92	0	0	0	0
TRINITY_DN209775_c0_g1_i1	0	0	0	0	0	4.23
TRINITY_DN176821_c0_g1_i1	0	0	0.74	0	0	0
TRINITY_DN115561_c0_g1_i9	0	0.1	0.34	0	0	0
TRINITY_DN45080_c1_g2_i22	0	2.98	0	0	0	0
TRINITY_DN20538_c2_g1_i1	0	0	0	0	0	1.85
TRINITY_DN74522_c0_g1_i2	0	0	0	0	0	0
TRINITY_DN11724_c2_g1_i5	0	1.13	0	2.03	0	1.77
TRINITY_DN2622_c0_g1_i6	2.45	0.05	0	0	1.02	1.78
TRINITY_DN85207_c0_g1_i2	0	0	0	0	0	0.25
TRINITY_DN30755_c1_g1_i5	0.13	0	0	0	0.48	0
TRINITY_DN23035_c2_g1_i1	0	0	2.58	0	3.19	0
TRINITY_DN347_c1_g1_i6	0.46	0	1.33	0.12	0	0.48
TRINITY_DN41295_c0_g1_i3	0	0	0	0	0	0
TRINITY_DN41075_c0_g1_i10	0.02	0.26	0	0.68	0	0
TRINITY_DN21030_c1_g1_i2	0	0	0	0	0.69	4.2
TRINITY_DN17643_c0_g1_i5	0	0	0.15	0.05	0	0
TRINITY_DN134032_c1_g1_i7	0.37	0	0	0	0	0
TRINITY_DN164606_c0_g1_i1	0	0	1.17	0	0	0
TRINITY_DN2201_c4_g1_i1	0	0	1.63	2.72	0	1.86
TRINITY_DN60148_c1_g1_i1	0	0	0	0	6.15	0
TRINITY_DN8266_c0_g1_i6	0	0	0	0	0	0
TRINITY_DN238322_c0_g1_i1	0	0	0	4.46	0	0
TRINITY_DN14912_c0_g1_i1	0.23	0	0	0.19	0	0
TRINITY_DN14826_c0_g1_i7	0.17	0	0	0	0	0.33
TRINITY_DN244970_c0_g1_i1	0	0	0.49	0	0	0.17
TRINITY_DN711_c40_g2_i1	0	0	0	0	0	0
TRINITY_DN6913_c0_g1_i8	2.8	2.8	4.19	0	0.92	1.8
TRINITY_DN4833_c0_g1_i57	1.94	1.07	0.18	3.98	5.34	1.45
TRINITY_DN319243_c0_g1_i1	0	0	0	0	0.82	0
TRINITY_DN21104_c0_g1_i12	0.89	0	0.3	0	0	0
TRINITY_DN197375_c0_g1_i1	4.13	0	0	0	0	0
TRINITY_DN30160_c0_g1_i7	0	2.16	0	0	47.06	0
TRINITY_DN15867_c0_g1_i14	0	0.38	0.06	0	0	0.4
TRINITY_DN6901_c3_g1_i4	0	0	0	0	0	0
TRINITY_DN177503_c0_g1_i1	0	0	0	0	0	10.93
TRINITY_DN17507_c0_g1_i11	0	0	0.56	0.27	0.13	0.15
TRINITY_DN7360_c0_g1_i11	0	0	0	0.87	2.34	0
TRINITY_DN46881_c0_g2_i6	0	0	0	0.69	0	0.07
TRINITY_DN33534_c1_g1_i2	0	0	0	0	0	0
TRINITY_DN35251_c0_g1_i9	0.6	0.23	0.68	0	0	0.33
TRINITY_DN7010_c0_g1_i6	0	0.21	2.69	0.27	0.45	0.56
TRINITY_DN272302_c0_g1_i1	0	0.53	0	0	0	0
TRINITY_DN24549_c0_g1_i5	0	0	0.78	1.03	0.19	0
TRINITY_DN11519_c0_g1_i10	0	0	0	0	0	0
TRINITY_DN113249_c1_g1_i1	0	0	0	1.86	0	0
TRINITY_DN31467_c0_g1_i11	0	0	0.06	0	0.22	0
TRINITY_DN21855_c5_g1_i1	0	0	0	0	0	0
TRINITY_DN3455_c0_g1_i12	0	3.89	0	0	1.07	0
TRINITY_DN136718_c0_g1_i1	0	0	0	0	0	0
TRINITY_DN4089_c1_g1_i4	0.34	0	0.74	0.16	0.15	0.85
TRINITY_DN70930_c0_g1_i7	0.79	0.32	0	0.48	0	0.16
TRINITY_DN38954_c0_g3_i2	0	0	0	0	0	0
TRINITY_DN219419_c0_g1_i1	0.13	0	0.12	0	0.11	0
TRINITY_DN6367_c4_g1_i2	0	0	0	0	2.1	0
TRINITY_DN302511_c0_g1_i1	0	0	0	0	0.11	0.36
TRINITY_DN70682_c0_g2_i2	0.23	0.11	1.28	0	0.77	0.19
TRINITY_DN147636_c0_g1_i1	0	0	0	0.59	0	0
TRINITY_DN97305_c0_g2_i1	0	0	0	0	45.84	0
TRINITY_DN169938_c0_g1_i1	0.65	0	0	0	0	0.13
TRINITY_DN26349_c0_g1_i5	0.34	0.55	0.63	0.33	0	0.19
TRINITY_DN49372_c0_g1_i1	0.11	0	0	0	0.81	0
TRINITY_DN75750_c0_g1_i1	0	0	0	0	0.28	0
TRINITY_DN55367_c0_g1_i1	0	0	0	0	0	0
TRINITY_DN775_c10_g1_i1	0	0	0	0	0	0
TRINITY_DN225079_c0_g1_i1	0	0.34	0	0	0	0
TRINITY_DN39609_c0_g1_i5	0	0	0.45	0	0	0
TRINITY_DN93744_c0_g1_i4	1.44	0.39	0.61	0	2.01	0.59
TRINITY_DN23007_c0_g1_i3	0.34	0.87	1.15	0.51	0.21	0.15
TRINITY_DN3857_c4_g1_i3	0	7.73	0	0	0	0
TRINITY_DN92797_c0_g2_i1	0	0	0.67	0	0	0
TRINITY_DN55893_c0_g1_i1	0	4.9	1.45	0	1.36	1.68
TRINITY_DN126672_c0_g2_i3	0	0	0	0.01	0	0
TRINITY_DN66661_c1_g1_i1	0	0	0	0.55	0.24	0
TRINITY_DN2701_c0_g1_i8	80.06	35.49	30	32.5	29.3	70.65
TRINITY_DN41397_c0_g1_i3	0.8	0	0.51	0	0	2.11
TRINITY_DN186024_c0_g1_i1	0	0	0	0	1.24	1.54
TRINITY_DN2797_c0_g1_i5	0	0	0	2.59	3.25	3.73
TRINITY_DN306600_c0_g1_i1	0	0	0.32	0	0	0
TRINITY_DN25774_c0_g1_i2	0	0.75	0.5	0	0.57	0.59
TRINITY_DN113249_c0_g5_i1	0	0	0	0	0	0
TRINITY_DN124215_c2_g1_i1	0	0.68	0	0.33	0	0
TRINITY_DN62301_c0_g2_i1	2.62	0	0	0	0	0
TRINITY_DN174919_c0_g1_i1	0.25	0.42	0	0	0.59	0.58
TRINITY_DN68925_c3_g1_i1	0.37	0	0	0	0	0.73
TRINITY_DN1123_c1_g2_i2	0	0	0	1.27	0	0
TRINITY_DN59837_c0_g1_i4	0	0	0	0	0.58	0
TRINITY_DN56818_c0_g1_i1	0	0.32	0	0	0	0
TRINITY_DN56660_c0_g1_i1	0	0.31	0.14	0	0	0
TRINITY_DN25149_c0_g1_i16	0	0	0	0.59	0	0
TRINITY_DN44985_c0_g1_i10	0	0.48	0.86	0	1.19	0
TRINITY_DN9935_c0_g1_i32	0.51	0	0.45	0.26	5.13	3.87
TRINITY_DN17244_c1_g1_i1	0	0	0	0.61	0.54	0
TRINITY_DN6096_c0_g1_i1	0	0	0	0	3.82	0
TRINITY_DN278229_c0_g1_i1	0	0	0	0	0	0
TRINITY_DN287176_c0_g1_i1	0	0	0	5.35	0	0
TRINITY_DN6167_c0_g1_i2	0	0.58	1.34	0	1	0.02
TRINITY_DN31825_c0_g1_i13	0	0	0.07	0	0.24	0
TRINITY_DN48595_c0_g1_i14	2.04	0	0.27	0	0	0
TRINITY_DN96967_c0_g1_i1	0.37	0	0	0	0	0
TRINITY_DN105988_c1_g2_i1	0	0	0	0	0	0
TRINITY_DN80898_c0_g1_i3	0	0.08	0	0	0	1.44
TRINITY_DN33707_c0_g1_i2	0	1.21	1.62	0	0	0
TRINITY_DN14290_c0_g1_i17	0	0	0	0	0	0
TRINITY_DN25404_c2_g1_i1	0	0	0	0	0	0
TRINITY_DN9581_c0_g1_i7	0	0	0	0	0	0
TRINITY_DN71846_c5_g1_i1	0	0	0	0	0	0.34
TRINITY_DN37688_c0_g2_i1	0	0	0	0	0	0
TRINITY_DN145173_c0_g1_i1	22.25	0	0	0	0	0
TRINITY_DN28926_c1_g1_i6	0	0.11	0	0.16	0	0
TRINITY_DN13003_c0_g1_i15	2.29	0.89	4.13	0.66	0.77	0
TRINITY_DN3827_c0_g1_i24	1.05	0.83	0.85	0.35	0.49	0.3
TRINITY_DN22679_c7_g1_i1	0	0	0	0	0	0
TRINITY_DN10175_c15_g1_i1	0	0.75	0	0	0	0
TRINITY_DN15373_c0_g1_i14	0	0	0	0	1.92	0
TRINITY_DN154794_c0_g1_i1	0	0	0.15	0	0.18	0
TRINITY_DN14433_c0_g2_i5	0	4.16	0	0	0	0
TRINITY_DN104637_c0_g3_i2	0	2.36	0	0.76	0	0
TRINITY_DN23303_c0_g1_i7	0	90.32	0	109.96	100.33	0.05
TRINITY_DN12270_c1_g1_i2	0.34	0	0.74	0.34	0	0
TRINITY_DN72135_c0_g3_i1	2.66	0	0	0	0	0.48
TRINITY_DN117_c4_g1_i1	0	0	0.21	0	0	0
TRINITY_DN92306_c0_g2_i1	0	0.15	0	0	0	0.15
TRINITY_DN101191_c0_g1_i1	0.9	0	0	0	0	0
TRINITY_DN305794_c0_g1_i1	0	0.06	0.11	0.11	0.15	0
TRINITY_DN95277_c0_g1_i3	0	0	0	0.14	0.04	0
TRINITY_DN39395_c0_g1_i1	0	0	0	0	0	0.8
TRINITY_DN94679_c0_g1_i1	0	0	0.22	0	0	0
TRINITY_DN91088_c1_g1_i2	2.1	0	0	0	0	0
TRINITY_DN33396_c0_g1_i2	0.56	0	0	0	0	0
TRINITY_DN2357_c0_g1_i18	0	0	0	0	0	0
TRINITY_DN9543_c0_g3_i2	3.32	1.57	1.92	0.79	1.18	1.97
TRINITY_DN5123_c0_g1_i18	0.07	0.06	0	0.13	0.15	0
TRINITY_DN19753_c0_g1_i2	0	0	0	0.67	0	0
TRINITY_DN4994_c1_g1_i6	0	0	0	0	0	0
TRINITY_DN41106_c0_g1_i23	0.86	0.82	0	0	0	0
TRINITY_DN117415_c0_g2_i3	0	0	0	0	0	0
TRINITY_DN5989_c23_g1_i1	0	6.5	0	0	0	0
TRINITY_DN9890_c0_g1_i3	2.66	3.82	4.75	1.68	2.53	1.59
TRINITY_DN96666_c1_g1_i1	0	0.38	0	0.19	0	0
TRINITY_DN115504_c0_g1_i1	0	0	0	0	0	0
TRINITY_DN1242_c1_g1_i3	5.27	1.42	0.55	0.72	0.12	0.4
TRINITY_DN133155_c0_g1_i1	0	3.3	0	0	0	0
TRINITY_DN302528_c0_g1_i1	0	0	0	0	0.88	0
TRINITY_DN151038_c0_g1_i1	2.01	0	0	0	0	0
TRINITY_DN83163_c5_g1_i1	0	0	0	0	0.63	0
TRINITY_DN13645_c12_g1_i1	0	0	0	0	0	0
TRINITY_DN73493_c0_g2_i1	0	0	0	0	0	0
TRINITY_DN128432_c0_g2_i1	0	0	19.23	0	0	0
TRINITY_DN11757_c1_g1_i2	0	0	0	2.22	0	0.96
TRINITY_DN70466_c0_g1_i3	0	0	0	0.29	0	0
TRINITY_DN2612_c0_g1_i10	0.11	0.16	0.19	0	0.3	1.94
TRINITY_DN65289_c0_g1_i1	0.09	0	0	0	0	0
TRINITY_DN10424_c0_g1_i12	0.41	0	0	0	0	0
TRINITY_DN1756_c0_g1_i4	3.11	0.74	1.39	0.46	0.62	0.54
TRINITY_DN43400_c2_g1_i1	0	0	0	0	0	0
TRINITY_DN242324_c0_g1_i1	0	0	0	0	11.64	0
TRINITY_DN183470_c0_g1_i1	0.58	0	0	0	0	0
TRINITY_DN287802_c0_g1_i1	0	0	0	0	1.9	0
TRINITY_DN304123_c0_g1_i1	0	0	0.92	0	1.27	0
TRINITY_DN54045_c0_g1_i1	0.45	0.23	0	0	0	0
TRINITY_DN101976_c0_g1_i2	0	0	0	0.62	0	0
TRINITY_DN4510_c0_g1_i15	8.61	0	0	0	0	0
TRINITY_DN13104_c0_g1_i12	0	0	0.2	0	0.38	0
TRINITY_DN31865_c1_g1_i1	0	0	0	0	0	0
TRINITY_DN25342_c0_g1_i1	1.79	0.98	0	0.07	2.03	1.46
TRINITY_DN133645_c0_g1_i2	0	0	0	0.13	0.09	0
TRINITY_DN35115_c0_g1_i1	0	0.11	3.51	21.68	0	0
TRINITY_DN112560_c0_g1_i1	0	0	0	0.14	0	0
TRINITY_DN30591_c3_g1_i2	0	0	0.65	0	0	0
TRINITY_DN106546_c0_g1_i1	0	0	0	0	0	0
TRINITY_DN35981_c0_g1_i2	0	0.33	0	0.31	0	0
TRINITY_DN314232_c0_g1_i1	1.61	0	0.48	0.5	0	0
TRINITY_DN254980_c0_g1_i1	0	0	5.54	0	0	0
TRINITY_DN168386_c0_g1_i1	0	0	0	0	0	0
TRINITY_DN38930_c0_g2_i1	0.74	0.37	0	0	0	0
TRINITY_DN128708_c0_g1_i1	0.09	0	0	0	0.43	0
TRINITY_DN67985_c0_g1_i12	0.14	0	0	0.23	0.68	1.57
TRINITY_DN86162_c2_g1_i5	0.62	0.32	0.1	0	0	0.15
TRINITY_DN91831_c0_g1_i10	0	0.21	0	0.09	0	0.18
TRINITY_DN2197_c0_g1_i5	2.11	1.22	0.06	0	0	0
TRINITY_DN41253_c1_g1_i1	0	0	0	0	0	0.88
TRINITY_DN3628_c5_g1_i5	0	0	0	1.69	0	0
TRINITY_DN14262_c1_g1_i1	0	0.84	0	0	0	0
TRINITY_DN56712_c0_g1_i1	0.11	1.47	1.34	0.19	0	0.03
TRINITY_DN6545_c0_g1_i5	0	0	0	1.79	0	0
TRINITY_DN295110_c0_g1_i1	0	0	4.33	0	0	0
TRINITY_DN256532_c0_g1_i1	0	0	0	0	0	2.52
TRINITY_DN114647_c0_g1_i3	0	1.19	3.03	0	0	0
TRINITY_DN78723_c0_g2_i9	0	0.81	0	0	0	0
TRINITY_DN515_c0_g1_i41	0	0.4	0	1.68	0.55	5.26
TRINITY_DN112771_c0_g2_i2	0	0	0.2	0	0	0
TRINITY_DN11609_c0_g1_i4	2.36	3.38	0.42	0.83	0	0.58
TRINITY_DN8441_c0_g1_i29	0.41	0.02	0	0	0	0
TRINITY_DN64079_c0_g1_i1	0	0	0.67	0	0	0
TRINITY_DN1997_c0_g2_i12	0	2.08	0	1.42	0.08	0
TRINITY_DN79855_c0_g2_i1	13.94	0	0	0	0	0
TRINITY_DN69248_c0_g5_i1	0.35	0	0	0	0.6	0.17
TRINITY_DN11330_c0_g1_i2	0	0	1.32	0.36	0	0.01
TRINITY_DN255654_c0_g1_i1	0	0	0.88	0.46	0	0
TRINITY_DN194575_c0_g1_i1	0	0	0	5.53	0	0
TRINITY_DN163771_c0_g2_i1	0	0	0	0	0.29	0
TRINITY_DN6767_c0_g1_i2	0	0	0	0	0	0
TRINITY_DN28278_c6_g1_i1	0.11	0	0	0.23	0	0
TRINITY_DN234285_c0_g1_i1	0	0	0	0	0	0
TRINITY_DN235_c32_g1_i1	0	0	0	0	0	0
TRINITY_DN207381_c0_g1_i1	0	0.07	0.14	0.15	0	0.07
TRINITY_DN57876_c6_g1_i1	0	0	0	0	0	0
TRINITY_DN116014_c0_g1_i7	0.24	0.33	0	0	0	0
TRINITY_DN305321_c0_g1_i1	0.82	0	0	0	0	0.81
TRINITY_DN260930_c0_g1_i1	0.6	0	0	0	0	2.92
TRINITY_DN3471_c0_g1_i22	0.2	0.45	0.92	0.52	0.43	0.12
TRINITY_DN8993_c0_g1_i11	0.07	0.25	0	0	0	0
TRINITY_DN10359_c0_g1_i7	1.39	0.64	1.01	0.75	1.04	0
TRINITY_DN295081_c0_g1_i1	0	0	0	0	0.47	0
TRINITY_DN224080_c0_g1_i1	0	0	0	0	11.34	0
TRINITY_DN21945_c0_g1_i11	0	0	0	0	0.36	17.87
TRINITY_DN101777_c1_g1_i1	0	0	0	0	0	0
TRINITY_DN263551_c0_g1_i1	0	0	0	0	0.68	0
TRINITY_DN16681_c3_g1_i3	0.11	0	0	0.09	0	0
TRINITY_DN284545_c0_g1_i1	0.09	0	0	0	0	0.18
TRINITY_DN198820_c0_g1_i1	0.09	0.14	0	0.28	0	0.09
TRINITY_DN252228_c0_g1_i1	0.61	0	0.19	0	0	0
TRINITY_DN244776_c0_g1_i1	0	0	0	14.47	0	0
TRINITY_DN45910_c0_g1_i4	0	0	0	0	0	0
TRINITY_DN11244_c1_g1_i1	0	0	0	0	0.57	0
TRINITY_DN52858_c6_g1_i1	0	0	0	0	0	0
TRINITY_DN176551_c0_g1_i1	0	0	0	0	0.49	0
TRINITY_DN208594_c0_g1_i1	3.41	2.18	0	0	0	0
TRINITY_DN98653_c1_g1_i1	0	0	0	0	0	0
TRINITY_DN108267_c0_g1_i1	0.48	0.36	0	0	0	0
TRINITY_DN25424_c1_g1_i7	3.11	0	2.52	0	0	0
TRINITY_DN119282_c0_g1_i1	0	0	0	0	0	0
TRINITY_DN32674_c0_g1_i9	0.3	0	0.15	0	0.31	0.59
TRINITY_DN159692_c0_g1_i2	0.84	0.51	0.67	0.47	0.2	0.72
TRINITY_DN10_c1_g1_i4	0.11	0.36	0	0.4	0.22	0
TRINITY_DN126199_c0_g1_i1	0	0	0	0	0	0
TRINITY_DN10020_c0_g1_i4	1.11	1.46	0	0.29	0.07	0
TRINITY_DN120616_c0_g1_i1	0	0	0	0	1.73	0
TRINITY_DN8309_c0_g2_i1	2.94	2.61	3.01	2.12	2.09	3.38
TRINITY_DN25164_c1_g4_i1	0	0	3.93	2.11	0	0
TRINITY_DN108214_c0_g1_i3	0	0	0	0	0	0
TRINITY_DN15120_c0_g1_i1	0	0.08	1.25	0.57	0	0.56
TRINITY_DN114787_c0_g1_i1	0	0	0	0	0.36	0
TRINITY_DN10294_c0_g1_i8	1.34	1.97	1.06	0.44	0.1	1.04
TRINITY_DN77959_c0_g1_i2	0	0.14	0	0	0.62	0
TRINITY_DN10655_c2_g1_i12	0	0	0	0.31	0	0.3
TRINITY_DN8295_c0_g1_i2	1.68	4.45	0.17	1.38	2.57	1.25
TRINITY_DN39674_c0_g1_i6	0	0	0	0.17	0	0
TRINITY_DN88326_c0_g1_i1	0	0	0	0	0	0
TRINITY_DN6862_c0_g1_i7	5.38	1.57	3.78	0	0	0.35
TRINITY_DN22158_c0_g2_i1	0	0	0	0	5.36	0
TRINITY_DN17291_c0_g1_i3	0.94	5.44	4.03	0.17	0.46	1.33
TRINITY_DN102070_c1_g1_i1	0.47	0	0	0	0.16	0
TRINITY_DN318122_c0_g1_i1	0	0	17.98	0	0	0
TRINITY_DN204895_c0_g1_i1	0	0	2.03	0	0	0
TRINITY_DN177589_c0_g1_i1	10.62	0	0	0	0	0
TRINITY_DN5353_c0_g1_i19	1.38	0	0.36	0	0	1.84
TRINITY_DN141991_c0_g1_i1	0	0	0	0	0	0
TRINITY_DN9893_c0_g1_i5	0.41	0.28	0	0	0	0
TRINITY_DN2127_c0_g1_i19	0.21	0.12	0	0	0.4	0
TRINITY_DN58223_c0_g1_i2	0	0	0	0	0.59	0
TRINITY_DN10223_c2_g4_i1	0	0	0	0	0	0
TRINITY_DN77527_c1_g1_i3	0	0	0	0	0.12	0
TRINITY_DN49257_c0_g1_i1	0	0	0	0	0	0
TRINITY_DN134677_c5_g1_i1	0	0	0	0	0	0
TRINITY_DN40999_c0_g1_i1	0	0.29	0.28	0	0.47	0.33
TRINITY_DN86477_c5_g1_i1	5.08	0	0	1.11	0	0
TRINITY_DN19694_c0_g1_i4	0.31	0.16	3.09	0.62	5.53	5.79
TRINITY_DN112512_c4_g1_i1	0	0	0	0	0	0
TRINITY_DN256029_c0_g1_i1	0	0	0	0	0	1.87
TRINITY_DN87674_c1_g1_i3	0	0	0.11	0.03	0.03	0
TRINITY_DN46254_c1_g1_i2	0.13	0	0	0.4	0	0.51
TRINITY_DN84414_c0_g1_i1	0	0	0	0	0.57	0
TRINITY_DN27995_c0_g1_i3	0.52	0	0	0	0	0
TRINITY_DN173562_c0_g1_i1	0	0	0	0	3.06	0
TRINITY_DN3919_c0_g1_i4	0	0.38	0	0.47	0.42	0
TRINITY_DN104695_c0_g1_i2	0	0	2.91	0	0	0
TRINITY_DN18899_c0_g1_i1	0	0	4.37	0	0	0
TRINITY_DN24384_c0_g1_i21	0	0	0	0	0.14	0
TRINITY_DN71934_c2_g1_i2	0	0	0	0	0.03	0
TRINITY_DN34284_c0_g1_i3	0	0	0	0	0	0
TRINITY_DN148818_c0_g1_i1	1.53	0	0	0	0	0
TRINITY_DN254578_c0_g1_i1	0	0	0	0	0	0
TRINITY_DN34036_c5_g1_i1	0	0	0	2.26	0	4.93
TRINITY_DN15806_c0_g1_i9	0	0.24	0	0	0	0
TRINITY_DN232809_c0_g1_i1	0	0	0.19	0	0.17	0
TRINITY_DN101549_c1_g1_i2	0	0	0	0	0	0
TRINITY_DN22175_c0_g2_i1	1.38	0	0	0	0	1.36
TRINITY_DN90465_c0_g1_i1	0	0	0	0	0	0
TRINITY_DN121849_c0_g2_i3	0	0	0	0	0	0
TRINITY_DN119754_c0_g2_i1	0	0	0	0	0	0
TRINITY_DN270128_c0_g1_i1	0	0	0	0	0	0
TRINITY_DN24532_c0_g2_i1	0	1.78	0	0	0	0
TRINITY_DN203179_c0_g1_i1	0	0	0	0	0	0
TRINITY_DN281911_c0_g1_i1	0	0	0	0	13.35	0
TRINITY_DN177_c4_g1_i1	0	0	0	0	0	0
TRINITY_DN96061_c1_g1_i1	0	0	0	0	0	0
TRINITY_DN32228_c0_g1_i7	0.91	0	0	0	0	0
TRINITY_DN80124_c3_g1_i1	0.16	0	0	0.25	0.07	0
TRINITY_DN4830_c0_g1_i37	0.67	0	0.11	0	0	0.49
TRINITY_DN71863_c0_g1_i4	0	0	0	0	0	0
TRINITY_DN98743_c0_g2_i1	0	0	0.42	0	0	0
TRINITY_DN28794_c0_g1_i8	0	0	0	1.76	4.34	0
TRINITY_DN2251_c0_g1_i6	9.4	0	0.57	0.15	0.51	0.37
TRINITY_DN3595_c0_g1_i57	0.43	0.45	0.47	0.3	0.5	0.39
TRINITY_DN95352_c0_g1_i3	0	0	0	0	0	0
TRINITY_DN22856_c5_g1_i1	0	0	0	2.79	0	0
TRINITY_DN121082_c0_g1_i1	0	0	0	0	1.27	0
TRINITY_DN8779_c3_g1_i9	0.01	0.07	0.14	0.01	0.1	0.61
TRINITY_DN24158_c0_g1_i9	0	2.58	0	0	0.73	0
TRINITY_DN14918_c0_g1_i1	0	0	1.15	0.9	0.07	1.16
TRINITY_DN138077_c0_g2_i1	0	2.42	0	0	0	0
TRINITY_DN4524_c0_g1_i7	0.11	0	0	0	0	0
TRINITY_DN39261_c0_g1_i2	4.72	0	0	0	0	2.16
TRINITY_DN1651_c0_g1_i7	0	4.63	0.19	0	0.7	0
TRINITY_DN20532_c2_g1_i1	0	0	0	0.47	0	0
TRINITY_DN165214_c0_g1_i1	0	0	0.24	0	0	0.38
TRINITY_DN25254_c4_g1_i1	66.76	0	0	0	0	0
TRINITY_DN195469_c0_g1_i1	0	0	0	0	0	0
TRINITY_DN266593_c0_g1_i1	0	0	0	0	0	0
TRINITY_DN43491_c0_g1_i2	0	0.11	0.01	0	0	0
TRINITY_DN140582_c0_g2_i1	0.17	0	0	0	0	0
TRINITY_DN1542_c0_g1_i11	0	0	0	0.11	0.14	0
TRINITY_DN149052_c0_g1_i1	0	0	0	0	1.65	0
TRINITY_DN155044_c0_g1_i1	0	0	1.94	0	0	0
TRINITY_DN92061_c2_g1_i10	0	0	0	0	0	0
TRINITY_DN3531_c0_g1_i4	3.4	1.75	1.28	1.48	0.32	0.24
TRINITY_DN81687_c0_g1_i2	0	0	0	0	0.69	0
TRINITY_DN109867_c0_g1_i6	0	0	0	0	0	0
TRINITY_DN34312_c0_g1_i7	0.04	0	0	0	0.15	0.73
TRINITY_DN34674_c0_g2_i1	0	0	4.23	0	0	0
TRINITY_DN50944_c3_g1_i1	0	0	0	0	0	0
TRINITY_DN9511_c0_g1_i17	0.51	0	0	0.09	1.5	0.11
TRINITY_DN21490_c0_g1_i19	0	0	0	0.11	2.85	0.01
TRINITY_DN121195_c0_g1_i1	0	1.23	0	0	0	0
TRINITY_DN12801_c0_g1_i3	0.46	0.15	0.47	0.36	1.13	0.31
TRINITY_DN993_c0_g1_i20	1.84	4.29	0	1.73	0	0
TRINITY_DN235531_c0_g1_i1	0.45	0	0	0	0	0
TRINITY_DN1431_c0_g1_i7	0	0	0	0	0.53	0
TRINITY_DN76328_c0_g1_i2	0	0.41	0	0.31	0	0
TRINITY_DN80414_c2_g2_i1	0	0	4.23	0	0	0
TRINITY_DN15276_c0_g1_i5	0	2.39	2.71	1.94	0	0
TRINITY_DN281807_c0_g1_i2	0	0	0	0	0	0
TRINITY_DN8577_c1_g1_i1	0	0	0	0	0	0.61
TRINITY_DN295912_c0_g1_i1	0	0	0	0	0	2.83
TRINITY_DN42296_c0_g1_i3	0	0.41	0.74	0.05	0	0
TRINITY_DN105560_c0_g3_i1	0	0	0	0	0.31	0
TRINITY_DN254639_c0_g1_i1	0	0	0.21	0.33	0.58	0
TRINITY_DN1908_c8_g1_i1	0	0	0	0	0	0
TRINITY_DN151877_c0_g1_i1	0	0	0	1.2	0	0
TRINITY_DN165_c0_g1_i1	0.13	0	0	0.61	0.21	0
TRINITY_DN34099_c0_g1_i6	0	0.38	0	0	0.32	0
TRINITY_DN2163_c0_g1_i5	0.08	0.64	0.29	0.13	0.22	1.84
TRINITY_DN30548_c0_g2_i3	0	1.78	0	0	0	0
TRINITY_DN49378_c0_g1_i1	0	0	0	0	0	0
TRINITY_DN31357_c0_g1_i3	0.11	0.06	0.05	0	0	0.35
TRINITY_DN28304_c1_g1_i13	0	0	0	0.05	0.07	0
TRINITY_DN56213_c2_g1_i1	0	3.5	0	0	0	0
TRINITY_DN19496_c0_g1_i1	2.99	0	0.92	0	0	0
TRINITY_DN22942_c0_g1_i14	384.3	340.11	302.3	563.94	484.61	444.19
TRINITY_DN130312_c0_g1_i1	0	0	1.01	0	0	0
TRINITY_DN78997_c1_g1_i1	0	0	0	0	0	0
TRINITY_DN97232_c6_g1_i1	0	0	0	0	0	2.92
TRINITY_DN6328_c0_g1_i19	8.75	12.88	11.87	5.51	3.95	12
TRINITY_DN8967_c0_g1_i11	0.24	0.23	0.32	0.61	0	0.2
TRINITY_DN92459_c0_g3_i1	0	0	0	0	0	0
TRINITY_DN91985_c2_g1_i1	0	0	0	0	0	0
TRINITY_DN13495_c0_g1_i2	0	0.68	0.13	0	0.23	1.05
TRINITY_DN7351_c0_g1_i5	0	0	0.4	1.17	0.11	0
TRINITY_DN75235_c1_g1_i1	0	0	0	0	0	0
TRINITY_DN107911_c0_g1_i1	0	0	0	4.52	0	0
TRINITY_DN94492_c0_g2_i1	0	0	0	0	2.49	0
TRINITY_DN147036_c0_g1_i2	0.3	0.08	0.15	0	0	0.07
TRINITY_DN52555_c0_g1_i8	0.03	0	0	0.09	0.61	0
TRINITY_DN4127_c0_g1_i5	0	0.09	0.97	0	0.56	0.21
TRINITY_DN4997_c0_g1_i7	0	8.69	0	0	0	0
TRINITY_DN9460_c0_g1_i2	0	0	0	0.62	0	3.27
TRINITY_DN35473_c0_g2_i2	0.57	0.79	0.57	1.08	1.44	1.14
TRINITY_DN15397_c0_g1_i9	0.25	0	0	0.08	0.82	0.96
TRINITY_DN150964_c0_g2_i12	0	0	0.61	0	0.84	0
TRINITY_DN155796_c0_g1_i2	0	0	0	0.22	0	0
TRINITY_DN292828_c0_g1_i1	0	3.4	0	0	0	0
TRINITY_DN21776_c0_g1_i15	0.11	0	0.3	0	0	0
TRINITY_DN69694_c0_g1_i1	0	1.63	0	0	0	0
TRINITY_DN237249_c0_g1_i1	0	0	16.2	0	0	0
TRINITY_DN296922_c0_g1_i1	0.34	0	0.31	0	0.29	0.33
TRINITY_DN754_c0_g1_i3	0.61	1.18	0.03	0	0.8	0
TRINITY_DN174161_c0_g1_i1	0.64	0	0	0	0	0
[truncated: 717,075 more rows]
