# Supplementary material for: Constitutive polysaccharide degradation and diet-dependent lipid metabolism reveal an adaptive feeding strategy in the pacific oyster Magallana gigas
Source: PLoS One. 2026 Apr 29;21(4):e0347644. doi: 10.1371/journal.pone.0347644 (PMC13128122; doi:10.1371/journal.pone.0347644)
Supplement: S3 Appendix — (TXT) [file pone.0347644.s007.txt]

	Diatom1	Diatom2	Diatom3	Reed1	Reed2	Reed3
TRINITY_DN0_c0_g1	425.43	626.53	531.18	299.43	318.94	593.42
TRINITY_DN0_c0_g2	370.12	432.87	225.3	335.27	258.01	469
TRINITY_DN0_c0_g3	31.76	4.57	13.47	6.93	7.41	27.73
TRINITY_DN0_c0_g4	20.12	20.47	23.45	14.44	20.9	17.53
TRINITY_DN0_c0_g5	1.86	5.09	1.48	7.37	4.82	10.45
TRINITY_DN0_c0_g6	15.51	12.73	11.92	30.52	12.22	17.75
TRINITY_DN0_c0_g7	0.01	0.02	8.09	3.14	0	5.05
TRINITY_DN0_c0_g8	0.03	1.98	11.12	0.03	2.66	2
TRINITY_DN0_c0_g9	0	0	0	0	0.6	0
TRINITY_DN0_c101_g1	0	0	0	0	0	0
TRINITY_DN0_c103_g1	0	0	0	0	0	0
TRINITY_DN0_c103_g2	0	0	0	54.75	0	0
TRINITY_DN0_c103_g3	0	0	0	0	0	0
TRINITY_DN0_c10_g1	27.38	0	0	0	15.37	0
TRINITY_DN0_c112_g1	0	0	0	0	0	0
TRINITY_DN0_c115_g1	0	0	0	0	0	0
TRINITY_DN0_c115_g3	0	0	0	0	0	0
TRINITY_DN0_c115_g5	0	0	0	0	0	0
TRINITY_DN0_c117_g1	0	0	0	0	0	0
TRINITY_DN0_c117_g2	0	0	20.17	0	0	0
TRINITY_DN0_c117_g4	0	0	0	0	0.68	0
TRINITY_DN0_c117_g5	0	0	0	0	1.67	0
TRINITY_DN0_c11_g1	4.51	4.56	6.39	4.85	3.12	5.22
TRINITY_DN0_c124_g1	0	0	0	0	0	0
TRINITY_DN0_c129_g1	0	0	0	0	0	0
TRINITY_DN0_c12_g1	5.43	3.52	3.66	0.34	3.99	1.07
TRINITY_DN0_c13_g1	5.7	3.61	1.68	5.85	4.67	3.39
TRINITY_DN0_c141_g2	0	0	0	0	0	0
TRINITY_DN0_c14_g1	9.31	37.22	11.62	3.33	3.4	2.28
TRINITY_DN0_c14_g2	5.23	3.73	2.15	4.55	3.99	2.46
TRINITY_DN0_c14_g3	0	3.45	0.75	0.33	0	0.11
TRINITY_DN0_c14_g4	4.6	0.11	0	0	0	4.99
TRINITY_DN0_c15_g1	0.55	0.73	0.13	0.55	4.34	4.75
TRINITY_DN0_c164_g4	11.27	0	0	0	0	0
TRINITY_DN0_c16_g1	2.96	0	7.64	13.14	0	9.07
TRINITY_DN0_c171_g1	0	0	0	0	0	0
TRINITY_DN0_c17_g1	0	19.96	0	12.31	0	0
TRINITY_DN0_c180_g1	0	17.08	0	0	0	0
TRINITY_DN0_c180_g2	0	0	0	0	0	0
TRINITY_DN0_c185_g1	0	0	0	0	0	0
TRINITY_DN0_c19_g1	0	0	0	0	0	0
TRINITY_DN0_c1_g1	13.41	16.74	70.06	16.2	23.07	19.92
TRINITY_DN0_c206_g1	0	0.69	0	0	0	0
TRINITY_DN0_c206_g2	0	0	0	0	7.14	0
TRINITY_DN0_c20_g3	0	0	0	0	0	0
TRINITY_DN0_c210_g1	0	0	0	0	0	0
TRINITY_DN0_c211_g1	0	0	0	0	0	0
TRINITY_DN0_c217_g1	0	0	0	0	0	0
TRINITY_DN0_c223_g1	0	0	0	0	0	0
TRINITY_DN0_c234_g1	0	0	0	0	0	0
TRINITY_DN0_c23_g1	0.3	0.63	0.5	0.68	0.27	1.09
TRINITY_DN0_c23_g2	1.06	0.99	0.13	0.37	0.23	0.66
TRINITY_DN0_c24_g1	0.82	1.17	4.22	44.41	2.88	1.51
TRINITY_DN0_c255_g1	11.53	0	0	4.13	0	0.43
TRINITY_DN0_c255_g2	0	0	0	0	0	0
TRINITY_DN0_c25_g1	0	0	0	0	0	25.94
TRINITY_DN0_c25_g3	0	0	0	0	0	0.95
TRINITY_DN0_c25_g4	0	4.48	0	0	0	0
TRINITY_DN0_c27_g1	7.98	7.36	5.33	6.13	6.23	14.36
TRINITY_DN0_c28_g1	0.23	0.24	0.17	0.86	2.37	0.11
TRINITY_DN0_c293_g1	0	0	0	0	0	0
TRINITY_DN0_c2_g1	28.66	15.63	46.26	58.67	74.94	33.2
TRINITY_DN0_c309_g1	0	0	0	0	0	0
TRINITY_DN0_c30_g1	3.29	6.67	3.8	4.56	2.12	5.6
TRINITY_DN0_c30_g2	1.41	2.6	1.74	1.22	1.59	2.58
TRINITY_DN0_c326_g1	0	0	1.15	2.7	0	0.92
TRINITY_DN0_c33_g3	0	16.69	0	0	13.32	0
TRINITY_DN0_c347_g1	0	0	0	0	0	3.47
TRINITY_DN0_c352_g1	0	0	2.33	0	1.08	0
TRINITY_DN0_c35_g1	1.02	0.81	0.78	1.78	0.81	0.36
TRINITY_DN0_c3_g1	0	0	0.86	0	1.19	1.87
TRINITY_DN0_c3_g2	0	1.64	0.87	2.05	0	0
TRINITY_DN0_c3_g3	0	20.05	16.72	0	0	0
TRINITY_DN0_c41_g1	0	0	1.02	0	0	0
TRINITY_DN0_c41_g4	0	0	0	0	0	0
TRINITY_DN0_c41_g5	0	0	0	0	0	0
TRINITY_DN0_c422_g1	0	0	0	0	0	0
TRINITY_DN0_c429_g1	0	0	0	0	0	0
TRINITY_DN0_c438_g1	0	0	0	0	0	0
TRINITY_DN0_c438_g2	0	0	0	0	17.57	0
TRINITY_DN0_c46_g1	5.19	2.27	5.06	1.87	0	1.27
TRINITY_DN0_c46_g2	0.88	1.77	1.14	2.34	1.03	1.68
TRINITY_DN0_c474_g1	0	0	0	0	0	0
TRINITY_DN0_c48_g1	0	0	0	0	0	0
TRINITY_DN0_c492_g1	0	0	0	0	0	0
TRINITY_DN0_c499_g1	0	0	0	0	0	0
TRINITY_DN0_c4_g1	1.14	0.29	0.09	0.49	0.04	0.17
TRINITY_DN0_c4_g2	9.46	4.21	4.03	3.66	5.52	11.22
TRINITY_DN0_c4_g3	1.1	0	0	0	0	0
TRINITY_DN0_c4_g4	2.39	1.03	2.5	9.98	2.68	1.18
TRINITY_DN0_c51_g1	0	0	0	0	0	0
TRINITY_DN0_c534_g1	0	0	0	0	0	0
TRINITY_DN0_c538_g1	0	0	0	0	0	0
TRINITY_DN0_c548_g1	0	0	0	0	0	0
TRINITY_DN0_c566_g1	0	0	0	0	0	0
TRINITY_DN0_c571_g1	0	0	0	0	5.53	0
TRINITY_DN0_c573_g1	0	0	0	0	0	0
TRINITY_DN0_c574_g1	0	0	0	0	0	0
TRINITY_DN0_c578_g1	0	0	0	0	0	0
TRINITY_DN0_c581_g1	0	7.73	0	0	0	0
TRINITY_DN0_c586_g1	0	0	0	0	0	0
TRINITY_DN0_c587_g1	0	0	0	0	0	0
TRINITY_DN0_c590_g1	0	0	0	0	0	0
TRINITY_DN0_c591_g1	0	0	0	0	1.68	0
TRINITY_DN0_c596_g1	0	0	0	0	0	0
TRINITY_DN0_c598_g1	0	0	2.26	0	0	0
TRINITY_DN0_c599_g1	0	0	0	0	0	0
TRINITY_DN0_c5_g1	104.84	100.91	90.76	49.94	59.63	67.15
TRINITY_DN0_c5_g2	1.1	16.22	0	0.51	0.89	0
TRINITY_DN0_c603_g1	0	0	0	4.13	3.56	0
TRINITY_DN0_c60_g1	0	117.19	0	0	0	0
TRINITY_DN0_c61_g1	0	0	0	0	0	0
TRINITY_DN0_c63_g1	8.51	1.48	0	5.53	18.01	10.75
TRINITY_DN0_c64_g1	0	0	0	0	0	0
TRINITY_DN0_c65_g1	0	0	0	0	1.12	0
TRINITY_DN0_c65_g2	5.88	0	0	3.98	0	8.52
TRINITY_DN0_c65_g3	0	7.2	0	0	0	3.62
TRINITY_DN0_c68_g1	1.74	2.23	3.56	0.74	1.27	9.02
TRINITY_DN0_c6_g1	23.67	22.36	26.89	23.8	15.12	21.5
TRINITY_DN0_c70_g1	1.12	2.1	5.7	0	3.35	8.96
TRINITY_DN0_c70_g2	0	0	11.72	0.42	0	0
TRINITY_DN0_c76_g1	0	0	0	0	0	0
TRINITY_DN0_c78_g1	0	0	0	0	0	0
TRINITY_DN0_c7_g1	100.58	92.57	200.3	132.56	75.63	120.21
TRINITY_DN0_c7_g3	23.52	4.97	26.26	29.56	5.99	3.68
TRINITY_DN0_c84_g1	0.4	0	0.15	0	0.07	0
TRINITY_DN0_c84_g2	0	0	0	0	0	0
TRINITY_DN0_c85_g1	0	0	0	0	0	10.12
TRINITY_DN0_c88_g1	0	0	0	0	0	0
TRINITY_DN0_c8_g1	3.46	3.56	3.75	2.02	1.75	3.05
TRINITY_DN0_c90_g2	0	0	0	0	0	0
TRINITY_DN0_c91_g4	0	0.66	0	0	0	0
TRINITY_DN0_c9_g1	1.12	0	0	0	0.48	1.63
TRINITY_DN0_c9_g2	0	0	0	0	0	0
TRINITY_DN100000_c0_g1	0	0	0	0	2.54	0.99
TRINITY_DN100001_c0_g1	0	0	0	0	0	0
TRINITY_DN100002_c0_g1	0	0	0	7.95	0	0
TRINITY_DN100003_c0_g1	0.31	0.15	0.08	0	0	0.08
TRINITY_DN100004_c0_g1	1.23	1.38	0.26	0.27	0	0.95
TRINITY_DN100004_c0_g2	0.25	0.37	0.11	0.07	0.19	0.26
TRINITY_DN100004_c0_g3	0	0	0	0	0	0
TRINITY_DN100004_c0_g5	0.23	0.08	0	0	0	0
TRINITY_DN100004_c0_g6	0.32	0.04	0.12	0.12	0.04	0.16
TRINITY_DN100004_c1_g1	0.26	0.99	0	0	3.19	0.97
TRINITY_DN100004_c2_g1	0	0.6	1.28	0	0.39	0.29
TRINITY_DN100004_c3_g1	0	4.31	0	0	0	0
TRINITY_DN100005_c0_g1	4.27	0	0	0	0	0
TRINITY_DN100006_c0_g1	0	0.14	0	0	0.59	0
TRINITY_DN100006_c1_g1	0	0	1.08	0	0	0
TRINITY_DN100007_c0_g1	0	1.14	0	0	0	0
TRINITY_DN100008_c0_g1	0	0	0	0	1.45	0
TRINITY_DN100009_c0_g1	0.04	0	0.07	0	0.24	0.4
TRINITY_DN10000_c0_g1	10.9	12.22	14.73	9.85	8.86	10.84
TRINITY_DN10000_c1_g1	0.84	0	0	0	0	0
TRINITY_DN100010_c0_g1	0	0	0	0	0	0
TRINITY_DN100011_c0_g1	0	0	0	0.69	0	0
TRINITY_DN100013_c0_g1	7.52	26.18	0	0	1.78	0
TRINITY_DN100014_c0_g1	0	0	0	0.47	1.64	2.42
TRINITY_DN100015_c0_g1	0	0	0	0	1.02	0
TRINITY_DN100015_c1_g1	0	0	0	0	0	0
TRINITY_DN100016_c0_g1	0	0	0	0	0.29	0
TRINITY_DN100017_c0_g1	6.62	2.04	0	0	0	0
TRINITY_DN100018_c0_g1	0	0	6.28	0	0	7.5
TRINITY_DN100019_c0_g1	0	1.63	0	0.95	0	0
TRINITY_DN10001_c0_g1	3.21	7.9	3.97	3.47	7.74	0.44
TRINITY_DN10001_c0_g2	0.82	1.01	0.32	0.45	0.59	0
TRINITY_DN10001_c1_g1	0	0	0.14	0.53	1.87	1.48
TRINITY_DN10001_c2_g1	0	0	0	1.17	0	0
TRINITY_DN10001_c4_g1	0	0.45	0	0.22	0	0.88
TRINITY_DN10001_c5_g1	0	0.67	0	2.34	1.03	0
TRINITY_DN10001_c6_g1	0	0	0	16.03	0	0
TRINITY_DN10001_c7_g1	19.99	16.98	0	0	0	0
TRINITY_DN10001_c8_g1	0	0	0	0	0	0
TRINITY_DN10001_c9_g1	0	0	0	0	0	0
TRINITY_DN100020_c0_g1	0.43	0.79	0	0.71	0	0
TRINITY_DN100020_c1_g1	0	0	1.09	0	0	0
TRINITY_DN100020_c2_g1	0	0	0	0	0	0.78
TRINITY_DN100021_c0_g1	0.25	0	0.47	0	0.43	0.25
TRINITY_DN100023_c0_g1	0	0	0	0	0	0
TRINITY_DN100023_c0_g2	0.47	0	0	0.14	0.19	0.66
TRINITY_DN100024_c0_g1	0.67	0	0	0	0	0
TRINITY_DN100026_c0_g1	0.23	0.18	0.34	0.06	0.37	0
TRINITY_DN100027_c0_g1	0	0	0	0	0	0.29
TRINITY_DN100028_c0_g1	1.07	0	0.44	0	0	1.06
TRINITY_DN10002_c0_g1	0	0.67	0.61	0.91	1.97	6.08
TRINITY_DN10002_c0_g2	10.71	10.85	8.27	11.68	11.23	10.59
TRINITY_DN10002_c1_g1	0	7.08	3.02	0	0	2.57
TRINITY_DN10002_c5_g1	0	0	0	0	0	0
TRINITY_DN100030_c0_g1	0	0	0	2.13	0	0
TRINITY_DN100031_c0_g1	0	0	3.22	0	0	0
TRINITY_DN100032_c0_g1	0	0	0	0	0	1.14
TRINITY_DN100033_c0_g1	0.81	0	0.11	0.99	0.1	0
TRINITY_DN100034_c0_g1	0	0	0	0	0	0
TRINITY_DN100037_c0_g1	0	0	0	0	0	0.67
TRINITY_DN100038_c0_g1	0.08	0	0.16	0.08	0.14	0.08
TRINITY_DN100038_c0_g2	0	0	0.33	0.04	0	0.04
TRINITY_DN100039_c0_g1	0	0	0	3.15	0.92	0
TRINITY_DN10003_c0_g1	3.88	6.89	0.85	0.89	1.77	3.36
TRINITY_DN100040_c0_g1	0	0	0	0	0	0
TRINITY_DN100041_c0_g1	0.14	0.08	0.05	0.08	0.02	0.19
TRINITY_DN100042_c0_g1	0	0	0	0.31	0	0
TRINITY_DN100044_c0_g1	0	0	7.25	0	0	0
TRINITY_DN100045_c0_g1	0	4.34	8.78	0	0	12.37
TRINITY_DN100046_c0_g1	0	0	0	0	0	2.25
TRINITY_DN100048_c0_g1	0	0	0	0	0	0
TRINITY_DN100049_c0_g1	0	0	0	0.56	0.1	0
TRINITY_DN100049_c1_g1	0	0	0	0	0	0
TRINITY_DN10004_c0_g1	21.27	14.05	16.13	12.77	13.59	12.5
TRINITY_DN10004_c1_g1	0.36	0	0.23	0	0	0
TRINITY_DN100050_c0_g1	14.72	0	0	0	0	0
TRINITY_DN100051_c0_g1	1.14	0	0	0	0	0
TRINITY_DN100051_c0_g2	0	0	0	0	0	0
TRINITY_DN100051_c0_g3	2.53	0	0	0	0.19	0
TRINITY_DN100052_c0_g1	0	0	0.89	1.45	0	0
TRINITY_DN100053_c0_g1	1.45	0.48	0	0	0	0
TRINITY_DN100054_c0_g1	0	0	0	0	0	0
TRINITY_DN100055_c0_g1	0	0.75	0.66	0.69	0	0
TRINITY_DN100057_c0_g1	0	0	0	0	0.1	0.43
TRINITY_DN100057_c0_g2	0	0	0	0	0	0
TRINITY_DN100057_c1_g1	0	0	0	0	0	0
TRINITY_DN100057_c2_g1	1.3	0	0	0	0	0
TRINITY_DN100058_c0_g1	0	0	0	0	0	8.49
TRINITY_DN100059_c0_g1	0	0	0	0	0	0.45
TRINITY_DN10005_c0_g1	10.68	0	18.52	0	9.45	3.93
TRINITY_DN100060_c0_g1	0	2.1	1.6	0	1.68	0
TRINITY_DN100060_c1_g1	0	8.63	0	0	0	0
TRINITY_DN100061_c0_g1	0	0	0	0	0	19.24
TRINITY_DN100063_c0_g1	0	0	0	0	0	0
TRINITY_DN100064_c0_g1	0	0	0	1.02	0.6	0
TRINITY_DN100065_c0_g1	0	0.87	0	0	1.38	1.72
TRINITY_DN100066_c0_g1	0	0	0	0	1.9	0
TRINITY_DN100066_c1_g1	0	0	0	0	0	0
TRINITY_DN100066_c1_g2	0.2	0.1	0	0	0	0.1
TRINITY_DN100067_c0_g1	0	0	1.61	0	2.54	2.36
TRINITY_DN100068_c0_g1	0	0.08	0	0	0.8	0
TRINITY_DN100069_c0_g1	0	2.18	0	0	0	0.38
TRINITY_DN10006_c0_g1	185.93	217.84	213.1	1622.27	296.84	287.46
TRINITY_DN100070_c0_g1	0	0	0	0	0	1.25
TRINITY_DN100071_c0_g1	0	0	0	6.35	1.24	0
TRINITY_DN100072_c0_g1	0	0	0	0	0	0
TRINITY_DN100073_c0_g1	0	1.79	0	0	0	0
TRINITY_DN100074_c0_g1	0	0	0	0	0	0
TRINITY_DN100075_c0_g1	0.26	0	0	0	0	0
TRINITY_DN100076_c0_g1	0	0.71	0	0	0	0
TRINITY_DN100076_c0_g2	0	0	0	0	0	0
TRINITY_DN100076_c1_g1	0	0	0	0.18	1.27	1.67
TRINITY_DN100076_c2_g1	0	0	0	0	0	0.16
TRINITY_DN100076_c3_g1	0.78	0	0	0	0	0
TRINITY_DN100077_c0_g1	0.3	0.68	1.96	3	0	0.47
TRINITY_DN100077_c1_g1	3.87	0	0	0	0	0
TRINITY_DN100077_c2_g1	0	0	0	0	0	0
TRINITY_DN100079_c0_g1	0	0	0	0	0.94	0
TRINITY_DN100079_c1_g1	19.34	0	0	0	0	0
TRINITY_DN10007_c0_g1	29.25	37.61	49.56	20.21	17.46	49.38
TRINITY_DN100080_c0_g1	0.05	0.25	0	0.05	0	0.29
TRINITY_DN100081_c0_g1	0	0	0	0	0.06	0
TRINITY_DN100082_c0_g1	0	0	0	0	0	0
TRINITY_DN100082_c1_g1	0	0	0	0	0	0
TRINITY_DN100084_c0_g1	1.57	0	0	0	0	0
TRINITY_DN100085_c0_g1	0	0	0	0.46	1.49	0
TRINITY_DN100086_c0_g1	0	0	0	0	0	0
TRINITY_DN100087_c0_g1	0	0	0	46.07	0	0
TRINITY_DN100088_c0_g1	0	0	0	0	0	7.77
TRINITY_DN100088_c1_g1	0	0	0	0	0	1.72
TRINITY_DN100089_c0_g1	1.88	0	0	0	0	1.87
TRINITY_DN10008_c0_g1	12.74	10.86	11.79	8.96	12	12.14
TRINITY_DN10008_c1_g1	0.14	0.19	0	0	0.16	0.09
TRINITY_DN10008_c2_g1	0	0	0	0.31	0	0
TRINITY_DN10008_c3_g1	3.07	0	0.12	1.17	0	0.44
TRINITY_DN10008_c5_g1	0	0	0	5.73	0	0
TRINITY_DN100091_c0_g1	0	0	0	2.92	3.43	0
TRINITY_DN100093_c0_g1	0	0	0	0.79	0	0
TRINITY_DN100094_c0_g1	0	0	0	0	0	0
TRINITY_DN100096_c0_g1	0	0	0	0	0	0
TRINITY_DN100097_c0_g1	0	0.77	0	0	0	2.8
TRINITY_DN100098_c0_g1	0	0	0	0	0	0
TRINITY_DN10009_c0_g1	17.34	0.05	2.82	0	0	4.52
TRINITY_DN10009_c0_g2	0	2.77	0	0	0.33	0
TRINITY_DN1000_c0_g1	7.82	5.05	11.54	7.26	5.87	6.63
TRINITY_DN1000_c0_g2	1.78	3.77	2.78	0.63	2.81	3.4
TRINITY_DN100100_c0_g1	1.56	0	1.18	0.93	15.03	2.82
TRINITY_DN100103_c0_g1	0	0	0	0	0	0
TRINITY_DN100104_c0_g1	0	0	1.07	0	0	0
TRINITY_DN100104_c1_g1	0	0	1.16	0	0	0
TRINITY_DN100105_c0_g1	0	0	0.34	0	0	0
TRINITY_DN100105_c0_g2	0.24	0	0.06	0.06	0	0.18
TRINITY_DN100105_c1_g1	0	0	0	0.76	0	0
TRINITY_DN100106_c0_g1	0	0.2	0	0	0.12	0.58
TRINITY_DN100107_c1_g1	0	0	0	0	0	1.48
TRINITY_DN100108_c0_g1	0	0	0.38	0	0	0
TRINITY_DN100109_c0_g1	0	4.66	0	0	0	0
TRINITY_DN10010_c0_g1	31.51	0	33.3	45.21	0	0
TRINITY_DN100110_c0_g1	0.27	0	0	0	0	0
TRINITY_DN100110_c0_g2	4.54	0	0	0	0	0
TRINITY_DN100111_c0_g1	0	0	0	0	0	0
TRINITY_DN100112_c0_g1	0	0	0	0	0	0
TRINITY_DN100113_c0_g1	0	7.12	0	0	0	0
TRINITY_DN100114_c0_g1	0	0	0	0	0.8	0
TRINITY_DN100114_c1_g1	0	0	0	0	0	0
TRINITY_DN100115_c0_g1	0	0	0.41	0	0	0
TRINITY_DN100116_c0_g1	2.62	0	0	0	0	0
TRINITY_DN100116_c1_g1	0	0	0	0	0	0
TRINITY_DN100117_c0_g1	0	0	0.22	0.17	0	0
TRINITY_DN10011_c0_g1	15.03	16.84	15.6	11.02	10.94	10.35
TRINITY_DN10011_c4_g1	0	0	0	0	0	0
TRINITY_DN100120_c0_g1	0.2	0.07	0.4	0.34	0.34	2.27
TRINITY_DN100120_c0_g2	0	0	0	0	0.74	0.67
TRINITY_DN100120_c1_g1	0	0	0	0	0	0.62
TRINITY_DN100121_c0_g1	0	1.08	0	38.27	0	0
TRINITY_DN100123_c0_g1	0.21	0.42	0	0	0	0
TRINITY_DN100124_c0_g1	0	0	0	0	0	2.3
TRINITY_DN100125_c0_g1	0.12	0.4	0.46	0	0.72	3.74
TRINITY_DN100125_c1_g1	55.04	0	7.56	0	8.61	0.05
TRINITY_DN100125_c2_g1	0	0	0	0	0	0
TRINITY_DN100126_c0_g1	0	0	0	0	0.62	0
TRINITY_DN100127_c0_g1	0	0	0	0	0	0
TRINITY_DN100127_c0_g2	0	0	0	0	0	0
TRINITY_DN100127_c1_g1	0.07	0	0.22	0.15	0	0
TRINITY_DN100128_c0_g1	0	0	0.3	0	0	0
TRINITY_DN100129_c0_g1	0.29	0	0	0	0.54	0.29
TRINITY_DN10012_c0_g1	0.22	0.3	6.58	1.68	2.76	0.18
TRINITY_DN10012_c1_g1	0	0	0	2.27	0	0
TRINITY_DN10012_c2_g1	0	0	0	0	0	0
TRINITY_DN10012_c3_g1	0	0	0	0	0	0
TRINITY_DN100130_c0_g1	0	1.78	0.31	2.08	0.42	0.48
TRINITY_DN100131_c0_g1	0	0	3.18	0	0.34	0.33
TRINITY_DN100132_c0_g1	2.27	0.31	12.42	0.56	0	1.28
TRINITY_DN100133_c0_g1	0	0	0	0	0	0
TRINITY_DN100135_c0_g1	0	0	0.88	0	0	0
TRINITY_DN100136_c0_g1	0	0	1.59	6.78	0	0
TRINITY_DN100137_c0_g1	0	0	1.24	0.65	0	0
TRINITY_DN100138_c0_g1	0	0.07	0.04	0.04	0.2	0
TRINITY_DN100139_c0_g1	0.06	0	0	0.31	0.36	0
TRINITY_DN100139_c0_g2	0	0	0	0	0.79	0
TRINITY_DN100139_c1_g1	0	0	0	0	2.92	0
TRINITY_DN10013_c0_g1	2.2	2.15	6.92	1.32	4.17	3.41
TRINITY_DN100140_c0_g1	0	0	0.63	0	0	0
TRINITY_DN100141_c0_g1	0	0	0	0	0	0
TRINITY_DN100142_c0_g1	0	10.35	0	0	0	0
TRINITY_DN100142_c0_g2	5.83	0	0.82	15.38	0.76	0
TRINITY_DN100142_c0_g3	0	0	1.59	0	0	0
TRINITY_DN100142_c0_g4	0	0	0	0	0	0
TRINITY_DN100143_c0_g1	1.62	2.85	0	1.03	1.13	0.66
TRINITY_DN100143_c1_g1	0	5.01	0	1.92	0	0
TRINITY_DN100143_c2_g1	0	0.51	0	0.75	0	0
TRINITY_DN100143_c3_g1	0	0	0	0	0	0
TRINITY_DN100144_c0_g1	0.18	0.03	0.05	0.2	0.02	0.17
TRINITY_DN100145_c0_g1	1.36	0.2	0.77	1.19	0.97	0.77
TRINITY_DN100145_c0_g2	0	0	0	0	0	0.59
TRINITY_DN100146_c0_g1	15.31	0	0	0	0	0
TRINITY_DN100147_c0_g1	0	0	0	0.7	0	0
TRINITY_DN100148_c0_g1	0	6.29	0	0	0	0
TRINITY_DN100149_c0_g1	0	0	0	0.05	0.05	0.47
TRINITY_DN10014_c0_g1	0	9.09	0	0	0	0
TRINITY_DN100150_c0_g1	3.75	0	0	0	0	0
TRINITY_DN100151_c0_g1	0	0	0	0	0	1.78
TRINITY_DN100152_c0_g1	0	0	0	0	0	11.82
TRINITY_DN100153_c0_g1	0	0.28	0	0	0	5.51
TRINITY_DN100155_c0_g1	0	0	0	0	0	0
TRINITY_DN100155_c0_g2	0	0	0	0	6.62	0
TRINITY_DN100156_c0_g1	0	0	0	0	0	0
TRINITY_DN100157_c0_g1	0.79	0	0	0	0	0
TRINITY_DN100158_c0_g1	0	0	3.97	0	0	0
TRINITY_DN100159_c0_g1	0.36	0.31	0.24	0.13	0.2	0.28
TRINITY_DN10015_c0_g1	0	0	6.62	0	0	0
TRINITY_DN100160_c0_g1	0	0.24	0	0	0	0.08
TRINITY_DN100161_c0_g1	0	0	0	0	0	1.18
TRINITY_DN100162_c0_g1	0.82	0	0.06	0	0.12	0
TRINITY_DN100162_c0_g2	0	0	0	16.51	0	0
TRINITY_DN100163_c0_g1	0	0	0	0	0	0
TRINITY_DN100164_c0_g1	1.99	0	0	0	0	0
TRINITY_DN100166_c0_g1	3.02	3.91	8.69	4.81	0	0
TRINITY_DN100167_c0_g1	0	0	0	1.77	0	0
TRINITY_DN100168_c0_g1	2	0	1.59	0	0	0
TRINITY_DN100168_c1_g1	0	0	0.88	0	0	0
TRINITY_DN100169_c0_g1	0	0	0	0	0	0
TRINITY_DN10016_c0_g1	2.1	1.58	1.62	1.51	1.26	1.75
TRINITY_DN10016_c2_g1	0	0	0	0	0	0
TRINITY_DN100171_c0_g1	0	2	0	0	0	2.39
TRINITY_DN100171_c0_g2	0	0.99	0	0	0	2.91
TRINITY_DN100171_c1_g1	0	0	0	0	0	0
TRINITY_DN100171_c2_g1	0	0	1.64	0	0	0
TRINITY_DN100173_c0_g1	0	0	0	0	0	0
TRINITY_DN100174_c0_g1	0	0	7.71	0	0	0
TRINITY_DN100175_c0_g1	0	0	0	0.71	0	0
TRINITY_DN100176_c0_g1	0.6	1.2	3.57	0.58	0.76	2.06
TRINITY_DN100177_c0_g1	0	0	0	0	0	0
TRINITY_DN100178_c0_g1	0	0	0	4.36	0	0
TRINITY_DN10017_c0_g1	1.56	1.6	3.39	2.87	1.14	0.54
TRINITY_DN10017_c1_g1	1.95	1.32	1.88	1.95	0.79	2.36
TRINITY_DN10017_c3_g1	0	0	3.01	0	0	0
TRINITY_DN10017_c5_g1	0	0.51	0	0.67	0.39	0.5
TRINITY_DN10017_c6_g1	0	0	0	0	0	0
TRINITY_DN10017_c8_g1	0	0	0	0	0	10.93
TRINITY_DN100180_c0_g1	0	0	0	0	0	0
TRINITY_DN100181_c0_g1	10.87	4.04	4.37	3.49	3.62	1.38
TRINITY_DN100181_c2_g1	0	0	0	0	0	0
TRINITY_DN100181_c4_g1	0	0	0	2.65	0	0
TRINITY_DN100182_c0_g1	0.08	0	0.08	0	0.15	0.16
TRINITY_DN100183_c0_g1	0.07	2.57	0.46	0	0	0.86
TRINITY_DN100184_c0_g1	0	0	0	0	0	0
TRINITY_DN100185_c0_g1	0	0	0	0	0	0
TRINITY_DN100186_c0_g1	0	0	0	0	0	0.25
TRINITY_DN100186_c2_g1	0	0	0	0	0	3.69
TRINITY_DN100187_c0_g1	0	0	0.35	0	0	0
TRINITY_DN100188_c0_g1	0	0	0	0	0	0
TRINITY_DN100189_c0_g1	0	0.04	0.23	0.08	0.42	0.39
TRINITY_DN100189_c0_g2	0	0	0	0	0	0
TRINITY_DN100189_c0_g3	0	0	0.21	0	0	0
TRINITY_DN100189_c0_g4	0.55	0	0	0	0	0
TRINITY_DN100189_c0_g5	0	0	0	0	0	0.48
TRINITY_DN100189_c1_g1	1.01	0	0.01	0.13	0.55	0.4
TRINITY_DN100189_c1_g2	0	0	0	0	0	0
TRINITY_DN100189_c2_g1	0.39	0.05	0.5	0.79	0.05	0.02
TRINITY_DN100189_c3_g1	0	0.35	0	0.28	0.45	1.07
TRINITY_DN10018_c0_g1	22.86	26.14	22.1	23.33	18.63	28.24
TRINITY_DN10018_c1_g1	0	0	0.11	0	0.1	0
TRINITY_DN100190_c0_g1	0	0	0.95	0	0	0
TRINITY_DN100190_c2_g1	0	0	0	0	0	0
TRINITY_DN100191_c0_g1	1.08	0	0	0.29	0	0
TRINITY_DN100191_c1_g1	0	0	0	0	0	0
TRINITY_DN100191_c3_g1	0.53	0	0	0	0.12	0.13
TRINITY_DN100192_c0_g1	0	0.81	0	0	0	0
TRINITY_DN100193_c0_g1	5.28	0	0	0	0	0
TRINITY_DN100194_c0_g1	3.24	0.15	4.65	0	1.66	1.79
TRINITY_DN100194_c1_g1	0	0	13.49	0	0	0
TRINITY_DN100194_c3_g1	0	0	0	0	0	0
TRINITY_DN100195_c0_g1	0	0	0	0	0	0
TRINITY_DN100196_c0_g1	0	0	0	0	3.7	0
TRINITY_DN100196_c1_g1	0	0	0	0.51	0	0
TRINITY_DN100197_c0_g1	0	0.13	0.5	0.65	0	1.42
TRINITY_DN100197_c1_g1	0	0	0	1.61	0	0
TRINITY_DN100197_c2_g1	0	0	0	0	0	0
TRINITY_DN100198_c0_g1	0	0	0	0	0.19	0.21
TRINITY_DN100199_c0_g1	0	0	0	0	0	0
TRINITY_DN10019_c0_g1	2.2	1.25	2.05	1.21	0.87	11.34
TRINITY_DN10019_c0_g2	0	0	0	0	0	6.07
TRINITY_DN10019_c10_g1	0	0	0	0	0	0
TRINITY_DN10019_c1_g1	0.4	0.24	1.37	0.37	0.14	0.19
TRINITY_DN10019_c1_g2	0	0	0	0	0	0
TRINITY_DN10019_c3_g1	0	0	0	0	0	0
TRINITY_DN1001_c0_g1	1.4	3.09	1.75	7.74	8.81	6.63
TRINITY_DN1001_c1_g1	2.58	3.97	7.73	8	2.15	5.87
TRINITY_DN1001_c2_g1	0	0.2	0	0.78	0	0
TRINITY_DN1001_c5_g1	0	0	0	0	0	0
TRINITY_DN100200_c0_g1	0	0	0	0	0	6.98
TRINITY_DN100201_c0_g1	0.16	0.33	0.04	0.04	0.07	0.04
TRINITY_DN100202_c0_g1	0	0	0	0	0	0
TRINITY_DN100204_c0_g1	0	0	0	0	0	0
TRINITY_DN100205_c0_g1	0	0	0	0	0	0
TRINITY_DN100205_c0_g2	0	0	10.12	0	0	0
TRINITY_DN100206_c0_g1	0	0	0	0	0	0
TRINITY_DN100207_c0_g1	0.54	0.27	0.12	0.27	0.32	0.26
TRINITY_DN100209_c0_g1	0	0	0	0	0	3.37
TRINITY_DN10020_c0_g1	1.56	2.96	2.08	1.97	1.54	2.28
TRINITY_DN10020_c1_g1	0.66	0	0.3	0	0	0
TRINITY_DN10020_c2_g1	0	0	0	0	0	0
TRINITY_DN100210_c0_g1	0	2.83	0	1.04	0	0
TRINITY_DN100211_c0_g1	10.2	40.29	0	16.51	0	9.03
TRINITY_DN100212_c0_g1	0	0	16.58	0	0	0
TRINITY_DN100213_c0_g1	0	1.62	0	0.93	0	0.05
TRINITY_DN100213_c0_g2	0	0	0	0.92	0	0
TRINITY_DN100213_c1_g1	0.35	0.35	0	0.17	0.46	0.69
TRINITY_DN100213_c1_g2	0.13	0.65	0.23	0.36	0.31	0.13
TRINITY_DN100213_c2_g1	0.46	0.68	0.67	0.36	0.23	0
TRINITY_DN100213_c2_g2	0	0	0.04	0	0.72	0
TRINITY_DN100213_c3_g1	0	0.26	0.61	0	0	0
TRINITY_DN100213_c3_g2	0	8.02	0	0	0	0
TRINITY_DN100213_c3_g3	0	0	0	0	0.8	0
TRINITY_DN100213_c4_g1	0	0	0	0	0	0
TRINITY_DN100213_c5_g1	0	22.23	0	0	0	0
TRINITY_DN100213_c7_g1	0	0	3.47	0	0	0
TRINITY_DN100214_c0_g1	0	0	0	0	0	0
TRINITY_DN100215_c0_g1	0	0	14.96	0	0	0
TRINITY_DN100215_c1_g1	6.34	6.33	1.36	1.42	4.37	2.18
TRINITY_DN100216_c0_g1	0	0	0	0	0	0
TRINITY_DN100217_c0_g1	0	0	0	0	2.49	0
TRINITY_DN100217_c1_g1	0	0	0	0	0	0
TRINITY_DN100218_c0_g1	0	0	0	0	0	0
TRINITY_DN100218_c0_g2	0	0	0	0	0	0
TRINITY_DN100219_c0_g1	0	0.16	0	0	0.36	0
TRINITY_DN100219_c0_g2	0	0	0	4.22	0	0
TRINITY_DN10021_c0_g1	102.53	7.83	65.78	3.73	7.82	94.75
TRINITY_DN10021_c0_g2	0	1.79	0	7.7	0	4.67
TRINITY_DN10021_c0_g3	0	4.1	0	0	0	0.5
TRINITY_DN10021_c10_g1	0	0	0	0	0	0
TRINITY_DN10021_c12_g1	0	0	0	0	0	0
TRINITY_DN10021_c1_g1	0	0	0	0	0	0
TRINITY_DN10021_c1_g2	0	0	0	0	0	12.98
TRINITY_DN10021_c2_g1	0	0	1.18	0	0	0.25
TRINITY_DN10021_c2_g2	0	0	0	0	0	0
TRINITY_DN100220_c0_g1	1.33	0	0	0	0	0
TRINITY_DN100221_c0_g1	0	0	0	0	0	0
TRINITY_DN100222_c0_g1	6.01	0	0	3.15	0	0
TRINITY_DN100224_c0_g1	0	1.95	0	0.13	0	0
TRINITY_DN100225_c0_g1	0	0	0	0	0	0
TRINITY_DN100226_c0_g1	0	0	0	0	0	0
TRINITY_DN100227_c0_g1	0.26	0	1.92	0	3.53	0
TRINITY_DN100227_c0_g2	0	0	0	1.02	0	0
TRINITY_DN100228_c0_g1	0.26	0	0.06	0	0.05	0.29
TRINITY_DN100228_c0_g2	0	0	0	0	0	0
TRINITY_DN100228_c10_g1	0	0	0	0	6.15	0
TRINITY_DN100228_c11_g1	0	0	0	0	0	0
TRINITY_DN100228_c12_g1	0	0	0	0	0.84	0
TRINITY_DN100228_c13_g1	0	0	0	0	0	0
TRINITY_DN100228_c1_g1	0	0	0	1.5	1.18	0
TRINITY_DN100228_c2_g1	0	0	0	4.13	0	0
TRINITY_DN100228_c3_g1	0	0.67	0	0	0	0
TRINITY_DN100228_c4_g1	0	7.12	0	6.63	0	0
TRINITY_DN100228_c5_g1	0	0	0	0	0	0
TRINITY_DN100228_c6_g1	6.97	0	0	0	0	0
TRINITY_DN100228_c7_g1	0	0	0	0.34	0	0
TRINITY_DN100228_c8_g1	0	0.87	0	0	0	0
TRINITY_DN100229_c0_g1	0	0	0	0	0	0
TRINITY_DN10022_c0_g1	0.3	0.75	0.53	0.68	0.41	0.31
TRINITY_DN100230_c0_g1	0	1.24	1.65	0	0	0
TRINITY_DN100231_c0_g1	0	0	0	0	8	0
TRINITY_DN100232_c0_g1	0	0	4.77	0	0	0
TRINITY_DN100234_c0_g1	0	0.81	0	0.26	0.12	0
TRINITY_DN100234_c0_g2	0.05	0	0.18	0.1	0.04	0.05
TRINITY_DN100234_c1_g1	0	0.3	0	0.45	0	0
TRINITY_DN100234_c2_g1	0	0	0	0	0	0
TRINITY_DN100234_c3_g1	0	0	0	0	0	0
TRINITY_DN100234_c4_g1	0	0	0	0	0	0
TRINITY_DN100237_c0_g1	0	1.14	0	0	0	0
TRINITY_DN100237_c1_g1	0	0.13	0	0	0	0.41
TRINITY_DN100239_c0_g1	0	0	0	0.84	0	0
TRINITY_DN10023_c0_g1	10.94	17.65	9.18	7.29	12.29	11.7
TRINITY_DN100242_c0_g1	0	0	0	0	0.21	0.04
TRINITY_DN100243_c0_g1	0	0	0	0	0	1.08
TRINITY_DN100244_c0_g1	0	10.06	0	3.06	0	0
TRINITY_DN100244_c1_g1	0	0	0	0	0	8.49
TRINITY_DN100245_c0_g1	0	0	0	0.4	0	0
TRINITY_DN100245_c1_g1	0	0	0	0	0	0
TRINITY_DN100248_c0_g1	0	0	0	0	3.93	0
TRINITY_DN100249_c0_g1	0.4	1.19	0.53	0.29	0.43	0.18
TRINITY_DN10024_c0_g1	1.45	1.47	1.53	1.31	1.23	2.04
TRINITY_DN10024_c1_g1	0	0.24	0.53	0.16	0.07	0.15
TRINITY_DN100250_c0_g1	0	0.34	1.59	0.32	0.57	0
TRINITY_DN100251_c0_g1	0	0	0.27	0	0.06	0.67
TRINITY_DN100252_c0_g1	0.45	0	0.11	0.57	0	0.22
TRINITY_DN100254_c0_g1	0	0	2.45	0	0	0
TRINITY_DN100255_c0_g1	0	2.39	0	0	0	0
TRINITY_DN100256_c0_g1	0	0	0	0	0.37	0
TRINITY_DN100257_c0_g1	0.1	0.1	0	0	0.09	0.3
TRINITY_DN100258_c0_g1	0.59	0.1	0	0	0	0
TRINITY_DN10025_c0_g1	4.8	0.1	4.48	4.47	0	0.8
TRINITY_DN100260_c0_g1	1.53	1.49	1.97	0	1.22	17.7
TRINITY_DN100261_c0_g1	0	0.46	0	0	0	0
TRINITY_DN100262_c0_g1	0	0	0	0	0	0
TRINITY_DN100263_c0_g1	1.51	0	0	0	0	0
TRINITY_DN100264_c0_g1	0.2	0.27	0.07	0.21	0.18	0.07
TRINITY_DN100264_c0_g2	0	0	0	0	0	0.59
TRINITY_DN100265_c0_g1	0	0	0.21	0	0	0
TRINITY_DN100267_c0_g1	0.23	0	0	0	0.19	0
TRINITY_DN100267_c1_g1	0	0	0	0	0	0
TRINITY_DN100268_c0_g1	0	0	0	2.12	3.11	0
TRINITY_DN100269_c0_g1	0	0	0	0.76	0	0
TRINITY_DN10026_c0_g1	11.78	6.7	14.92	6.06	5.96	8.73
TRINITY_DN100270_c0_g1	0.38	0.78	0.32	1.26	0	0.27
TRINITY_DN100270_c1_g1	0.24	2.14	1.32	1.25	2.25	1.81
TRINITY_DN100270_c3_g1	0	0	0	0	0	7.16
TRINITY_DN100271_c0_g1	0	0	0	4.8	0	0
TRINITY_DN100272_c0_g1	0	0	0.87	0.82	0	0.62
TRINITY_DN100272_c1_g1	0.32	0	0.08	0	0	0.08
TRINITY_DN100272_c2_g1	0	0	0	0	0.46	0
TRINITY_DN100273_c0_g1	0	0	0	0	0	0
TRINITY_DN100274_c0_g1	0	0	0	0	0	5.68
TRINITY_DN100275_c0_g1	1.22	0	0	0.29	1.29	0
TRINITY_DN100276_c0_g1	0	0	0	0	3.35	0
TRINITY_DN100277_c0_g1	0	0.07	0.06	0	0.06	0.33
TRINITY_DN100279_c0_g1	0	0	0	0	0	0.59
TRINITY_DN10027_c0_g1	9.22	3.69	4.58	9.53	10.49	14.2
TRINITY_DN10027_c0_g2	0	0	0	0	49.92	29.21
TRINITY_DN10027_c0_g3	0	0	0	0	0	0
TRINITY_DN10027_c0_g4	0	0	0	0	0	10.61
TRINITY_DN10027_c17_g1	0	0	0	0	0	0
TRINITY_DN10027_c21_g1	2.53	0	0	0	0	0
TRINITY_DN10027_c22_g1	0	0	3.68	0	0	0
TRINITY_DN100280_c0_g1	0.39	0	0.93	0	0	0
TRINITY_DN100281_c0_g1	0	28.44	0	0	0	0
TRINITY_DN100282_c0_g1	0	0	1.97	0	8.97	0
TRINITY_DN100282_c1_g1	0	0	0	0	0	0
TRINITY_DN100283_c0_g1	0	0	0	0	0	0
TRINITY_DN100285_c0_g1	0	0.89	0	0	0	0
TRINITY_DN100286_c0_g1	0	0.16	0.26	1.46	2.42	1.13
TRINITY_DN100287_c0_g1	1.81	0	0	0	0	0
TRINITY_DN100288_c0_g1	0	0	0	0	0	0
TRINITY_DN100289_c0_g1	0	0.33	0	0.22	0.19	0
TRINITY_DN10028_c0_g1	5.57	4.13	6.1	1.85	2.93	5.47
TRINITY_DN10028_c0_g2	3.48	0	0	0	0	0
TRINITY_DN100292_c0_g1	0	0	0	0	0	0
TRINITY_DN100293_c0_g1	0.36	0	0	0	0	0
TRINITY_DN100293_c1_g1	0	0	0	3.56	0	0
TRINITY_DN100294_c0_g1	0	2.85	0	0	0	0
TRINITY_DN100295_c0_g1	0	0	0	0	1.36	0
TRINITY_DN100297_c0_g1	0	1.47	10.82	0	13.66	0
TRINITY_DN100298_c0_g1	0.95	0	0	0	0	0
TRINITY_DN100299_c0_g1	0	0	8.73	0	0	0
TRINITY_DN10029_c0_g1	16.48	23.08	19.47	22.88	19.77	34.84
TRINITY_DN1002_c0_g1	11.02	12.49	11.8	8.95	21.38	20.7
TRINITY_DN100301_c0_g1	0	0.6	0	0	0	1.38
TRINITY_DN100302_c0_g1	0	0.72	0	0	0	0
TRINITY_DN100304_c0_g1	0	0	0	0.96	0	0
TRINITY_DN100306_c0_g1	0.03	0.12	0.13	0.17	0.36	0.02
TRINITY_DN100307_c0_g1	1.25	0	0	0	0	0
TRINITY_DN100308_c0_g2	0	0.75	0	0	0	0
TRINITY_DN100308_c1_g1	0	0	0.89	0	0	0
TRINITY_DN100309_c0_g1	0	0.16	0.15	0.16	0	0
TRINITY_DN10030_c0_g1	0	0	0	0	3.27	0
TRINITY_DN100310_c0_g1	0.11	0	0.42	0	0	0
TRINITY_DN100310_c1_g1	0	0	0	0	0	0
TRINITY_DN100311_c0_g1	0	2.72	0	0	0	0
TRINITY_DN100312_c0_g1	0	0	0	0.36	0	0
TRINITY_DN100313_c0_g1	0.31	0.14	0.4	0.03	0.36	0.3
TRINITY_DN100314_c0_g1	0	0	1.12	0	0	0
TRINITY_DN100314_c0_g2	0.12	0.48	0.11	0	0	0.23
TRINITY_DN100314_c0_g3	0	0	0	0	1.15	0
TRINITY_DN100314_c1_g1	0	0	0	0	0	0
TRINITY_DN100314_c1_g2	0	0	0	20.25	0	0
TRINITY_DN100314_c1_g4	0	0	10.18	0	0	0
TRINITY_DN100316_c0_g1	0	0.43	0	0	0	2.05
TRINITY_DN100317_c0_g1	0	0	0	0	0	0.57
TRINITY_DN100317_c1_g1	0	0	0	0	0	0
TRINITY_DN100318_c0_g1	0	0	0	0	0	0
TRINITY_DN100319_c0_g1	0	6.26	0	0	0	0
TRINITY_DN10031_c0_g1	5.21	5.18	5.72	4.61	5.86	7.3
TRINITY_DN100320_c0_g1	0	0.84	0	0.8	0	1.23
TRINITY_DN100320_c2_g1	0	0	0	0	0	0
TRINITY_DN100320_c3_g1	0	0.52	0	0	0	0
TRINITY_DN100321_c0_g1	0	0	0	0	0	0
TRINITY_DN100322_c0_g1	0	0	0	0	0	0
TRINITY_DN100323_c0_g1	0	0	0	0	0	0
TRINITY_DN100324_c0_g1	0	0	0	0	0	4.62
TRINITY_DN100324_c1_g1	0	0	0	0	0	0
TRINITY_DN100325_c0_g1	0	0	0	0.83	0	0.13
TRINITY_DN100327_c0_g1	0	0	0	0	1.03	0
TRINITY_DN100328_c0_g1	0	2.07	0.73	3.1	0.52	1.13
TRINITY_DN100329_c0_g1	0	0	0	0	0	0
TRINITY_DN10032_c0_g1	24.81	26.85	15.43	14.93	18.06	26.53
TRINITY_DN100330_c0_g1	0	0	17.98	0	0	0
TRINITY_DN100331_c1_g1	0	0	0	0	0	0
TRINITY_DN100332_c0_g1	0	0	0	0	2.86	0
TRINITY_DN100333_c0_g1	0	0	0	0	0	0
TRINITY_DN100333_c0_g2	0	0	1.14	0	0	0.82
TRINITY_DN100334_c0_g1	0.37	0.73	0.64	0	0	0
TRINITY_DN100334_c1_g1	0	7.12	0	0	0	0
TRINITY_DN100335_c0_g1	0	0	0	0	0	0
TRINITY_DN100335_c0_g2	0	0	0	0	2.11	0
TRINITY_DN100336_c0_g1	0	0	1.99	0	0	0
TRINITY_DN100336_c1_g1	0	0	0	0	0	0
TRINITY_DN100337_c0_g1	0	0	0	0	0	0
TRINITY_DN100339_c0_g1	0	0	0	0	0	10.55
TRINITY_DN10033_c0_g1	0.53	0.89	0.69	0.85	1.71	1.43
TRINITY_DN100340_c0_g1	0	0	0	0	0	0
TRINITY_DN100342_c0_g1	0	0	0	1.2	0	0
TRINITY_DN100343_c0_g1	0	0	4.93	0	0.15	1.04
TRINITY_DN100344_c0_g1	0	0	0	0	1.95	0
TRINITY_DN100346_c0_g1	0	0	0	0	0	0
TRINITY_DN100347_c0_g1	0.51	0	0	0	0	0
TRINITY_DN100348_c0_g1	0	0.5	0	0.17	0	0
TRINITY_DN10034_c0_g1	52.94	42.99	49.33	35.01	30.25	44.74
TRINITY_DN10034_c0_g2	0.52	0.28	0.21	0.72	0.25	0.4
TRINITY_DN100350_c0_g1	9.62	8.63	10.18	5.26	14.28	6.67
TRINITY_DN100350_c1_g1	0	0	0	12.06	0	0
TRINITY_DN100351_c0_g1	0	0.45	0	0	0	0
TRINITY_DN100351_c0_g2	0	0	0	0	0	0
TRINITY_DN100351_c1_g1	0	0	0	0	0	0.95
TRINITY_DN100351_c2_g1	0	0	0	0	0	0
TRINITY_DN100352_c0_g1	0	0	0	0	0	2.99
TRINITY_DN100353_c0_g1	0	0	0	0	0	0
TRINITY_DN100354_c0_g1	0	0	0	0	0	0
TRINITY_DN100355_c0_g1	0	0	0	0	0.73	1.29
TRINITY_DN100356_c0_g1	0	0	0	1.05	0	0
TRINITY_DN100357_c0_g1	0	0	0	0	0	0
TRINITY_DN100359_c0_g1	0	0	0	0	0	8.07
TRINITY_DN10035_c0_g1	204.93	153.75	0	0	0	0
TRINITY_DN100360_c0_g1	0	0	0	0	0	0
TRINITY_DN100361_c0_g1	0	0	0	0	0	0
TRINITY_DN100363_c0_g1	0	0	0	0	0	0
TRINITY_DN100363_c1_g1	0.08	0	0.08	0	0.29	0.16
TRINITY_DN100364_c0_g1	0.69	0	1.1	1.58	0.38	0
TRINITY_DN100364_c0_g2	0	0	0.32	2.52	0	0
TRINITY_DN100364_c0_g3	0	0	0	0	0	0
TRINITY_DN100364_c3_g1	0	0	0	0	0	0
TRINITY_DN100364_c5_g1	0	0	0	0	0	0
TRINITY_DN100365_c0_g1	0	0	0	0	0	1.99
TRINITY_DN100367_c0_g1	0	1.11	0.12	0	0.64	0
TRINITY_DN100369_c0_g1	0.14	1.72	0.68	1.59	0	0
TRINITY_DN100369_c0_g2	0	0	0	0	1.29	0
TRINITY_DN10036_c0_g1	3.04	3.85	5.09	3	5.82	7.37
TRINITY_DN100370_c0_g1	0	0	0	0	0	0
TRINITY_DN100371_c0_g1	0	5.84	0	2.61	0	0
TRINITY_DN100372_c0_g1	0	0	0	0.85	0.74	0
TRINITY_DN100373_c0_g1	0	0	0	0	0	0
TRINITY_DN100374_c0_g1	0	0.34	0.54	4.06	5.84	0
TRINITY_DN100375_c0_g1	0	0	0	0	0	0
TRINITY_DN100375_c1_g1	0	0	0	0	0	0
TRINITY_DN100377_c0_g1	0	2.62	4.09	1.22	0	6.31
TRINITY_DN100377_c1_g1	4.4	0	0	0	9.58	0
TRINITY_DN100377_c2_g1	3.62	0	0	0	0	0
TRINITY_DN100377_c3_g1	0	0.81	0	0	0	0
TRINITY_DN100377_c4_g1	0	0	0	0	0	0
TRINITY_DN100377_c5_g1	0	0	0	0	0	1
TRINITY_DN100377_c6_g1	0	0	0	0	0	0
TRINITY_DN100378_c0_g1	0	0	0	0	0.39	1.35
TRINITY_DN100379_c0_g1	0.38	0	3.44	1.79	0	10.47
TRINITY_DN100379_c1_g1	0	0	0	0	0	0
TRINITY_DN10037_c0_g1	5.61	3.59	10.04	6.21	8.19	9.65
TRINITY_DN100380_c0_g1	0	0	0	2.65	0	0
TRINITY_DN100381_c0_g1	0.77	1.95	0	0	0	0
TRINITY_DN100382_c0_g1	0.53	0	0	0	0	0
TRINITY_DN100382_c0_g2	0	0	19.58	0	0	0
TRINITY_DN100383_c0_g1	0.12	0.09	0.1	0.08	0.02	0.1
TRINITY_DN100384_c0_g1	2.49	0	0	1.58	1.27	0
TRINITY_DN100384_c1_g1	0.06	0.28	0.11	0.29	0.25	1.05
TRINITY_DN100384_c2_g1	0	0.11	0.18	0.06	0.19	0.12
TRINITY_DN100386_c0_g1	0	0	0.34	0	0.95	0
TRINITY_DN100387_c0_g1	0	1.19	1.37	0	0	0
TRINITY_DN100388_c0_g1	0	0.37	0	0	0	0
TRINITY_DN100389_c0_g1	0	0	5.54	0	0	0
TRINITY_DN10038_c0_g1	3.4	7.97	4.98	2.43	7.46	16.97
TRINITY_DN10038_c1_g1	0	0	0	0	0	0
TRINITY_DN100390_c0_g1	0	0	0	0	0	0
TRINITY_DN100392_c0_g1	0	0	0	0	0	0
TRINITY_DN100393_c0_g1	0	0	1.57	0	0	0
TRINITY_DN100394_c0_g1	0.89	0.53	0	0	0.17	2.52
TRINITY_DN100394_c1_g1	0	0	0	0	0	0
TRINITY_DN100394_c2_g1	0	0	0	0	0	0
TRINITY_DN100394_c3_g1	0	0.86	0	0	0	0
TRINITY_DN100395_c0_g1	0	0.15	0.29	0	0	0
TRINITY_DN100396_c0_g1	0	0	0.02	2.1	0.08	0.09
TRINITY_DN100396_c1_g1	0.05	0	0.26	0.18	0	0.23
TRINITY_DN100397_c0_g1	1.24	0	0	0.24	0.43	0
TRINITY_DN100399_c0_g1	0	0	1.39	0	0	0
TRINITY_DN10039_c0_g1	0.99	2.47	0.21	2.59	9	2.79
TRINITY_DN1003_c0_g1	4.31	4.16	5.93	3.85	3.85	3.9
TRINITY_DN1003_c0_g2	10.42	9.79	12.96	4.95	8.64	8.53
TRINITY_DN1003_c1_g1	3.88	4.99	5.59	4.34	5.93	8.78
TRINITY_DN100400_c0_g1	0.08	0.21	0.05	0.21	0.08	0.07
TRINITY_DN100401_c0_g1	0	24.29	0	0	0	0
TRINITY_DN100402_c0_g1	0	0	0	0	0	0
TRINITY_DN100403_c0_g1	9.89	0	0	0	0	0
TRINITY_DN100404_c0_g1	0	1.02	0	0	0	0
TRINITY_DN100406_c0_g1	3	1.17	0.37	0.22	0.35	0.13
TRINITY_DN100406_c0_g2	0	0	0	0	0	0
TRINITY_DN100406_c1_g1	0	0.26	0	0	0.23	0
TRINITY_DN100406_c2_g1	0	0	0	0	0	0.71
TRINITY_DN100406_c4_g1	0	0	0	0	0	0
TRINITY_DN100408_c0_g1	0.12	0.24	0	0	0	0
TRINITY_DN10040_c0_g1	1.57	2.61	7.74	0	0.31	0
TRINITY_DN100410_c0_g1	0	0	0	0	0	4.47
TRINITY_DN100415_c0_g1	0	0	5.54	0	0	1.05
TRINITY_DN100416_c0_g1	0	4.48	0	0	0	0
TRINITY_DN100417_c0_g1	0.18	0.37	0	0	0	0
TRINITY_DN100417_c0_g2	0	0.22	0	0.17	0	0.05
TRINITY_DN100417_c0_g3	0	0	0	0	0	0
TRINITY_DN100418_c0_g1	0	3	0	0	0	0
TRINITY_DN100418_c1_g1	0	0	0	0.8	0.09	0.54
TRINITY_DN100418_c2_g1	0	0	0	0	0	0.86
TRINITY_DN100419_c0_g1	0	0.05	0.15	0	0	0.1
TRINITY_DN100419_c1_g1	0	0	0	0	5.03	0
TRINITY_DN10041_c0_g1	0.28	0.52	0.73	0.24	1.2	1
TRINITY_DN10041_c0_g2	0	0	0	0	0.38	0.14
TRINITY_DN10041_c1_g1	0	0	0	0	0	0
TRINITY_DN100420_c0_g1	0.42	0	0	0	0	0
TRINITY_DN100420_c0_g2	0	1.63	0	0	0	0
TRINITY_DN100422_c0_g1	0	0	0	0	0	0
TRINITY_DN100423_c0_g1	0	0	0	4.51	0	0
TRINITY_DN100424_c0_g1	0	0	0	0.53	0	0
TRINITY_DN100425_c1_g1	1.94	0	0	0	0	0
TRINITY_DN100426_c0_g1	0	0	0	17.79	0	0
TRINITY_DN100427_c0_g1	1.31	1.79	0.32	0.46	2.68	1
TRINITY_DN100427_c1_g1	0.3	0.6	0	0	0	0
TRINITY_DN100427_c1_g2	1.13	0	0	0	0	0
TRINITY_DN100427_c2_g1	0	0.3	0.14	0	0	0
TRINITY_DN100428_c0_g1	0	0.59	0.82	0	0	0
TRINITY_DN100428_c1_g1	0	0.62	0	0	0	0
TRINITY_DN100429_c0_g1	2.99	0	0	0	0	0
TRINITY_DN10042_c0_g1	10.31	9.59	8.28	8.12	6.81	10.52
TRINITY_DN100430_c0_g1	0	0	3.69	0	0	0
TRINITY_DN100431_c0_g1	0	0	0	0	0	6.93
TRINITY_DN100431_c1_g1	0	0	0	0	0	0
TRINITY_DN100432_c0_g1	0	3.4	0	0	0	0
TRINITY_DN100432_c0_g2	0	0	0	0	0	0
TRINITY_DN100433_c0_g1	0	0	0	0	0	0
TRINITY_DN100433_c0_g2	0	0	0	0	0	0.54
TRINITY_DN100433_c1_g1	0	0	0	0	0	3.69
TRINITY_DN100434_c0_g1	0	0.23	0	0.06	0	0
TRINITY_DN100434_c0_g2	0	0	0	0	0	0.54
TRINITY_DN100435_c0_g1	0	0.1	0.05	0	0.09	0.05
TRINITY_DN100435_c1_g1	0	0	0.46	0	0	0
TRINITY_DN100435_c2_g1	0	0	0	0	0	13.31
TRINITY_DN100436_c0_g1	0	0	0	0.58	0	0
TRINITY_DN100436_c1_g1	0	0	0	0	0	0
TRINITY_DN100437_c0_g1	0	2.73	0	0	0	0
TRINITY_DN100437_c1_g1	0	0	0.35	0	0	0
TRINITY_DN100437_c2_g1	0	0	0	17.61	0	0
TRINITY_DN100437_c3_g1	0	0	0	0	0	0
TRINITY_DN100438_c0_g1	0	0	0	0	1.63	0
TRINITY_DN100439_c0_g1	0	0.92	0	0	0	0
TRINITY_DN10043_c0_g1	2.86	2.94	3.09	2.11	2.73	3.39
TRINITY_DN10043_c1_g1	0	0.14	0.35	0	0	0
TRINITY_DN10043_c1_g2	0	0.22	0.28	0	0.03	0
TRINITY_DN100440_c0_g1	0	0	0	0	0	0.86
TRINITY_DN100441_c0_g1	0.25	0.22	0.03	8.07	0.4	0.18
TRINITY_DN100441_c1_g1	2.81	1.33	1.1	0.66	0.29	0.49
TRINITY_DN100441_c3_g1	7.56	0	0	0	0	0
TRINITY_DN100441_c4_g1	0.56	0	0	0	0	0
TRINITY_DN100441_c5_g1	2.69	0	0	0	0	0
TRINITY_DN100442_c0_g1	0.24	0.24	0.46	0.12	0.11	0.24
TRINITY_DN100443_c0_g1	0	0	1.43	0	0	0
TRINITY_DN100443_c1_g1	0	1.11	0.51	0	0	0
TRINITY_DN100443_c2_g1	0.59	0	0	0	0	0
TRINITY_DN100443_c2_g2	0.74	0	0	0	0	0
TRINITY_DN100445_c0_g1	0	0	0	0	1.04	0
TRINITY_DN100446_c0_g1	0	0.68	0	0	0	0.09
TRINITY_DN100447_c0_g1	3.31	12	9.62	12.62	0.2	48.8
TRINITY_DN100447_c0_g2	0	0.61	0.57	0	0	0.4
TRINITY_DN100447_c1_g1	0	0	0	0	0	0
TRINITY_DN100448_c0_g1	0	0	0	0	0	0
TRINITY_DN10044_c0_g1	5.65	3.91	23.42	1.1	7.74	16.88
TRINITY_DN100450_c0_g1	0	2.63	2.26	2.4	1.05	0
TRINITY_DN100451_c0_g1	0.2	0	0.19	0	0	0
TRINITY_DN100452_c0_g1	0	0.1	0.19	0	0	0.1
TRINITY_DN100452_c2_g1	0	0	0	0	0	0
TRINITY_DN100455_c0_g1	0	0.42	0	0.41	0	0.14
TRINITY_DN100456_c0_g1	0.12	0.29	0	1.22	0.59	0.04
TRINITY_DN100456_c0_g2	0	0	0	0	0.43	0
TRINITY_DN100456_c1_g1	0	0	0	0	1.98	0
TRINITY_DN100456_c1_g2	0	0	0	0	0	0
TRINITY_DN100456_c1_g3	0	0	0	0	0	0
TRINITY_DN100457_c0_g1	0	0	0	0	1.98	1.72
TRINITY_DN100457_c0_g2	0.36	0	0	0	2.05	0
TRINITY_DN100457_c1_g1	0.06	0	0	0	0.55	0
TRINITY_DN100457_c1_g2	0	0	0	0	0	0
TRINITY_DN100457_c1_g3	0	0	0	0	0	0
TRINITY_DN100458_c0_g1	0	1.26	0.38	0.4	0	0
TRINITY_DN100459_c0_g1	0	0	0	0	0	0
TRINITY_DN100459_c1_g1	0.17	0	0	0	0	0
TRINITY_DN10045_c0_g1	6.63	10.65	20.71	5.83	8.65	6.16
TRINITY_DN10045_c0_g2	0	0.22	0	0	0	0
TRINITY_DN10045_c1_g1	0.16	0	0.31	0	0.14	0
TRINITY_DN10045_c2_g1	0	0	0	0	0	0
TRINITY_DN100460_c0_g1	1.46	0	0	0.56	0	0
TRINITY_DN100461_c0_g1	1.89	0	3.05	0	2.19	0
TRINITY_DN100461_c1_g1	0	15.07	19.93	0	0	0
TRINITY_DN100462_c0_g1	6.2	0	0	0	0	0
TRINITY_DN100463_c0_g1	0	0	0	0	0	0.36
TRINITY_DN100463_c0_g2	0	0	0	0	0	2.63
TRINITY_DN100464_c0_g1	0	0	0	0	0	0
TRINITY_DN100465_c0_g1	1.94	0	1.5	0	0	0
TRINITY_DN100465_c1_g1	0	1.75	3.56	0.27	0	0
TRINITY_DN100466_c0_g1	0.13	0.23	0	0.1	0.15	0.06
TRINITY_DN100466_c1_g1	0	0	0	0	0	0
TRINITY_DN100468_c0_g1	0	0	0	0	0	0
TRINITY_DN100469_c0_g1	0	0	0.77	2.42	0	0
TRINITY_DN10046_c0_g1	0.82	1.17	1.3	0.71	0.61	4.62
TRINITY_DN10046_c1_g1	0	0.33	0.3	0	0.83	0.97
TRINITY_DN10046_c2_g1	0	0	0	0	1.67	0
TRINITY_DN10046_c3_g1	0	0	0	0	0	0
TRINITY_DN10046_c4_g1	0	0	0	0	0	0
TRINITY_DN100470_c0_g1	0	0	0	0	0	0
TRINITY_DN100471_c0_g1	35.4	0	5.9	0	0	0
TRINITY_DN100472_c0_g1	0	0	0	0	0	0
TRINITY_DN100473_c0_g1	0	0	0	0	0.45	0
TRINITY_DN100474_c0_g1	0	0	0	0	0	0
TRINITY_DN100475_c0_g1	0.35	1.75	0.47	0.74	0.3	0.9
TRINITY_DN100475_c1_g1	0	0	0	0	0	0
TRINITY_DN100476_c0_g1	0	0.83	0.73	0	0	0.78
TRINITY_DN100477_c0_g1	1.19	0	2.42	4.01	0.54	0.75
TRINITY_DN100478_c0_g1	2.26	2.99	1.05	4.77	0.06	0.8
TRINITY_DN100478_c0_g2	0	0.17	0.33	0	0.1	0.22
TRINITY_DN100479_c0_g1	6.44	4.69	8.91	1.78	3.32	8.63
TRINITY_DN100479_c0_g2	0	0	1.97	0	0	0
TRINITY_DN10047_c0_g1	1.66	1.46	1.95	1.4	1.45	1.45
TRINITY_DN10047_c0_g2	0	0	0	0	0	22.67
TRINITY_DN10047_c0_g3	0	0	0	0	0	0
TRINITY_DN10047_c1_g1	2.56	1.5	1.54	1.83	0.74	0.75
TRINITY_DN10047_c3_g1	0	0	0	0	0	0
TRINITY_DN10047_c4_g1	0	0	0	0	0	0
TRINITY_DN10047_c5_g1	0	0	0	0	0	0
TRINITY_DN100480_c0_g1	0	1.13	0.11	0	0.05	0
TRINITY_DN100480_c1_g1	0	0	0	0	0.62	0
TRINITY_DN100480_c2_g1	0	0	0	0.29	0	0
TRINITY_DN100480_c2_g2	0	0	0	0	0	0
TRINITY_DN100481_c0_g1	0.08	0	0	0	0	0.36
TRINITY_DN100481_c1_g1	1.61	0	0	0	0	0
TRINITY_DN100481_c2_g1	0	0	0	0	0	0
TRINITY_DN100481_c3_g1	0	0	0	0	0	0
TRINITY_DN100483_c0_g1	0	0	0	0	2.48	0
TRINITY_DN100483_c0_g2	0.11	0	0	0	0	0.33
TRINITY_DN100483_c1_g1	0.06	0.06	0.35	0.43	0.27	0
TRINITY_DN100485_c0_g1	0.53	0	0	0.78	0.25	0
TRINITY_DN100486_c0_g1	0	0	0.69	0	0	1.53
TRINITY_DN100486_c0_g2	0	0.79	0	0	0	0
TRINITY_DN100487_c0_g1	0.61	0	0	0	0	0
TRINITY_DN100489_c0_g1	0	2.47	0	0.58	1.02	1.21
TRINITY_DN100489_c1_g1	0.21	0.43	0.82	0.11	0.25	0.42
TRINITY_DN100489_c1_g2	0.56	0	0.67	0.14	0.73	0
TRINITY_DN100489_c2_g1	0	0	0	0	0	0
TRINITY_DN100489_c2_g2	0	0	0	0	0	0
TRINITY_DN100489_c3_g1	0	0	0	0	0	0
TRINITY_DN100489_c4_g1	0	0	0	0	0	0
TRINITY_DN10048_c0_g1	0	0.12	0.39	0	2.54	1.87
TRINITY_DN10048_c0_g2	0	0.21	0.29	0.08	4.11	2.26
TRINITY_DN100490_c0_g1	0	0	0	0	0	0
TRINITY_DN100491_c0_g1	0	0	0	0	5.15	0.16
TRINITY_DN100492_c0_g1	0	0	0	0	0	0
TRINITY_DN100493_c0_g1	0	0	0	0	0	0
TRINITY_DN100495_c0_g1	0.1	1.45	0	0.1	0	0
TRINITY_DN100495_c0_g2	0.89	0	0	0.13	0	0
TRINITY_DN100495_c11_g1	0	0	0	0	0	0
TRINITY_DN100495_c1_g1	0	0	0.04	0.31	0.08	0.16
TRINITY_DN100495_c2_g1	0.47	0	0.05	0	0	0
TRINITY_DN100495_c2_g2	0	0	0.27	0	0	0
TRINITY_DN100495_c3_g1	0.44	0	0	0	0	0.09
TRINITY_DN100495_c4_g1	0	0.24	0	0.21	2.65	1.4
TRINITY_DN100495_c5_g1	0	0	0	0	0	0
TRINITY_DN100495_c6_g1	0	0	0	0	0	0
TRINITY_DN100495_c7_g1	0	0	0	0	0	0
TRINITY_DN100495_c8_g1	12.3	0	0	0	0	0
TRINITY_DN100495_c9_g1	0	0	0	0	1.04	0
TRINITY_DN100496_c0_g1	0	0	0	0	0	0
TRINITY_DN100497_c0_g1	0	0	0	0	0	0
TRINITY_DN100498_c0_g1	2.36	4.7	3.97	0	0.25	2.31
TRINITY_DN100499_c0_g1	0	0	0	2.71	0	0
TRINITY_DN10049_c0_g1	4.22	6.12	7.27	5.18	6.89	6.5
TRINITY_DN1004_c0_g1	15.83	12.56	14.62	10.69	10.8	11.91
TRINITY_DN1004_c0_g2	3.43	8.33	4.44	4.9	2.7	5.2
TRINITY_DN1004_c12_g1	0	0	0	0	0	0
TRINITY_DN1004_c15_g1	0	7.38	0	0	0	0
TRINITY_DN1004_c16_g1	0	0	0	0	0	29.58
TRINITY_DN1004_c17_g1	0	0	8.62	0	1.62	0
TRINITY_DN1004_c17_g2	0	0	1.9	2.05	3.45	0
TRINITY_DN1004_c18_g1	0	0	6.72	0	0	0
TRINITY_DN1004_c18_g2	0	0	0	0	0	0
TRINITY_DN1004_c19_g1	0	0	0	0	0	0
TRINITY_DN1004_c1_g1	0.09	0.12	0.24	4.03	14.26	0.3
TRINITY_DN1004_c1_g2	0	0	0	14.31	0.16	0
TRINITY_DN1004_c2_g1	0.31	1.85	0.12	0.57	1.77	1.84
TRINITY_DN1004_c2_g2	0	0	0	0	0	0
TRINITY_DN1004_c3_g1	2.45	3.02	0	1.08	3.84	4.29
TRINITY_DN1004_c5_g1	1.06	3.82	0.86	1.8	0	6.56
TRINITY_DN1004_c6_g1	9.96	0.96	0.64	0.68	4	3.24
TRINITY_DN100500_c0_g1	0	0	0	0	0	0
TRINITY_DN100501_c0_g1	0	0	4.76	0	0	0
TRINITY_DN100502_c0_g1	1.43	0.67	0.76	0.25	0.22	0.89
TRINITY_DN100503_c0_g1	0	0	0	0	0	0.16
TRINITY_DN100504_c0_g1	0	0	0	0	2.79	0
TRINITY_DN100504_c0_g2	0	0	0	0	0	0
TRINITY_DN100505_c0_g1	0	0	0	3.02	0	0
TRINITY_DN100505_c2_g1	0	0	0	14.47	0	0
TRINITY_DN100507_c0_g1	2.09	0.08	0.26	0	0.17	3.57
TRINITY_DN100507_c0_g2	0.07	0	0	0.36	0.06	0
TRINITY_DN100508_c0_g1	0	0	0	0	2.59	0
TRINITY_DN100509_c0_g1	0	0	0	0	0	0
TRINITY_DN10050_c0_g1	68.51	43.1	82.18	36.21	67.49	64.74
TRINITY_DN10050_c12_g1	0	0	0	0	0	0
TRINITY_DN10050_c13_g1	0	0	0	0	0	0
TRINITY_DN10050_c14_g1	0	0	0	0	0	0
TRINITY_DN10050_c1_g1	0.68	0.54	0.34	0	0	1.2
TRINITY_DN10050_c7_g1	0	0	0	0	0	0
TRINITY_DN10050_c7_g2	0	0	0	0	0	0
TRINITY_DN10050_c8_g1	0.16	0	0	0.27	0.09	0.05
TRINITY_DN10050_c8_g2	0	0	0	0	17.17	0
TRINITY_DN100510_c0_g1	1.15	4.22	6.82	2.49	11.98	4.97
TRINITY_DN100511_c0_g1	0.16	3.6	4.47	0.16	2.69	0
TRINITY_DN100512_c0_g1	0	0	0	0	0.87	0
TRINITY_DN100512_c0_g2	0.82	0	0	0.74	0	0
TRINITY_DN100513_c0_g1	0.39	0.98	0	0	0	0
TRINITY_DN100513_c1_g1	0	0	0	0	0	0
TRINITY_DN100514_c0_g1	0	0	0	0	2.2	0
TRINITY_DN100515_c0_g1	0	0	0.14	0.15	0	0
TRINITY_DN100516_c0_g1	0	0	0	0	6.96	0
TRINITY_DN100518_c0_g1	0	0	1.54	6.58	0	0
TRINITY_DN100519_c0_g1	0.84	0	0.72	0	0.66	5.61
TRINITY_DN100519_c0_g2	0	0.41	0.14	0	0	0
TRINITY_DN10051_c0_g1	14.84	3.97	21.69	66.09	30.58	24.74
TRINITY_DN100521_c0_g1	0	0	0	0	0	0
TRINITY_DN100522_c0_g1	0	0	0	0	0	0
TRINITY_DN100522_c1_g1	0	0	6.2	0	0	0
TRINITY_DN100523_c0_g1	0.05	0.28	0.1	0.04	0.11	0.24
TRINITY_DN100524_c0_g1	8.65	13.45	4.08	1.08	0.95	1.16
TRINITY_DN100525_c0_g1	0.23	0	0.22	0.36	0	0
TRINITY_DN100525_c1_g1	0.4	0	0	0	0	0
TRINITY_DN100526_c0_g1	0	0	0	0	0.3	0
TRINITY_DN100528_c0_g1	0	0	0	0	0	0
TRINITY_DN10052_c0_g1	0.98	1.18	0.18	0.59	0.39	0.35
TRINITY_DN100530_c0_g1	0.42	10.42	0.41	0	0	0
TRINITY_DN100531_c0_g1	0	0	0	0	0	0
TRINITY_DN100531_c0_g2	0	0	0	0	0	0
TRINITY_DN100532_c0_g1	0	0	0	0.71	0.31	0
TRINITY_DN100534_c0_g1	0.1	0	0	0	0.57	0
TRINITY_DN100534_c1_g1	0.63	0	0	0	1.02	0
TRINITY_DN100534_c2_g1	0.16	0	0	0	0.28	0
TRINITY_DN100534_c3_g1	0	0	0	0.17	1.31	0
TRINITY_DN100534_c4_g1	0	0	0	0	0	0
TRINITY_DN100534_c5_g1	12.86	0	0	0	0	0
TRINITY_DN100535_c0_g1	0	0	0	0	0	0
TRINITY_DN100535_c1_g1	0	0.47	0	0	0	0
TRINITY_DN100536_c0_g1	0	0	0	0	0	0
TRINITY_DN100537_c0_g1	0.37	1.66	0.38	0.93	2.53	30.66
TRINITY_DN100537_c1_g1	0	0	0	0	0	0
TRINITY_DN100537_c3_g1	0	0	0	0	0	0
TRINITY_DN100538_c0_g1	0	0	0	0	0	1.26
TRINITY_DN10053_c0_g1	36.18	86.65	17.59	30.29	34.69	29.07
TRINITY_DN100540_c0_g1	0	0	0	0	0	0
TRINITY_DN100540_c1_g1	0	0	0	0	0	0
TRINITY_DN100541_c0_g1	0	0	0	0	0	0
TRINITY_DN100542_c0_g1	0	0	0	0	0.97	0
TRINITY_DN100543_c0_g1	0	0	0	11.16	0	0
TRINITY_DN100544_c1_g1	0.16	0.08	10.5	0	0	0.48
TRINITY_DN100545_c0_g1	0	0	0	0	0	0
TRINITY_DN100547_c0_g1	0	1.32	3.67	0	3.66	0
TRINITY_DN100547_c1_g1	0	0	0	0	0	0
TRINITY_DN100549_c0_g1	0	0	0	0	0.67	0
TRINITY_DN10054_c0_g1	0.22	0.56	1.26	1.17	2.83	3.41
TRINITY_DN10054_c1_g1	4.22	0.12	1.64	12.6	10.31	0
TRINITY_DN10054_c2_g1	6.35	0.49	0.55	7.07	6.85	0
TRINITY_DN100550_c0_g1	0.42	0.87	0.25	0.09	0.22	0
TRINITY_DN100552_c0_g1	0	4.21	0	0	0	0
TRINITY_DN100552_c1_g1	0	0	0	0	0	0
TRINITY_DN100553_c0_g1	0	0	0.57	0	0.53	0
TRINITY_DN100554_c0_g1	0	0	19.58	0	0	0
TRINITY_DN100555_c0_g1	0	0	0	0	6.98	0
TRINITY_DN100557_c0_g1	0	0	0	0	0	2.52
TRINITY_DN100558_c0_g1	0.45	0.26	0	0.09	0.15	0
TRINITY_DN10055_c0_g1	8.21	7.23	7.38	5.44	5.7	8.16
TRINITY_DN100560_c0_g1	0	0	0	0.79	0	0
TRINITY_DN100561_c0_g1	0	0	0	0	0	0
TRINITY_DN100562_c0_g1	0	0	0	0	0	0
TRINITY_DN100563_c0_g1	0	0.62	0	0	0	0
TRINITY_DN100564_c0_g1	7.99	0	0	0	0	0
TRINITY_DN100564_c1_g1	0	0	0	0	0	0
TRINITY_DN100565_c0_g1	0	0.15	0.76	0	0	0
TRINITY_DN100566_c0_g1	0	0	0	1.35	0	0
TRINITY_DN100567_c0_g1	0	0	0	0	0	0
TRINITY_DN100568_c0_g1	0	0	0	0	2.33	0
TRINITY_DN100569_c0_g1	0	0	0	0	0	0
TRINITY_DN10056_c0_g1	1.34	2.15	3.07	3.27	1.29	2.57
TRINITY_DN10056_c0_g2	0.47	0.26	0.28	0.56	0.23	0.3
TRINITY_DN10056_c2_g1	0	0.78	0.17	0	0	0
TRINITY_DN100570_c0_g1	0	1.88	0	0	0	0
TRINITY_DN100572_c0_g1	17.14	0	2.6	17.33	6.9	1.07
TRINITY_DN100574_c0_g1	1.04	0.52	0	0	0	0
TRINITY_DN100575_c0_g1	0.53	0	0.95	0	0	0
TRINITY_DN100576_c0_g1	3.01	0	0	0	0	0
TRINITY_DN100577_c0_g1	0.15	0.19	0	0	0.03	0.26
TRINITY_DN100578_c0_g1	0	7.43	4.76	0	2.96	0
TRINITY_DN100578_c1_g1	0	0	0	0	0	0.47
TRINITY_DN100579_c0_g1	0.22	0.07	0.07	0	0	0
TRINITY_DN10057_c0_g1	0.56	1.34	0.54	3.49	2.84	0.43
TRINITY_DN10057_c0_g2	0	0	3.04	0	0.66	0
TRINITY_DN10057_c0_g3	0.04	0.27	0.89	0.07	0.43	0
TRINITY_DN10057_c0_g4	0	0	0	0	0	0
TRINITY_DN10057_c0_g5	0	0	0	1.73	0	0
TRINITY_DN10057_c1_g1	0	0	0	0	0	0
TRINITY_DN100580_c0_g1	1.2	0	0	0	0	0
TRINITY_DN100581_c0_g1	0	0	0	0	0	73.75
TRINITY_DN100582_c0_g1	0	0	0	0	1.39	1.52
TRINITY_DN100583_c0_g1	0	0	0	1.11	1.47	0
TRINITY_DN100584_c0_g1	0	3.47	0	0	0	0
TRINITY_DN100586_c0_g1	0	0	1.1	0	0	0
TRINITY_DN100586_c0_g2	0.04	0.08	0	0.08	0	0.04
TRINITY_DN100587_c0_g1	0	0	0	0	0	0
TRINITY_DN100588_c0_g1	2.24	4.47	3.93	7.08	9.47	10.62
TRINITY_DN100589_c0_g1	0	3.2	0	0	0	0
TRINITY_DN100589_c0_g2	11.5	0	0	0	0	0
TRINITY_DN10058_c0_g1	1.89	2.03	5.19	0.87	2.56	4.9
TRINITY_DN100590_c0_g1	0	6.59	0	0	0	0
TRINITY_DN100591_c0_g1	0	0	2.03	6.55	0	0
TRINITY_DN100592_c0_g1	0	0	0	0	0	0
TRINITY_DN100594_c0_g1	0	0	0	0	0	0
TRINITY_DN100595_c0_g1	2.16	0	0	4.51	1.15	0.53
TRINITY_DN100596_c0_g1	0.5	0	0	0	0	0
TRINITY_DN100597_c0_g1	0	0	0	0	0	0
TRINITY_DN100597_c1_g1	1.66	0	0	0	0	0
TRINITY_DN100598_c0_g1	0	0	0	0	0	0.9
TRINITY_DN100598_c1_g1	0	0	0	0	0	0
TRINITY_DN100599_c0_g1	0	0	0.19	0.6	0	2.61
TRINITY_DN100599_c1_g1	0	0.38	0	0	0	0
TRINITY_DN100599_c1_g2	0.34	0	0	0	0.28	0
TRINITY_DN100599_c1_g3	0	0	0.3	0.31	0	0
TRINITY_DN10059_c0_g1	0.91	0.56	9.04	2.81	1.73	4.4
TRINITY_DN1005_c0_g1	46.86	32.41	45.32	114.62	31.02	0.45
TRINITY_DN1005_c1_g1	51.52	39.99	55.74	105.13	48.24	1.2
TRINITY_DN1005_c2_g1	4.2	0	0	0	0	0
TRINITY_DN1005_c5_g1	0	0	0	0	0	0
TRINITY_DN100600_c0_g1	0.55	0.78	0	13.73	94.14	0.13
TRINITY_DN100601_c0_g1	0	1.91	0.03	0	0.73	0
TRINITY_DN100602_c0_g1	0	0	0	0	0	0
TRINITY_DN100603_c0_g1	0.18	0	0	0	0	0
TRINITY_DN100604_c0_g1	0	0	0	0	0	3.89
TRINITY_DN100605_c0_g1	5.42	1.73	11.4	3.68	4.51	5.34
TRINITY_DN100605_c0_g2	0	0	21.17	0	0	0
TRINITY_DN100606_c0_g1	0.38	0.94	0.68	0.59	1.58	0.66
TRINITY_DN100606_c1_g1	0	0.02	0	0	1.83	0.23
TRINITY_DN100606_c3_g1	1.33	0	0	0	0	0
TRINITY_DN100607_c0_g1	0	0	0.96	0	0	0
TRINITY_DN100608_c0_g1	0	0	0.15	0	0	0
TRINITY_DN100608_c1_g1	1.26	0	3.04	1.99	1.05	0
TRINITY_DN100609_c0_g1	0	0	0	0	0	0
TRINITY_DN10060_c0_g1	0	8.87	0	0	0	1.23
TRINITY_DN10060_c0_g2	0	0	0.82	0	0	7.44
TRINITY_DN10060_c0_g3	11.41	0	0	0	0	0
TRINITY_DN100610_c0_g1	0	0	0	0	0	0
TRINITY_DN100611_c0_g1	0	0	0	0	0	0
TRINITY_DN100612_c0_g1	0	0	0	35.58	0	0
TRINITY_DN100616_c0_g1	0	0	10.56	0	0	0
TRINITY_DN100619_c0_g1	0	0	0	0.89	0	0
TRINITY_DN10061_c0_g1	0.32	0.07	5.99	0	0.49	0.1
TRINITY_DN10061_c0_g2	0	0	5.34	0.98	0	0
TRINITY_DN100620_c0_g1	0	0	0	5.21	0	0
TRINITY_DN100621_c0_g1	0	0	0	0	0	0
TRINITY_DN100622_c0_g2	0	0	0	2	0	0
TRINITY_DN100622_c0_g3	0	0	0.09	0.67	0	0.05
TRINITY_DN100624_c0_g1	0	0	0	0	6.87	0
TRINITY_DN100626_c0_g1	0	0	0	0	0.46	0
TRINITY_DN100628_c0_g1	3.42	0	0	0	0	0
TRINITY_DN100629_c0_g1	0	0	0	7.75	0	0
TRINITY_DN10062_c0_g1	6.48	4.61	5.47	2.4	2.9	3.97
TRINITY_DN100630_c0_g1	0	0	0	0	0	0
TRINITY_DN100631_c0_g1	0	0	0	0.17	0.37	0
TRINITY_DN100631_c0_g2	0	7.18	0	0	0	0
TRINITY_DN100632_c0_g1	0	2.42	0	0.19	1.05	0
TRINITY_DN100634_c0_g1	0	0	0	0	0	0
TRINITY_DN100635_c0_g1	0	0	0.11	0	0.6	0.13
TRINITY_DN100636_c0_g1	0	0	0	0	0	0
TRINITY_DN100637_c0_g1	0	0	0	0	2.23	0
TRINITY_DN100637_c0_g2	0.49	0	0.24	0	0	0
TRINITY_DN100638_c0_g1	0.47	0	0.06	0	1.62	1.63
TRINITY_DN100639_c0_g1	0	9.89	0	0	0	0
TRINITY_DN100639_c1_g1	0	0	0	0	0	0
TRINITY_DN10063_c0_g1	11.82	4.94	15.94	2.75	20.6	60.16
TRINITY_DN10063_c0_g2	1.31	2.26	1.34	0.1	0.98	1.29
TRINITY_DN10063_c12_g1	0	0	0	0	0	0
TRINITY_DN10063_c14_g1	0	0	0	0	0	0
TRINITY_DN10063_c16_g1	0	0	0	0	0	0
TRINITY_DN10063_c1_g1	0.39	0.74	0.31	1.45	0.14	0.61
TRINITY_DN10063_c1_g2	0	15.54	1.7	0.32	0.75	5.2
TRINITY_DN10063_c2_g1	0	1.85	1.72	11.84	0	0
TRINITY_DN10063_c3_g1	0	0	0	0	0	0
TRINITY_DN10063_c8_g1	0	0	0	1.7	0	0.59
TRINITY_DN10063_c9_g1	0	0	0	0	0	0
TRINITY_DN100640_c0_g1	5.69	0.92	0	0	0.98	0
TRINITY_DN100641_c0_g1	0	1.02	0.6	0	1.24	0.51
TRINITY_DN100642_c0_g1	0	0	0	0.35	0	0
TRINITY_DN100643_c0_g1	0	0	0	9.79	0	0
TRINITY_DN100643_c1_g1	0	5.65	0	0	7.32	0
TRINITY_DN100644_c0_g1	0	0	0	0	0	0
TRINITY_DN100645_c0_g1	0.46	0	0	0.23	0	0.23
TRINITY_DN100647_c0_g1	1.15	0	0	0	0.75	0
TRINITY_DN100648_c0_g1	0	0	0	6.58	0	0
TRINITY_DN100648_c1_g1	0	0	0	0	0	0
TRINITY_DN100649_c0_g1	0.35	0	0.03	0.14	0	0.16
TRINITY_DN10064_c0_g1	5.04	3.92	4.82	3.83	4.99	4.99
TRINITY_DN100650_c0_g1	0	0	0	0	0	0
TRINITY_DN100651_c0_g1	0.17	0.55	0.27	0	3.46	8.76
TRINITY_DN100651_c1_g1	0	0	0	0	0	0
TRINITY_DN100651_c2_g1	0	0	0	0	8.23	0
TRINITY_DN100652_c0_g1	0	0	0	0	2.42	0
TRINITY_DN100653_c0_g1	0	0	0.75	0	0	0
TRINITY_DN100654_c0_g1	0.14	0.42	0	0	0.98	0.09
TRINITY_DN100655_c0_g1	0	0	8.11	0	0	0
TRINITY_DN100656_c0_g1	0	0	0	0	0	0
TRINITY_DN100656_c0_g2	0.18	0	0	0	0	0
TRINITY_DN100658_c0_g1	0	0	0	0	0	2.24
TRINITY_DN10065_c0_g1	20.63	22.07	15.99	7.11	11.77	15.23
TRINITY_DN100660_c0_g1	0	0	0	10.58	0	0
TRINITY_DN100662_c0_g1	0.95	0.79	0.08	0.26	0.08	0.51
TRINITY_DN100663_c0_g1	0	0	0	0	0.97	0
TRINITY_DN100664_c0_g1	0	0	0	0	0	0
TRINITY_DN100665_c0_g1	1.03	0.23	0	0	0.3	0
TRINITY_DN100665_c1_g1	0	0	0	0	0	0
TRINITY_DN100666_c0_g1	0	0	0	0	0	0
TRINITY_DN100667_c1_g1	0	0	0	0	0	1.65
TRINITY_DN100667_c2_g1	0	0.37	0	0.35	0	0
TRINITY_DN100669_c0_g1	0	0	1.32	0	0	0
TRINITY_DN10066_c0_g1	9.38	9.15	5.81	4.71	3.74	4.95
TRINITY_DN10066_c1_g1	1.35	4.85	0.04	9.54	4.78	4.28
TRINITY_DN10066_c2_g1	1.54	0	8.26	4.85	0	14.67
TRINITY_DN10066_c4_g1	0	0	1.17	0	0	0.64
TRINITY_DN100670_c0_g1	0	0	0	0	0.58	0
TRINITY_DN100671_c0_g1	0	0	0	0	0	0
TRINITY_DN100674_c0_g1	0.69	0.17	0.07	0.1	0.98	0
TRINITY_DN100674_c1_g1	0	5.27	0	0	0	0
TRINITY_DN100674_c3_g1	0	0	0	0	0	0
TRINITY_DN100674_c5_g1	0	0	0	0	0	0
TRINITY_DN100675_c0_g1	5.61	0	0	0.31	0	0
TRINITY_DN100676_c0_g1	3.31	0	0	0	0	0
TRINITY_DN100678_c0_g1	0	0	0	0	0	0
TRINITY_DN100679_c0_g1	0	0	0	0	0	0
TRINITY_DN10067_c0_g1	19.08	12.82	20.39	9.16	3.87	15.01
TRINITY_DN100680_c0_g1	0	0	0	0	0	0
TRINITY_DN100682_c0_g1	2.87	1.85	0.04	0.89	0	0.39
TRINITY_DN100684_c0_g1	0	0	15.85	0	0	0
TRINITY_DN100686_c0_g1	3.23	0	0	0	4.52	0
TRINITY_DN100686_c1_g1	0	0	0	0	0	3.79
TRINITY_DN100686_c1_g2	18.86	0	0	0	0	12.49
TRINITY_DN100686_c2_g1	0	0	0	0	0	0
TRINITY_DN100686_c3_g1	2.28	0	0	0	0	0
TRINITY_DN100687_c0_g1	0	0	0	0	0	0
TRINITY_DN100688_c0_g1	23.31	6.71	10.15	2.39	4.36	3.99
TRINITY_DN100688_c0_g2	0.11	0	0	0	0.09	0
TRINITY_DN100688_c0_g3	0	0	0	0	0	0
TRINITY_DN100688_c1_g1	0	0.54	0	0	0	0
TRINITY_DN100688_c5_g1	0	0	0	27.65	0	0
TRINITY_DN100689_c0_g1	0	0	0	0.37	0	0.38
TRINITY_DN10068_c0_g1	3.86	4.64	0.97	1.48	2.72	4.19
TRINITY_DN100690_c0_g1	0	0	0	0	0.25	0
TRINITY_DN100691_c0_g1	0	0	2.12	0.54	0.49	0
TRINITY_DN100691_c1_g1	0	0	3.76	0	0	0
TRINITY_DN100692_c0_g1	11.05	0	0	0	0	0
TRINITY_DN100693_c0_g1	0	0	0	0	0	0
TRINITY_DN100695_c0_g1	1.37	0.92	0.44	0.61	0	0.15
TRINITY_DN100696_c0_g1	0	0	0	0	0	0
TRINITY_DN100697_c0_g1	0	0	0	0.09	0	0
TRINITY_DN100697_c1_g1	0	0	0.34	1.07	0	0
TRINITY_DN100698_c0_g1	23.97	0	0	0	0	0
TRINITY_DN100699_c0_g1	0.24	0.18	0.06	0.2	0.06	0.15
TRINITY_DN10069_c0_g1	2.4	2.6	1.7	2.17	1.97	1.78
TRINITY_DN1006_c0_g1	61.72	122.77	80.96	291.6	142.04	33.54
TRINITY_DN100700_c0_g1	0	0	0	0	0	0.65
TRINITY_DN100701_c0_g1	0	0	0	0	0	0
TRINITY_DN100702_c0_g1	3.01	0.32	1.18	0	0	3.24
TRINITY_DN100703_c0_g1	0	2.01	0	0	0	0
TRINITY_DN100704_c0_g1	0	0	33.44	0	0	0
TRINITY_DN100705_c0_g1	0	0	0	0	0	0
TRINITY_DN100706_c0_g1	0	0.43	0.61	0	0	0
TRINITY_DN100707_c0_g1	0	0	0	0	0	0.49
TRINITY_DN100707_c1_g1	0	0	0	0	0	16.3
TRINITY_DN100709_c0_g1	1.27	0	0	0	0	1.19
TRINITY_DN10070_c0_g1	3.2	4.54	3.69	3.09	2.94	4.46
TRINITY_DN100710_c0_g1	0.15	0	0	0.37	0.09	0
TRINITY_DN100711_c0_g1	0	0	2.09	0	1.97	7.4
TRINITY_DN100712_c0_g1	0	1.97	0	0	0	0
TRINITY_DN100713_c0_g1	0	0	0	0.27	0.05	0.22
TRINITY_DN100713_c0_g2	0	0	0	0.13	0.33	0
TRINITY_DN100713_c0_g3	0	0.55	0	0.27	0	0
TRINITY_DN100713_c1_g1	0.29	0	0	0	0	0
TRINITY_DN100713_c1_g2	0	0	0	0	0.57	0
TRINITY_DN100713_c2_g1	0	0	0	0	0.57	0
TRINITY_DN100713_c2_g2	0	0	0	0	0.54	0
TRINITY_DN100713_c4_g1	0	0	0	0	0	0
TRINITY_DN100713_c5_g1	0	0	0	0	0	0
TRINITY_DN100713_c6_g1	0	0	0	0	0	0
TRINITY_DN100714_c0_g1	0	0	0	0	0.14	0.16
TRINITY_DN100716_c0_g1	0	0	0.89	0	0	0
TRINITY_DN100716_c0_g2	4.13	0	0	0	0	0
TRINITY_DN100717_c0_g1	0	0	0	0	0	0
TRINITY_DN100718_c0_g1	0	0	0	0	0	13.31
TRINITY_DN100719_c0_g1	1.38	0	0	0	0	0
TRINITY_DN10071_c0_g1	6.38	0.92	8.19	0.69	0	0.5
TRINITY_DN10071_c1_g1	0.31	0.11	0.52	0.03	0	0.05
TRINITY_DN100720_c0_g1	0	0	0	0.24	1.28	0
TRINITY_DN100721_c0_g1	0.1	0.1	0	3.58	11.33	0.39
TRINITY_DN100722_c0_g1	0	0	0	0	0	0
TRINITY_DN100724_c0_g1	0	0	0	0	0	0
TRINITY_DN100725_c0_g1	0	0	0	0	0	0.74
TRINITY_DN100726_c0_g1	0	0	0	0	0	0
TRINITY_DN100727_c0_g1	0.11	0.17	0.08	0.26	0	0.22
TRINITY_DN100727_c0_g2	0	0	0	0	2.86	0.69
TRINITY_DN100727_c1_g1	0	3.54	0	0	0	0
TRINITY_DN100728_c0_g1	0	0	0	0	0	0
TRINITY_DN100729_c0_g1	0	0	26.89	0	0	0
TRINITY_DN10072_c0_g1	4.71	4.32	5.89	2.87	2.54	3.58
TRINITY_DN100730_c0_g1	1.04	0	0	0	0	0
TRINITY_DN100731_c0_g1	0.77	0.27	0	0.38	0	0.27
TRINITY_DN100732_c0_g1	0.03	0	4.56	3.31	0	0
TRINITY_DN100735_c0_g1	1.92	0	1.45	1.22	11.87	2.07
TRINITY_DN100735_c0_g2	0.76	0	0	0	0	0
TRINITY_DN100735_c1_g1	0	0	0	0	0.36	0
TRINITY_DN100735_c1_g2	0	0	0	0	6.64	0
TRINITY_DN100735_c2_g1	3.75	0	0	0	0	0
TRINITY_DN100735_c3_g1	0	0	0	0	0	0
TRINITY_DN100735_c4_g1	0	0	0	0	0.4	0
TRINITY_DN100737_c0_g1	0	0.82	0	0	0	0
TRINITY_DN100737_c1_g1	0	0.2	0.2	0	0	0
TRINITY_DN10073_c0_g1	3.62	2.71	3.4	3.7	3.38	9.39
TRINITY_DN10073_c0_g2	0.18	2.6	0	0.18	0	0
TRINITY_DN10073_c6_g1	0	0	0	0	0	0
TRINITY_DN100740_c0_g1	0	0	0	0	0	9.34
TRINITY_DN100741_c0_g1	2.07	0.73	0	0.96	0	0
TRINITY_DN100741_c0_g2	0.13	0.78	0	0	0	0.06
TRINITY_DN100741_c1_g1	0	0	0	0	0	0
TRINITY_DN100742_c0_g1	0	0	0.95	0	0.29	0
TRINITY_DN100742_c2_g1	0	0	0	0.25	0	0.85
TRINITY_DN100743_c0_g1	0	0	0	0	0	0
TRINITY_DN100744_c0_g1	0	0	0	0	1.07	0
TRINITY_DN100744_c0_g2	0	0	0	0	0	0
TRINITY_DN100745_c0_g1	0	0	0	0	0	0
TRINITY_DN100747_c0_g1	0	0	0	0	0	0
TRINITY_DN100747_c0_g2	0	0	0	6.77	0	0
TRINITY_DN100747_c1_g1	0	0	0	0	0	3.4
TRINITY_DN100748_c0_g1	0	0	0	0	0	0
TRINITY_DN100749_c0_g1	0	0	0.39	0	0	0
TRINITY_DN100749_c1_g1	0.25	46.92	9.29	18.28	55.74	18.25
TRINITY_DN100749_c2_g1	0	0	0	0	3.99	0
TRINITY_DN10074_c0_g1	3.84	2.37	4.66	1.44	4.38	1.68
TRINITY_DN100750_c0_g1	0	0	0	0	0	0
TRINITY_DN100751_c0_g1	2.25	0	0	0.55	0.54	0.35
TRINITY_DN100752_c0_g1	0	0	0	0	19.85	0
TRINITY_DN100753_c0_g1	0	0	0	0	0	10.1
TRINITY_DN100755_c0_g1	0.11	0.7	0	0	0	0
TRINITY_DN100756_c0_g1	0	0	0	0	0	0.51
TRINITY_DN100757_c0_g1	0.06	1.46	0	0	0.08	0
TRINITY_DN100757_c1_g1	0.19	0	0.18	0.06	0	0.19
TRINITY_DN100757_c2_g1	0	0	0	0	0	1.48
TRINITY_DN100758_c0_g1	0	1.13	0	0	0	0
TRINITY_DN100758_c0_g2	0	0	0	3.19	0	3.92
TRINITY_DN100758_c0_g3	0	0	12.4	0	0	0
TRINITY_DN100758_c1_g1	0	0	0	0	0	0
TRINITY_DN100758_c1_g2	0	0	0	0	0	0
TRINITY_DN100758_c2_g1	0	0	0	0	0	0
TRINITY_DN100758_c3_g1	0	0	0	0	0	0
TRINITY_DN100758_c4_g1	0	0	0	0	0	0
TRINITY_DN100759_c0_g1	0	0	0	0	0	0
TRINITY_DN10075_c0_g1	2.51	3.41	2.26	3.57	3.39	8
TRINITY_DN100760_c0_g1	0	0	0.41	0.1	0.18	0.15
TRINITY_DN100760_c0_g2	0	0	0	0	0	0
TRINITY_DN100760_c0_g3	0.54	0.27	0	0	0.12	0
TRINITY_DN100760_c11_g1	0	0	0	0	0	0
TRINITY_DN100760_c1_g1	0	0	0	0.15	0	0.39
TRINITY_DN100760_c2_g1	0	0	0	0	0	0
TRINITY_DN100760_c3_g1	0	0	0	0	0	0.94
TRINITY_DN100760_c4_g1	0	0	3.69	0	0	0
TRINITY_DN100760_c5_g1	2.36	0	0	0	0	0
TRINITY_DN100760_c5_g2	0	0	0	0	0	0
TRINITY_DN100760_c6_g1	0	0	0	0	0	0
TRINITY_DN100760_c7_g1	0	0	21.35	0	0	0
TRINITY_DN100760_c8_g1	8.74	0	0	3.56	0	0
TRINITY_DN100761_c0_g1	0	0	0	0	0	0
TRINITY_DN100763_c0_g1	0	0	0.59	0	0	0
TRINITY_DN100764_c0_g1	0	0	0	0	0	0
TRINITY_DN100766_c0_g1	0	0	0	0	0	0
TRINITY_DN100766_c1_g1	0	0	0	0	0	0
TRINITY_DN100767_c0_g1	0	3.65	0	0	0	0.51
TRINITY_DN100768_c0_g1	0	0	0	0	0	0
TRINITY_DN100769_c0_g1	0	0	3.9	0	3.7	0
TRINITY_DN10076_c0_g1	23.45	2.17	2.78	1.7	1.08	1.31
TRINITY_DN10076_c10_g1	0	0	0	0	0	0
TRINITY_DN10076_c1_g1	1.17	0	0.35	0	0	0
TRINITY_DN10076_c3_g1	2.13	3.2	6.82	8.89	6.18	5
TRINITY_DN10076_c3_g2	0	0	0	0	0	0
TRINITY_DN10076_c6_g1	0	0	0	0	0	0
TRINITY_DN10076_c7_g1	0	0	0	0	0	0
TRINITY_DN10076_c8_g1	0.4	0	0	0	0.97	0
TRINITY_DN10076_c9_g1	0	0	0	1.93	0	0
TRINITY_DN100770_c0_g1	0.6	0.13	1	0.06	0.95	0.19
TRINITY_DN100771_c0_g1	0.35	0.17	0	0	0	0.85
TRINITY_DN100772_c0_g1	0	0	0.58	0	0	0
TRINITY_DN100773_c0_g1	560.36	811.53	727.72	978.61	278.48	359.94
TRINITY_DN100773_c0_g2	0.24	0.34	1.7	2.31	0	0.23
TRINITY_DN100773_c1_g1	0	0.11	0.7	0	0.28	0.72
TRINITY_DN100773_c2_g1	0	0	0	0	0	0
TRINITY_DN100774_c0_g1	5.2	2.61	1.15	0.86	3.29	3.38
TRINITY_DN100775_c0_g1	0.58	3.22	0.7	2.1	3.14	1.37
TRINITY_DN100775_c1_g1	0	0	0	0	0	0
TRINITY_DN100776_c0_g1	0	0	2.74	0	0	3.17
TRINITY_DN100777_c0_g1	0	0	0	0.27	0	0.54
TRINITY_DN100778_c0_g1	0	0	0	0	0	0
TRINITY_DN100778_c0_g2	0	0	0	0	0	0
TRINITY_DN100778_c0_g3	0	0	7.02	0	0	4.51
TRINITY_DN100778_c1_g1	0	0	0	0	0	0
TRINITY_DN100778_c1_g2	0	0	0	0	0	0
TRINITY_DN100778_c1_g3	0.96	0.77	0.52	0.27	2.1	1.44
TRINITY_DN100778_c1_g4	0.86	0	0	0	0	0.99
TRINITY_DN100778_c1_g5	0	0	7.25	0	0	0
TRINITY_DN100778_c2_g1	0	0	0	0	0	0
TRINITY_DN100778_c3_g1	0	0	0	0	0	0
TRINITY_DN100778_c4_g1	0	0	0	0	1.32	0
TRINITY_DN100778_c5_g1	0	0	0	0	0	0
TRINITY_DN100779_c0_g1	0	0	0	0	0	0.6
TRINITY_DN100779_c0_g2	0	0	0	0	0	0
TRINITY_DN10077_c0_g1	17.03	17.01	12.39	13.75	12.76	25.58
TRINITY_DN100780_c0_g1	2.61	2.2	1.77	4.26	2.54	2.19
TRINITY_DN100780_c1_g1	0	4.72	0	0	0	0.33
TRINITY_DN100781_c0_g1	0	0.3	0.55	0	0	0
TRINITY_DN100781_c1_g1	0	0	0	0	0	0
TRINITY_DN100782_c0_g1	0	0	0	5.42	0	0
TRINITY_DN100782_c1_g1	0.41	0	0.66	0	0	4.46
TRINITY_DN100783_c0_g1	2.55	2.5	4.2	2.84	0	1.26
TRINITY_DN100783_c1_g1	5.95	2.5	0	4.6	6.22	5.48
TRINITY_DN100783_c3_g1	0	0	0	0	0	0
TRINITY_DN100784_c0_g1	0	0	0	0	0	0
TRINITY_DN100784_c0_g2	0	0	0	0	0	0
TRINITY_DN100785_c0_g1	0	0	5.21	0	9.75	4.06
TRINITY_DN100786_c1_g1	0	0	0	0	0	0
TRINITY_DN100787_c0_g1	0	0	0	0	0	0
TRINITY_DN100788_c0_g1	0	0	1.32	17.14	0.83	0.7
TRINITY_DN10078_c0_g1	0	3.62	9.86	0	9.37	0
TRINITY_DN10078_c0_g2	0	0.74	0	0.09	0	0
TRINITY_DN10078_c0_g3	0	0	0	0	0.44	0
TRINITY_DN10078_c1_g1	0	0	0	0	0	0
TRINITY_DN100790_c0_g1	0.12	0	0.12	0.12	0	0.67
TRINITY_DN100791_c0_g1	0	0	0.14	0	0	0
TRINITY_DN100792_c0_g1	0	0	0	0	0	0
TRINITY_DN100794_c0_g1	0	0	0	0	3.93	0
TRINITY_DN100795_c0_g1	0	0	0	3.39	0	0
TRINITY_DN100796_c0_g1	1.08	0	0	0	0.46	0
TRINITY_DN100797_c0_g1	0	0	0	0	0	0
TRINITY_DN100798_c0_g1	0.14	0	0.27	0.72	0	0
TRINITY_DN100799_c0_g1	0.14	0.71	0.44	0.22	0.06	0.03
TRINITY_DN10079_c0_g1	1.11	0	4.62	2.92	0	0
TRINITY_DN1007_c0_g1	9.38	8.18	7.7	6.21	9.51	4.89
TRINITY_DN1007_c5_g1	0	0	1.87	0	0	0
TRINITY_DN100800_c0_g1	0	0	0	0	0	0
TRINITY_DN100801_c0_g1	0	0	0	0	0	9.74
TRINITY_DN100801_c0_g2	0	0	0	0	2.56	0
TRINITY_DN100802_c0_g1	0	0	0	0	0	0
TRINITY_DN100803_c0_g1	0	0	0	0	0	0
TRINITY_DN100805_c0_g1	0	0	0	0.9	0	0
TRINITY_DN100806_c0_g1	0	0.34	0	0	0	0
TRINITY_DN100808_c0_g1	0.97	0	0	0	0	0
TRINITY_DN100809_c0_g1	6.78	6.72	0	0	0	0
TRINITY_DN10080_c0_g1	1.51	2.24	1.23	1.65	6.23	1.44
TRINITY_DN100810_c0_g1	159.81	88.88	0	0	108.97	131.59
TRINITY_DN100811_c0_g1	0	0	0	0	0	4.19
TRINITY_DN100812_c0_g1	0	0	0	7.09	0	0
TRINITY_DN100813_c0_g1	4.62	4.36	3.09	4.37	0.46	4.41
TRINITY_DN100813_c0_g2	3.08	0	0	0	0	0
TRINITY_DN100813_c1_g1	0	0	0	5.13	1.98	0
TRINITY_DN100813_c2_g1	3.64	0	3.92	1.65	2.18	12.87
TRINITY_DN100814_c0_g1	0	0	0	0	4.65	0
TRINITY_DN100815_c0_g1	2.68	0	0	0	0	0
TRINITY_DN100816_c0_g1	0	0	7.92	0	0	0
TRINITY_DN100816_c0_g2	0	1.69	0.31	0.97	0	0
TRINITY_DN100817_c0_g1	0	0	0.51	0	0	0
TRINITY_DN100818_c0_g1	0	8.04	0	0	0	0
TRINITY_DN100818_c1_g1	0	0	0	0	0	0
TRINITY_DN100819_c0_g1	0	0	0	0	0	0
TRINITY_DN10081_c0_g1	4.64	3.27	4.73	3.08	5.32	4.1
TRINITY_DN100820_c0_g1	1.47	0	2.39	2.53	2.22	0
TRINITY_DN100821_c0_g1	28.33	3.6	9.1	3.3	2.86	21.7
TRINITY_DN100821_c1_g1	4.75	3.6	0.44	0.81	0	0
TRINITY_DN100821_c2_g1	0	0	0	0	0	0
TRINITY_DN100822_c0_g1	0.57	0.56	0	0	0	1.1
TRINITY_DN100823_c0_g1	0	0	0	0	0	4.21
TRINITY_DN100824_c0_g1	0	0	0	0	0	3.13
TRINITY_DN100824_c1_g1	0	0	0	0	0	0
TRINITY_DN100825_c0_g1	0	0.36	0	3.11	0	0
TRINITY_DN100825_c1_g1	0	0	0.8	0	0	0
TRINITY_DN100826_c0_g1	0	0	0	0	0	0
TRINITY_DN100828_c0_g1	1.42	0	1.16	0	0	0
TRINITY_DN100828_c1_g1	0	0	0	0	0	0
TRINITY_DN10082_c0_g1	2.51	4.39	2.96	3.29	2.74	3.89
TRINITY_DN100830_c0_g1	0	0	0	0	0	3.37
TRINITY_DN100831_c0_g1	0	1.86	0	1.1	0	0
TRINITY_DN100832_c0_g1	0	0	0	0	0	0
TRINITY_DN100833_c0_g1	0	0	0	0	0	0
TRINITY_DN100834_c0_g1	0.12	0	0.38	0	6.47	0.33
TRINITY_DN100834_c0_g2	1.12	0	0.47	0.39	0.23	0.21
TRINITY_DN100834_c0_g3	0	0	0	0	1.23	0
TRINITY_DN100834_c1_g1	0	0	0	0	0	0.64
TRINITY_DN100834_c3_g1	0	0.06	0	0.28	0.1	0
TRINITY_DN100834_c4_g1	0	0	0	0	0	0
TRINITY_DN100835_c0_g1	0.96	1.93	1.66	0.62	0	1.41
TRINITY_DN100835_c1_g1	0	0	0	0	0	6.65
TRINITY_DN100836_c0_g1	0.58	0	0	0	0	0
TRINITY_DN100837_c0_g1	0	0.58	0	0	0	0
TRINITY_DN100838_c0_g1	0	0	0	0	4.76	0
TRINITY_DN10083_c0_g1	6.84	7.31	8.76	8.1	6.6	8.03
TRINITY_DN10083_c1_g1	0.28	0.26	0.14	0.37	0.1	1.65
TRINITY_DN10083_c2_g1	0	0	0	0	0	0
TRINITY_DN10083_c3_g1	0	0	0	0	0	0
TRINITY_DN100840_c0_g1	0	0.15	0	0	20.94	0
TRINITY_DN100840_c0_g2	0	0	1.1	0	0	0.41
TRINITY_DN100840_c0_g3	0	0	0.52	0	0	0.11
TRINITY_DN100840_c0_g4	0	0	0	11.28	0	0
TRINITY_DN100840_c1_g1	1.1	0.46	0	0	0	0
TRINITY_DN100840_c3_g1	0	0	0	0	0	0
TRINITY_DN100840_c4_g1	0	0	0	0	0	12.54
TRINITY_DN100840_c5_g1	23.97	0	0	0	0	0
TRINITY_DN100840_c6_g1	0	0	0	0.14	0	0
TRINITY_DN100840_c7_g1	0	0	0	0	0	0
TRINITY_DN100841_c0_g1	0	0	0	0	0	0
TRINITY_DN100842_c0_g1	0	0.63	0	0.61	0	0
TRINITY_DN100844_c0_g1	0	0	0	0	0	0
TRINITY_DN100846_c0_g1	0.14	0	0.39	0	2.44	0
TRINITY_DN100847_c0_g1	0	0	0	0	0	0
TRINITY_DN100848_c0_g1	0	0	0	0	0	0
TRINITY_DN100849_c0_g1	0.31	0.62	1.42	0	2.35	1.21
TRINITY_DN10084_c0_g1	0	0.49	0	2	0.82	5.82
TRINITY_DN100850_c0_g1	1.08	0	0	2.85	0	1.02
TRINITY_DN100851_c0_g1	0	0	0.14	0.14	0.25	0
TRINITY_DN100852_c0_g1	0	0	0	0	0	0
TRINITY_DN100853_c0_g1	0.18	0	0	0	0	0
TRINITY_DN100854_c0_g1	0	0	0.66	0	0.61	0
TRINITY_DN100855_c0_g1	0.75	0	0	0	0.6	0
TRINITY_DN100856_c0_g1	0	0	0	0	0	0
TRINITY_DN100857_c0_g1	0	0	0	8.91	0	0
TRINITY_DN100858_c0_g1	0	1.12	0.26	0	0	0
TRINITY_DN100859_c0_g1	0	0	0	0	0	0
TRINITY_DN10085_c0_g1	10.14	13.37	10.27	5.2	4.3	10.53
TRINITY_DN10085_c0_g2	6.03	52.26	0.3	3.17	3.75	1.57
TRINITY_DN10085_c0_g3	0	0	8.22	0	0	0
TRINITY_DN10085_c3_g1	0	0	0	0	0	0
TRINITY_DN10085_c5_g1	0.33	0	0	0	1.11	0
TRINITY_DN10085_c8_g1	0.22	0	0	0	0	0
TRINITY_DN10085_c9_g1	0	0	0	0	0	0
TRINITY_DN100860_c0_g1	0	0	0	0	0	0
TRINITY_DN100861_c0_g1	0	0.38	0.44	0.9	0	0.82
TRINITY_DN100861_c0_g3	0.38	1.27	1.19	0.1	0	1.31
TRINITY_DN100862_c0_g1	0	0	0	0	0	0
TRINITY_DN100863_c0_g1	0	0	0	0	0	0
TRINITY_DN100864_c0_g1	0	0	0	7.2	1.53	3.98
TRINITY_DN100865_c0_g1	0	0	0.87	0	1.87	0
TRINITY_DN100866_c0_g1	0	0	0	0	0	9.23
TRINITY_DN100867_c0_g1	0	0	0	0	0	0.76
TRINITY_DN100868_c0_g1	0	0.22	0	0	0	0
TRINITY_DN100869_c0_g1	0	0	0	0.36	0	0
TRINITY_DN10086_c0_g1	0	0.63	10.09	7.3	7.09	7.01
TRINITY_DN10086_c1_g1	0	3.36	0	0	0.9	0
TRINITY_DN100870_c0_g1	9.37	4.36	0	0	1.76	0
TRINITY_DN100871_c0_g1	0	1.01	1.76	0	0	0
TRINITY_DN100872_c0_g1	1.43	0.75	1.45	0.33	1.92	0
TRINITY_DN100872_c1_g1	0	0	0	0	0	1.12
TRINITY_DN100872_c2_g1	0	0.49	0.68	0	0	0
TRINITY_DN100873_c0_g1	0.05	1.28	1.02	0.38	0.17	0
TRINITY_DN100873_c0_g2	0.67	0	0	0	0	0.22
TRINITY_DN100873_c0_g3	0	0	0	3.72	1.62	0
TRINITY_DN100875_c0_g1	1.29	0	0.3	0.52	1.62	0
TRINITY_DN100875_c0_g2	0	0.52	0	0.41	0	0.22
TRINITY_DN100875_c0_g3	0	0	0	0.55	0	0
TRINITY_DN100875_c1_g1	0.41	0	0	0.42	0	0.43
TRINITY_DN100875_c1_g2	0	0	0	0	0	1.38
TRINITY_DN100875_c2_g1	0	0.69	0	0	0	0
TRINITY_DN100875_c3_g1	0	0	0	3.3	0	0
TRINITY_DN100876_c0_g1	4.57	0	0	1.69	0	0
TRINITY_DN100877_c0_g1	0	0	0	0	0	0
TRINITY_DN100877_c1_g1	0	3.24	0	0	2.58	0
TRINITY_DN100878_c0_g1	0	0	0	2.33	0	0
TRINITY_DN100879_c0_g1	0	0.12	0.68	0	0	0.23
TRINITY_DN10087_c0_g1	2.42	2.91	2.78	2.23	2.46	5.21
TRINITY_DN10087_c1_g1	0.1	0.07	0.29	0.05	3.05	2.66
TRINITY_DN10087_c4_g1	0	0	0	1.34	0	0
TRINITY_DN10087_c8_g1	0	0	0	0	0	0
TRINITY_DN10087_c9_g1	0	0	0	0	0	0
TRINITY_DN100880_c0_g1	4.62	1.79	0	0	0	0
TRINITY_DN100881_c0_g1	0.08	0.26	1.79	0	0.78	0
TRINITY_DN100881_c0_g2	0.07	0.21	0.09	0.51	0.04	0.64
TRINITY_DN100881_c1_g1	0.25	0	0.59	0	0	0
TRINITY_DN100881_c1_g2	0.4	0	0	0	0	0.13
TRINITY_DN100881_c2_g1	0	0	0	0	0	0
TRINITY_DN100881_c3_g1	0	0	0	0	0	0
TRINITY_DN100881_c4_g1	0	0	0	0	4.47	0
TRINITY_DN100881_c5_g1	0	0.38	0.69	0	0	0
TRINITY_DN100881_c6_g1	0	0	0	0	0	0
TRINITY_DN100883_c0_g1	0	0	0	1	0.3	0
TRINITY_DN100884_c0_g1	0.06	0	0.19	0	0	0
TRINITY_DN100885_c0_g1	0.57	0.23	0	0	0	0
TRINITY_DN100886_c0_g1	0	3.73	0	0	0	0
TRINITY_DN100887_c0_g1	0	0	0	0	0	0
TRINITY_DN100888_c0_g1	0.15	0	0	0.89	0	0
TRINITY_DN100888_c1_g1	0	0	0	3.98	0	0
TRINITY_DN100888_c2_g1	0	0	0	0	0	0
TRINITY_DN10088_c0_g1	19.83	29.37	15.34	9.52	20.31	33.97
TRINITY_DN100890_c0_g1	0	0	0	0	0	2.75
TRINITY_DN100891_c0_g1	0	0	0	4.83	0	0
TRINITY_DN100894_c0_g1	0	0	0	0	6.97	5.85
TRINITY_DN100896_c0_g1	0	1.83	0	0	0	0
TRINITY_DN100899_c0_g1	16.29	0.26	1.52	0	0.33	0.19
TRINITY_DN100899_c1_g1	0	0	0	0	0	0
TRINITY_DN100899_c2_g1	0	0	0	0	0	0
TRINITY_DN10089_c0_g1	3.31	1.1	1.35	2.53	1.67	3.38
TRINITY_DN10089_c4_g1	0	0	11.15	0	31.97	0
TRINITY_DN10089_c5_g1	0	0	0	0	0	0
TRINITY_DN1008_c0_g1	10.4	14.1	6.07	6.89	6.66	4.55
TRINITY_DN1008_c1_g1	17.27	27.63	22.31	17.52	18	22.62
TRINITY_DN1008_c2_g1	6.82	7.47	8.05	5.14	6.57	6.69
TRINITY_DN1008_c3_g1	1.87	1.29	1.58	0.19	1.07	1.3
TRINITY_DN1008_c7_g1	1.61	0	0	0	0	0
TRINITY_DN100901_c0_g1	0	0.37	0	1.9	0	0
TRINITY_DN100901_c0_g2	1.45	0	0	0	0	0
TRINITY_DN100901_c1_g1	0	0	0	1.01	0	17.7
TRINITY_DN100901_c2_g1	0	0	0	0	0	0
TRINITY_DN100902_c0_g1	6.23	0	0	0	0	0
TRINITY_DN100903_c0_g1	0	0	0	0	1.08	0
TRINITY_DN100903_c0_g2	0	0	0	0	21.32	0
TRINITY_DN100904_c0_g1	0	0	0	0	4.7	0
TRINITY_DN100904_c0_g2	1.14	0	0	0	0.46	1.1
TRINITY_DN100904_c0_g3	0	0	0	0	0	0
TRINITY_DN100906_c0_g1	0	2.77	2.89	1.18	6.24	0.26
TRINITY_DN100906_c0_g2	0	2.56	0	0.57	0.11	0
TRINITY_DN100906_c0_g3	0	0	0	0	6.96	0
TRINITY_DN100906_c1_g1	0	0	0	0.82	0	0
TRINITY_DN100907_c0_g1	0	0	2.91	0	0	0
TRINITY_DN100908_c0_g1	0	0	0	0	0	0
TRINITY_DN100909_c0_g1	0	0	0	0	0	0
TRINITY_DN10090_c0_g1	24.65	19.26	51.31	9.86	20.2	24.24
TRINITY_DN10090_c2_g1	34.32	0.66	2.11	0	1.11	0.32
TRINITY_DN10090_c3_g1	0	0	0	0	0	0
TRINITY_DN10090_c3_g2	0	3.2	0	2.25	0	0
TRINITY_DN10090_c3_g3	0.09	0.44	0	0.31	0.1	3.74
TRINITY_DN10090_c3_g4	0.79	0	0.36	0	0	0
TRINITY_DN10090_c4_g1	4.44	2.62	0	1.49	2.67	6.03
TRINITY_DN10090_c4_g2	4.09	0	1.66	2	1.63	3.92
TRINITY_DN10090_c4_g3	0	0	0	0	0	22.25
TRINITY_DN10090_c5_g1	17.39	0	0	0	0	0
TRINITY_DN10090_c6_g1	0	0	0	2.11	0	0
TRINITY_DN10090_c7_g1	0.62	0	0	0	0	0
TRINITY_DN100910_c0_g1	0	0	0	0	0.4	0
TRINITY_DN100912_c0_g1	0	0	0	0	0	0
TRINITY_DN100913_c0_g1	0	0	0	0	0	0
TRINITY_DN100913_c1_g1	0	0	0	0	0	0
TRINITY_DN100916_c0_g1	0	7.66	0	0	0	0
TRINITY_DN100917_c0_g1	8.41	0	0	0	0	0
TRINITY_DN100918_c0_g1	0	52.4	0	0	0	0
TRINITY_DN100919_c0_g1	0	0	0.04	0	0.11	0.04
TRINITY_DN10091_c0_g1	5.26	6.06	6.21	5.36	6.91	6.39
TRINITY_DN10091_c5_g1	0	0	0	0	0	0
TRINITY_DN10091_c6_g1	0.08	0.08	0.38	0.12	0.37	0.13
TRINITY_DN100920_c0_g1	0.2	0.78	0.18	0	0	0
TRINITY_DN100921_c0_g1	1.66	4.53	0	0	0	0
TRINITY_DN100921_c1_g1	0	0	0	0	0	0
TRINITY_DN100922_c0_g1	0	0.24	0.05	0	0.04	0
TRINITY_DN100923_c0_g1	0	4.4	0	0	0	0
TRINITY_DN100924_c0_g1	0	0	0	0	0	5.06
TRINITY_DN100925_c0_g1	0.72	0	0.62	0	1.71	0.69
TRINITY_DN100926_c0_g1	0	0	0	0	0	0.45
TRINITY_DN100927_c0_g1	0	0	0	0	0	0.25
TRINITY_DN100928_c0_g1	0	0	0	0	0	0
TRINITY_DN100929_c0_g1	0	0	0	0	2.03	0
TRINITY_DN100929_c0_g2	4.13	0	0	0	0	0
TRINITY_DN10092_c0_g1	1.56	10.54	4.66	5.01	1.93	3.09
TRINITY_DN100930_c0_g1	0	0	0.1	0	0	2.77
TRINITY_DN100930_c1_g1	0	0.19	0.54	0.19	0.33	0
TRINITY_DN100930_c2_g1	0	0	0	0	0	0
TRINITY_DN100930_c4_g1	0	0	0	0	0	0
TRINITY_DN100931_c0_g1	0	0	0	0	0	0
TRINITY_DN100931_c1_g1	0	0	0	0	0	0
TRINITY_DN100932_c0_g1	0	0	0	0	0	0
TRINITY_DN100932_c0_g2	0.46	0	2.32	1.79	6.87	0.44
TRINITY_DN100933_c0_g1	0	0	2.55	0	0	0
TRINITY_DN100934_c0_g1	0	0.83	0.37	0	0	0
TRINITY_DN100935_c0_g1	0.11	0.37	0.96	0.33	0.05	0.62
TRINITY_DN100935_c1_g1	0.11	0.12	0.44	0	0	0.45
TRINITY_DN100935_c2_g1	0.98	0	0	0	0	0
TRINITY_DN100935_c3_g1	0	1.04	0	0	0.43	0
TRINITY_DN100935_c4_g1	0	0	0	0	0	0
TRINITY_DN100936_c0_g1	0.21	0.11	0.05	0	6.2	0
TRINITY_DN100936_c0_g2	0	0	7.6	0	0	0
TRINITY_DN100937_c0_g1	0	0	7.2	0	62.85	10.03
TRINITY_DN100937_c0_g2	0	0.97	0	0.69	2.57	1.36
TRINITY_DN100937_c0_g3	0	0	0	0	0.81	0
TRINITY_DN100937_c0_g4	0	0	0	0	0	0
TRINITY_DN100937_c0_g5	0	0	0	0	0	0
TRINITY_DN100937_c5_g1	0.12	0	0	0	0	0
TRINITY_DN100937_c6_g1	0	0	0	0	0	0
TRINITY_DN100937_c7_g1	0	0	0	0	0	0
TRINITY_DN100939_c0_g1	0	0	0	0	0	0
TRINITY_DN100939_c1_g1	0	0	0	0	0	0
TRINITY_DN10093_c0_g1	9.24	0.62	0	0.42	0	5.58
TRINITY_DN100940_c0_g1	0	0	0	0	0	0
TRINITY_DN100940_c1_g1	0	0	0	0	0	0
TRINITY_DN100940_c2_g1	0	0	0	0	0	0
TRINITY_DN100943_c0_g1	0.24	0.49	0.93	0.8	0	0.18
TRINITY_DN100944_c0_g1	0.65	0.11	0	0.23	0	2.17
TRINITY_DN100944_c0_g2	0.07	0	0	0	0.13	0
TRINITY_DN100944_c0_g3	0.61	0.9	0.11	0.33	1.85	1.06
TRINITY_DN100944_c0_g4	4.37	0	0	0	0	0
TRINITY_DN100944_c0_g5	0	0	0	0	0	0
TRINITY_DN100944_c1_g1	0	0	0	0	0	0
TRINITY_DN100944_c1_g2	0	0.85	0	0	0	0
TRINITY_DN100944_c3_g1	0	0	6.51	0	0	0
TRINITY_DN100945_c0_g1	0	0	0	0	0	6.06
TRINITY_DN100946_c0_g1	0	0	0	0.32	0	0
TRINITY_DN100947_c0_g1	0	2.25	2.44	2.47	4.94	1.6
TRINITY_DN100948_c0_g1	0	0	0	0	0	0
TRINITY_DN10094_c0_g1	26.72	34.83	29.3	17.59	19.89	23.05
TRINITY_DN100950_c0_g1	0	0	0	0	5.93	0
TRINITY_DN100951_c0_g1	0	0.88	0	0.22	0	0
TRINITY_DN100952_c0_g1	0	0	0	4.8	0	0
TRINITY_DN100955_c0_g1	0	0	0	0	0.62	0
TRINITY_DN100956_c0_g1	0	0.87	0	2.3	0	0
TRINITY_DN100958_c0_g1	0	0	0	0	0	0
TRINITY_DN100958_c1_g1	0	0	0	0	0	0
TRINITY_DN100959_c0_g1	0	0	0	0	0	0
TRINITY_DN100960_c0_g1	2.4	0	0	1.05	0	3.39
TRINITY_DN100960_c1_g1	0	0	0	0	5.33	0
TRINITY_DN100962_c0_g1	0	0	0	0	0	0
TRINITY_DN100963_c0_g1	0	0	0	0	0.69	0
TRINITY_DN100964_c0_g1	0	0	0	0	3.69	4.62
TRINITY_DN100965_c0_g1	0	2.08	0	0.46	1.01	0
TRINITY_DN100967_c0_g1	1.72	0.31	0	0	0	2.68
TRINITY_DN100967_c1_g1	0.7	1.26	0.5	0.51	0.28	0.12
TRINITY_DN100968_c0_g1	0	0	0	1.05	0	0
TRINITY_DN10096_c0_g1	28.23	22.68	26.03	24.1	14.33	27.92
TRINITY_DN100970_c0_g1	0	0	1.49	0	0	0
TRINITY_DN100971_c0_g1	2.28	0	3.41	0	0	0.9
TRINITY_DN100972_c0_g1	0	0	0	0	0	0
TRINITY_DN100974_c0_g1	0	2.56	0	2.36	0	0
TRINITY_DN100975_c0_g1	0	0	0	0	0	0
TRINITY_DN100976_c0_g1	0	0	0	0	0	1.37
TRINITY_DN100977_c0_g1	0	0	0	12.08	0	0
TRINITY_DN100978_c0_g1	0	0	0	7.83	0	0
TRINITY_DN100979_c0_g1	0	0	0	0	0	0
TRINITY_DN10097_c0_g1	8.52	1.24	0.58	1.95	0.48	2.9
TRINITY_DN10097_c1_g1	14.72	11.17	10.64	7.95	8.09	22.74
TRINITY_DN100981_c0_g1	0	2.45	0	9.99	0	1.43
TRINITY_DN100982_c0_g1	1.42	0	0	0	0	0
TRINITY_DN100982_c0_g2	0	0	0	0	11.86	0
TRINITY_DN100982_c0_g3	58.85	0	0	0	0	0
TRINITY_DN100982_c1_g1	0	0	0	0	0	0
TRINITY_DN100982_c1_g2	0	0	0	0	0.72	0
TRINITY_DN100982_c2_g1	0	0	0	0	0	0
TRINITY_DN100982_c2_g2	0	0	0	0	1.71	0
TRINITY_DN100982_c3_g1	0	0	0.4	0.28	0	0.33
TRINITY_DN100982_c3_g2	0	0	0	0	0	0
TRINITY_DN100982_c3_g3	0	0	0	0	0	0
TRINITY_DN100982_c3_g4	0	0	0	0	0	0.67
TRINITY_DN100982_c4_g1	0	0.21	0	0.31	0.91	0
TRINITY_DN100982_c5_g1	0	0	0	0	0	0
TRINITY_DN100982_c6_g1	0	0	0	0	0	0
TRINITY_DN100982_c7_g1	0	0	0	0	0	0
TRINITY_DN100983_c0_g1	0	0	0	2.11	0	0
TRINITY_DN100985_c0_g1	0.14	0.28	4.48	0	0	1.78
TRINITY_DN100985_c1_g1	0	0	0	0	4.65	0
TRINITY_DN100987_c0_g1	0	0	0	0	0	0
TRINITY_DN100989_c0_g1	0.09	0	0.8	0	1.31	0
TRINITY_DN100989_c1_g1	0.48	0.81	0.46	0.16	0.07	0.08
TRINITY_DN100989_c2_g1	0	0	2.64	0	0	0
TRINITY_DN100989_c3_g1	0	0	0	0	0	0
TRINITY_DN100989_c5_g1	0	0	0	0	9.77	0
TRINITY_DN100989_c6_g1	0	0	0	0	0	0
TRINITY_DN10098_c0_g1	2.15	2.41	2.91	1.56	2.52	1.98
TRINITY_DN100990_c0_g1	0	0	0	0	0	0
TRINITY_DN100990_c0_g2	0	0	0	0	2.45	0
TRINITY_DN100991_c0_g1	0	0	1.02	0	0	0
TRINITY_DN100992_c0_g1	0	0	0	0	0	0
TRINITY_DN100993_c0_g1	0	0	0	0	0	0.52
TRINITY_DN100994_c0_g1	0	0	0	0	1.86	0
TRINITY_DN100996_c0_g1	0	0	0	0	0	2.23
TRINITY_DN100997_c0_g1	1.81	0	1.91	0.33	2.32	0.14
TRINITY_DN100997_c0_g2	0	0	0	0	0.33	0
TRINITY_DN100997_c0_g3	0	0	0	0	0	0
TRINITY_DN100997_c2_g2	0	0	0	0	0	0
TRINITY_DN100998_c0_g1	0	0	0	0	0	0
TRINITY_DN100999_c0_g1	0	0	0	0	0	0
TRINITY_DN10099_c0_g1	0	0	0.15	0.05	1.74	0.05
TRINITY_DN10099_c0_g2	0.87	0.35	0.93	3.18	4.51	0.33
TRINITY_DN10099_c0_g3	0	0	0	0.21	0.36	0
TRINITY_DN10099_c1_g1	0	0	0.9	0.24	0	0
TRINITY_DN10099_c2_g1	0.3	0	0	0.29	0.5	0
TRINITY_DN10099_c3_g1	0	0.19	0.09	0	0	0.28
TRINITY_DN10099_c4_g1	0	0	0	0	0	0
TRINITY_DN10099_c5_g1	0	0	0	0	0	0
TRINITY_DN1009_c0_g1	25.09	17.77	28.06	25.4	16.63	18.04
TRINITY_DN1009_c1_g1	8.26	5.01	10.87	17.41	5.32	4.41
TRINITY_DN100_c0_g1	170.73	182.71	243.52	212.35	166.39	159.32
TRINITY_DN100_c1_g1	0	0	0	0	0	0
TRINITY_DN100_c2_g1	0	0	0	0	0	0
TRINITY_DN101000_c0_g1	0	0	0	0	0	0
TRINITY_DN101004_c0_g1	0	0	0	0	0	0
TRINITY_DN101004_c1_g1	0	0	0	0	0	0
TRINITY_DN101006_c0_g1	0.32	0	1.07	0	0	0
TRINITY_DN101007_c0_g1	0	0	2.88	0	0	0
TRINITY_DN101008_c0_g1	0	0	8.17	0	0	0
TRINITY_DN101009_c0_g1	0	0	0	0	0	0
TRINITY_DN10100_c0_g1	0.54	0	0	0	0	0
TRINITY_DN10100_c0_g2	3.36	3.17	2.97	2.3	3.02	4.18
TRINITY_DN10100_c7_g1	0	0	0	0	0	0
TRINITY_DN101010_c0_g1	0.27	0	0.77	0.27	0.71	0
TRINITY_DN101010_c1_g1	1.25	0	0	0	0	0.34
TRINITY_DN101010_c2_g1	0.79	0.27	0.25	0.27	0.35	0.39
TRINITY_DN101010_c3_g1	0	0	0	0.18	0.05	0.12
TRINITY_DN101010_c4_g1	0	0	1.31	0	0	0
TRINITY_DN101010_c5_g1	0	0	0	0.75	0	0
TRINITY_DN101012_c0_g1	0	1.35	0	0	0	0
TRINITY_DN101013_c0_g1	0.09	0.19	0	0	0	0
TRINITY_DN101015_c0_g1	0.21	0	0	0.83	0	5.62
TRINITY_DN101016_c0_g1	0.07	0.67	0	0.27	0	1.98
TRINITY_DN101017_c0_g1	0.59	0	0	0	0	0
TRINITY_DN101018_c0_g1	0	0	0	0	0	0
TRINITY_DN101019_c0_g1	0	0	0	0	0	0
TRINITY_DN10101_c0_g1	0.79	1.27	11.6	14.95	1.79	19.98
TRINITY_DN10101_c1_g1	0	0	0	0	0	0
TRINITY_DN101020_c0_g1	0.27	0	0	0.13	0	0
TRINITY_DN101020_c1_g1	0	0	0	0	0	0
TRINITY_DN101021_c0_g1	0	1.97	0	0	0	0
TRINITY_DN101022_c0_g1	0	0	0	0	0	0
TRINITY_DN101023_c0_g1	0	0	0	0	0	0
TRINITY_DN101024_c0_g1	0	0	0	0	8.29	0
TRINITY_DN101028_c0_g1	0	0	0	0	1.62	0
TRINITY_DN101028_c1_g1	0	0	0	0	0	0
TRINITY_DN101029_c0_g1	0	0	0	1.77	0	0
TRINITY_DN10102_c0_g1	1.84	2.28	1.92	1.77	2.64	1.45
TRINITY_DN101030_c0_g1	0.38	0.1	0.25	0	0.39	0.04
TRINITY_DN101031_c0_g1	0.46	0	0	0	0	0
TRINITY_DN101031_c0_g2	0	0	0	4.37	0	0
TRINITY_DN101032_c0_g1	7.02	12.54	6.48	3.29	9.26	1.23
TRINITY_DN101033_c0_g1	0	0	2.11	0	0	0
TRINITY_DN101034_c0_g1	0	0	0	0	0.95	0
TRINITY_DN101035_c0_g1	35.26	0	0	2.95	0	0
TRINITY_DN101036_c0_g1	0	0	0.42	0	1.95	0
TRINITY_DN101036_c1_g1	0	0	0	0	0	0
TRINITY_DN101037_c0_g1	0	0	1.52	0	0	0
TRINITY_DN101038_c0_g1	0	0	0.15	0	0	0.32
TRINITY_DN10103_c0_g1	5.04	1.84	2.67	3.48	2.57	1.34
TRINITY_DN101040_c0_g1	0	0	0	0	0	0
TRINITY_DN101042_c0_g1	0	2.51	0.13	0.48	0.67	0.26
TRINITY_DN101042_c0_g2	0.11	0	0.54	0	0.03	0.04
TRINITY_DN101042_c0_g3	0.07	0	0.07	0.07	0.13	0.35
TRINITY_DN101042_c1_g1	0	0.43	0	0	0.71	0
TRINITY_DN101042_c3_g1	0	0	0	0	0	0
TRINITY_DN101043_c0_g1	0.98	1.46	2.12	1.33	0	1.29
TRINITY_DN101044_c0_g1	0	0	0	0	0	1.83
TRINITY_DN101045_c0_g1	0	0	0.76	0	0.73	0.54
TRINITY_DN101046_c0_g1	2.74	8.63	5.73	1.4	0.73	4.27
TRINITY_DN101046_c0_g2	0	0	0	0	0	0
TRINITY_DN101046_c0_g3	0	0	0	0	0	0
TRINITY_DN101047_c0_g1	0	5.11	0	0	0	0
TRINITY_DN101047_c1_g1	5.23	0	0	0	0	0
TRINITY_DN101048_c0_g1	0	0.57	0	0	0	0
TRINITY_DN101049_c0_g1	0	0	5.23	0	2.65	0
TRINITY_DN10104_c0_g1	3.97	6.5	8.51	4.49	2.32	4.37
TRINITY_DN101050_c0_g1	0	0	0.09	0	0	1.75
TRINITY_DN101050_c1_g1	0	0.77	0.35	0	0	0.37
TRINITY_DN101051_c0_g1	0	5.65	0	0	2.25	2.83
TRINITY_DN101052_c0_g1	0	0	0	4.81	0	0
TRINITY_DN101052_c1_g1	0	0	0	0	0	0
TRINITY_DN101053_c0_g1	1.56	0	0	0	0	4.44
TRINITY_DN101053_c0_g2	0	0	0	0	0	0
TRINITY_DN101053_c1_g1	0	0	0	0	0	0
TRINITY_DN101055_c0_g1	5.16	0.83	0	0	0	2.46
TRINITY_DN101057_c0_g1	0	0	0	0	0	0
TRINITY_DN101058_c0_g1	0	0	0	1.37	0	0
TRINITY_DN101059_c0_g1	0	0	0	1.69	0	0
TRINITY_DN10105_c0_g1	15.97	15.42	26.26	15.44	21.06	19.65
TRINITY_DN10105_c0_g2	4.72	0	0	0	0	12.98
TRINITY_DN10105_c4_g1	0	0	0	0	0	0
TRINITY_DN101060_c0_g1	0	0	0	1.38	0	1.06
TRINITY_DN101061_c0_g1	0	3.73	0	0	0	0
TRINITY_DN101061_c0_g2	2.46	0	0	3.6	2.87	0
TRINITY_DN101062_c0_g1	0	0	0	3.7	0	0
TRINITY_DN101063_c0_g1	0	0	0	0	0	0
TRINITY_DN101063_c1_g1	0	0	0	0	0	0
TRINITY_DN101064_c0_g1	0.48	0.42	2.46	0	0.45	0.43
TRINITY_DN101065_c0_g1	0	0	3.45	0	0	1.79
TRINITY_DN101068_c0_g1	0	5.46	0	0	0	0
TRINITY_DN101069_c0_g1	0.09	0	0.09	0.67	0.61	0
TRINITY_DN10106_c0_g1	14.3	14.95	21.89	14.08	17.2	47.14
TRINITY_DN10106_c1_g1	0	0.58	0	0	1	0
TRINITY_DN10106_c1_g2	0	0.84	0	0	0	0
TRINITY_DN101070_c0_g1	0	2.19	0.59	0.98	0	0.21
TRINITY_DN101070_c1_g1	0.18	0.42	0.23	0.24	0.37	0.06
TRINITY_DN101071_c0_g1	0.29	0	0.13	0.1	0.14	0.54
TRINITY_DN101072_c0_g1	0	0.72	1.43	0.38	0	0
TRINITY_DN101073_c0_g1	3.81	0	1.05	2.21	2.99	0
TRINITY_DN101074_c0_g1	0	0	0	0	0	0
TRINITY_DN101075_c0_g1	0	0	0	0	11.52	0
TRINITY_DN101076_c0_g1	13.09	0	0	0	0	0
TRINITY_DN101078_c0_g1	0.43	0	0	11.55	0.09	0
TRINITY_DN101079_c0_g1	1.14	0.81	0	1.17	0	1.92
TRINITY_DN10107_c0_g1	1.86	2.08	1.62	1.33	2.27	1.6
TRINITY_DN10107_c2_g1	0.12	0.38	0.33	0.31	0.04	0.37
TRINITY_DN10107_c5_g1	0	0	0	0	0	0
TRINITY_DN101081_c0_g1	0	0	0	0	0	0
TRINITY_DN101082_c0_g1	0.23	0	0	0.12	0	0
TRINITY_DN101082_c0_g2	0	0	0.43	0	0	0
TRINITY_DN101082_c1_g1	0	0	12.09	0	0	0
TRINITY_DN101083_c0_g1	0	3.65	1.43	0	3.33	19.9
TRINITY_DN101083_c0_g2	0	0.66	0.3	0	0	1.29
TRINITY_DN101084_c0_g1	0	0	0	0.33	0	0
TRINITY_DN101085_c0_g1	2.21	0	0	0.55	0	0
TRINITY_DN101086_c0_g1	9.81	0	0	0	0	0
TRINITY_DN101086_c1_g1	0	0	0	0	0	0
TRINITY_DN101087_c0_g1	0	0	0	0	0	4.77
TRINITY_DN10108_c0_g1	3.75	0	0.06	0	2.96	1.36
TRINITY_DN10108_c1_g1	2.37	0	0	0	0	0
TRINITY_DN10108_c2_g1	0	0	1.26	0	0	0.13
TRINITY_DN10108_c4_g1	0	0	0	0	0.8	0
TRINITY_DN10108_c5_g1	0	0	0	0	0	0
TRINITY_DN101091_c0_g1	5.98	0	0	0	0	0
TRINITY_DN101092_c0_g1	1.61	0.04	1.18	0.09	0	0.63
TRINITY_DN101093_c0_g1	0	0	0	0	3.08	0
TRINITY_DN101094_c0_g1	1	4.15	24.6	6.54	1.15	18.67
TRINITY_DN101094_c0_g2	0	0	0.71	0	0	0
TRINITY_DN101095_c0_g1	0	0	0	0	0	0.46
TRINITY_DN101096_c0_g1	0	0.27	0.68	0.45	0.31	0.17
TRINITY_DN101096_c0_g2	2.08	0	0	0	0	0
TRINITY_DN101096_c1_g1	0.4	0.22	0	0	0	0.51
TRINITY_DN101096_c2_g1	0	0	0	0	0	0
TRINITY_DN101097_c0_g1	6.23	0	0	0	0	0
TRINITY_DN101098_c0_g1	0	1.75	0	0	2.8	0
TRINITY_DN101098_c1_g1	0	0	0	5.81	0	0
TRINITY_DN101099_c0_g1	0.77	2.14	1.1	2.69	4.86	17.43
TRINITY_DN10109_c0_g1	2.05	2.17	2.75	2.29	3.45	2.51
TRINITY_DN10109_c1_g1	0	0	0	0	2.97	0
TRINITY_DN1010_c0_g1	14.72	21.43	20.61	15.37	19.59	25.75
TRINITY_DN1010_c0_g2	6.42	8.06	6.27	5.5	5.48	5.56
TRINITY_DN1010_c0_g3	0	0.21	0.48	7.08	0	0.04
TRINITY_DN1010_c10_g1	0	0	0.35	0.18	0	0
TRINITY_DN1010_c10_g2	0.16	0.25	0.26	0.04	0.15	0.91
TRINITY_DN1010_c12_g1	0.95	0	0	2.53	0	0
TRINITY_DN1010_c18_g1	0	20.62	0	0	24.68	0
TRINITY_DN1010_c1_g1	29.28	37.21	42.46	40.9	40.62	34.48
TRINITY_DN1010_c20_g1	6.14	2.04	0	0	3.82	2.03
TRINITY_DN1010_c25_g1	0	0	0	0	0	0
TRINITY_DN1010_c29_g1	0	0	0	0	0	0
TRINITY_DN1010_c2_g1	1.74	2.76	2.55	3.28	2.62	3.53
TRINITY_DN1010_c2_g2	6.25	7.51	0.73	5.37	1.36	1.59
TRINITY_DN1010_c3_g1	8.76	7.32	10.23	16.1	7.79	11.4
TRINITY_DN1010_c43_g1	0	0	0	0	0	0
TRINITY_DN101100_c0_g1	0	0	0	9.02	0	0
TRINITY_DN101101_c0_g1	0.41	0	0	0	0	1.19
TRINITY_DN101103_c0_g1	0	0	0	0	17.9	0
TRINITY_DN101103_c1_g1	0	0	0	0	0	0
TRINITY_DN101104_c0_g1	0	3.12	0	0	0	0
TRINITY_DN101106_c0_g1	0	0	0	4.67	0	0
TRINITY_DN101107_c0_g1	0	0	1.29	0	0	0
TRINITY_DN101107_c0_g2	0	0	0	0	0	0
TRINITY_DN101108_c0_g1	0	0	0	5.24	0	2.04
TRINITY_DN101109_c0_g1	0	0	0	0.38	0.09	0.94
TRINITY_DN101109_c0_g3	0.04	0.23	0.07	0.04	0.49	0.11
TRINITY_DN101109_c1_g1	0.42	0.17	0.23	0	0.12	0.17
TRINITY_DN101109_c2_g1	0	0	0	0	0	0
TRINITY_DN101109_c3_g1	0	0	0	0	0	0
TRINITY_DN101109_c4_g1	0.91	0.46	0.85	0	0.59	0
TRINITY_DN101109_c5_g1	0	0	0	0	0	0
TRINITY_DN101109_c6_g1	0	0	0	0	0	0
TRINITY_DN101109_c7_g1	0	0	0	0	0	0
TRINITY_DN10110_c0_g1	2.21	3.01	1.02	2.72	0	0
TRINITY_DN10110_c0_g2	0	0	0	0	3.55	0
TRINITY_DN10110_c1_g1	0.95	0	0	0	0	0
TRINITY_DN10110_c2_g1	0	0	0	0	0	0
TRINITY_DN10110_c3_g1	0	0	0	0	0	0
TRINITY_DN10110_c4_g1	0	0	0	0	0	0
TRINITY_DN101110_c0_g1	0	7.18	0	0	0	0
TRINITY_DN101111_c0_g1	0.26	0	0	0	0.1	0
TRINITY_DN101111_c0_g2	0	0	0	0	0	0
TRINITY_DN101112_c0_g1	0	0	0	0	0	0
TRINITY_DN101113_c0_g1	0	0	0	0	0	0
TRINITY_DN101116_c0_g1	0.77	0.18	1.61	0.04	1.12	0.43
TRINITY_DN101118_c0_g1	2.54	3.03	0.14	0	0.96	1.25
TRINITY_DN101118_c1_g1	0	0	0	0	0	0
TRINITY_DN101119_c0_g1	0	0	0	0	0	0
TRINITY_DN101119_c1_g1	0.59	0	0	2.53	0	0
TRINITY_DN10111_c0_g1	76.12	71.61	93.81	47.22	84.61	65.66
TRINITY_DN101120_c0_g1	0.77	1.3	0	0	0.66	0.25
TRINITY_DN101122_c0_g1	0.44	0.36	0.39	0.08	0.25	0.04
TRINITY_DN101123_c0_g1	2.82	0	0	0	3.25	0
TRINITY_DN101125_c0_g1	0	0	0	0	0	0
TRINITY_DN101126_c0_g1	0	0.73	0	0	0	3.56
TRINITY_DN101127_c0_g1	0.1	0.68	0.57	1.86	0	0.1
TRINITY_DN101127_c1_g1	0	0.76	0	0	0	0
TRINITY_DN101129_c0_g1	0	0	0	0	0	0
TRINITY_DN101129_c0_g2	0	0	0	0	0	0.7
TRINITY_DN10112_c0_g1	1.37	1.8	1.18	0.79	0.62	4.75
TRINITY_DN10112_c1_g1	0	0	0	0	0	0
TRINITY_DN101130_c2_g1	0	0	0	0	0	0
TRINITY_DN101130_c3_g1	0	0	0	0	0	0
TRINITY_DN101131_c0_g1	0	0	0	0	0	0
TRINITY_DN101132_c0_g1	0	0.32	0.46	0	0	0
TRINITY_DN101133_c0_g1	0	0	0	0	0	0
TRINITY_DN101134_c0_g1	0	0	5.96	0	0	0
TRINITY_DN101135_c0_g1	0	0	0	0	0	0
TRINITY_DN101136_c0_g1	2.23	1.88	3.11	1.11	0.91	2.27
TRINITY_DN101136_c0_g2	0	0	0	0	0	0
TRINITY_DN101137_c0_g1	13.44	0	0	0	0	0
TRINITY_DN101139_c0_g1	0	0	0	4.36	0	0
TRINITY_DN10113_c0_g1	19.5	15.1	26.46	12.22	9.65	18.55
TRINITY_DN10113_c1_g1	0	0	0	0	0	0
TRINITY_DN101141_c0_g1	0	0.05	0	0	0.28	0.35
TRINITY_DN101141_c1_g1	0.37	0.24	0.09	0.14	0.04	0.42
TRINITY_DN101141_c1_g2	0	0	9.55	0	0	0
TRINITY_DN101141_c2_g1	0	0	0	0	0	0
TRINITY_DN101141_c3_g1	0	0	0	0	0	0
TRINITY_DN101141_c4_g1	0	0	0	0	0	0
TRINITY_DN101141_c5_g1	0	0	2.35	0	0	0
TRINITY_DN101141_c6_g1	0	4.34	0	0	0	0
TRINITY_DN101142_c0_g1	0	0	0	0	1.36	0
TRINITY_DN101143_c0_g1	0.33	0.33	2.71	2.52	2.77	1.93
TRINITY_DN101143_c1_g1	0	0	0	0	0	1.53
TRINITY_DN101144_c0_g1	0	0	0	0	0	0
TRINITY_DN101145_c0_g1	0	0	0	0	0.98	0
TRINITY_DN101146_c0_g1	0	0	0	0	0	0
TRINITY_DN101147_c0_g1	0	4.66	0	0	0	0
TRINITY_DN101148_c0_g1	0	0	0.56	0	0	0.67
TRINITY_DN101149_c0_g1	0	0	0	0	0	0
TRINITY_DN10114_c0_g1	1.32	0.53	0.74	1.28	0	0.52
TRINITY_DN10114_c0_g2	0.6	0.76	0	0	0.74	1.19
TRINITY_DN10114_c1_g1	0	0	0	0	0	0
TRINITY_DN101150_c0_g1	0.23	0.13	0.14	0.15	0.12	0
TRINITY_DN101152_c0_g1	0	0	2.73	0	0	0
TRINITY_DN101153_c0_g1	1.37	0	0	0.23	0	1.91
TRINITY_DN101153_c1_g1	0	7.04	0	0	0	0
TRINITY_DN101155_c0_g1	0	0	0	0	0	0
TRINITY_DN101159_c0_g1	0.81	0.21	0	0	0	0
TRINITY_DN10115_c0_g1	4.33	0.06	0.02	0.28	0	0
TRINITY_DN10115_c0_g2	1.33	0.23	4.17	0.6	3.32	0.89
TRINITY_DN10115_c0_g3	0.48	0.24	0.13	0.21	0.37	0.1
TRINITY_DN10115_c0_g4	0	0	2.26	0.27	0	0
TRINITY_DN10115_c10_g1	0	0	0	0	0	0
TRINITY_DN10115_c2_g1	0.61	0	0.29	0.15	0	1.36
TRINITY_DN10115_c3_g1	0.86	0.86	2.94	1.47	0.77	0
TRINITY_DN10115_c4_g1	0	0	0	0	0.76	0
TRINITY_DN10115_c5_g1	0	0	0	0	0	0
[truncated: 406,402 more rows]
